# Supplementary material for: Ceratobasidium sp. GS2 exudates elicit downstream transcriptional and physiological responses in seeds of Gymnadenia conopsea (Orchidaceae)
Source: IMA Fungus. 2026 Jul 17;17:e191381. doi: 10.3897/imafungus.17.191381 (PMC13401186; doi:10.3897/imafungus.17.191381)
Supplement: Supplementary material 2 — Supplementary tables [file imafungus-17-e191381-s002.xlsx]

## Sheet: Table S1
Table S1 Untargeted metabolomics analysis of GS2 exudates.
Compound_ID	Name	IonMode	Formula	MolecularWeight	m/z	MassError	Adduct	RT (min)	Score	Level	Column	ClassI	ClassII	ClassIII	CAS	HMDB_ID	SuperClass(HMDB)	Class(HMDB)	SubClass(HMDB)	Other_name(Kegg_name)	KEGG_ID	KEGG_MapID	Lipidmaps_ID	CATEGORY(Lipidmaps)	MAIN_CLASS(Lipidmaps)	SUB_CLASS(Lipidmaps)	PubChemID	SMILES	InChIKey	all_GS2_1	all_GS2_2	all_GS2_3	all_GS2_4
Com_2701_pos	2-Palmitoylglycerol	P	C19H38O4	330.277	353.266	0.09952	[M+Na]+	9.272	1	1	C18	Lipids and lipid-like molecules	Glycerolipids	Monoradylglycerols	"23470-00-0"	HMDB0011533	Lipids and lipid-like molecules	Glycerolipids	Monoradylglycerols	-	-	-	LMGL01010025	Glycerolipids [GL]	Monoradylglycerols [GL01]	Monoacylglycerols [GL0101]	123409	[H]C(CO)(CO)OC(=O)CCCCCCCCCCCCCCC	BBNYCLAREVXOSG-UHFFFAOYSA-N	1.32241e+11	1.21613e+11	8.97717e+10	1.39487e+11
Com_7320_pos	MG(0:0/18:0/0:0)	P	C21H42O4	358.308	381.297	0.10753	[M+Na]+	10.048	-	3	C18	Lipids and lipid-like molecules	Glycerolipids	Monoradylglycerols	"-"	HMDB0011535	Lipids and lipid-like molecules	Glycerolipids	Monoradylglycerols	-	-	-	-	-	-	-	79075	[H]C(CO)(CO)OC(=O)CCCCCCCCCCCCCCCCC	YQEMORVAKMFKLG-UHFFFAOYSA-N	1.02035e+11	1.02819e+11	7.42471e+10	1.06911e+11
Com_1725_pos	N-Lauryldiethanolamine	P	C16H35NO2	273.267	274.274	0.38269	[M+H]+	6.569	1	1	C18	Organic nitrogen compounds	Organonitrogen compounds	Amines	-	-	-	-	-	-	-	-	-	-	-	-	352309	CCCCCCCCCCCCN(CCO)CCO	NKFNBVMJTSYZDV-UHFFFAOYSA-N	9.00626e+10	9.71159e+10	1.27311e+11	8.36529e+10
Com_888_neg	Trifluoroacetic acid	N	C2HF3O2	113.993	112.986	2.67784	[M-H]-	1.667	0.82	2	C18	Organic acids and derivatives	Carboxylic acids and derivatives	Alpha-halocarboxylic acids and derivatives	"7624-31-9"	HMDB0014118	Organic acids and derivatives	Carboxylic acids and derivatives	Alpha-halocarboxylic acids and derivatives	-	-	-	-	-	-	-	-	C(=O)(C(F)(F)F)O	DTQVDTLACAAQTR-UHFFFAOYSA-N	4.02259e+10	4.56922e+10	3.95149e+10	5.00321e+10
Com_5183_pos	Palmitic amide	P	C16H33NO	255.256	256.264	0.03048	[M+H]+	9.108	0.83	2	C18	Lipids and lipid-like molecules	Fatty Acyls	Fatty amides	"629-54-9"	HMDB0012273	Lipids and lipid-like molecules	Fatty Acyls	Fatty amides	-	-	-	LMFA08010009	Fatty Acyls [FA]	Fatty amides [FA08]	Primary amides [FA0801]	-	CCCCCCCCCCCCCCCC(=O)N	HSEMFIZWXHQJAE-UHFFFAOYSA-N	4.66228e+10	4.21471e+10	3.97946e+10	4.65083e+10
Com_6575_pos	1-Monopalmitin	P	C19H38O4	330.277	331.284	0.21405	[M+H]+	9.269	0.96	2	C18	Lipids and lipid-like molecules	Glycerolipids	Monoradylglycerols	"542-44-9"	HMDB0245964	Lipids and lipid-like molecules	Glycerolipids	Monoradylglycerols	-	-	-	LMGL01010001	Glycerolipids [GL]	Monoradylglycerols [GL01]	Monoacylglycerols [GL0101]	-	CCCCCCCCCCCCCCCC(=O)OCC(CO)O	QHZLMUACJMDIAE-UHFFFAOYSA-N	1.19834e+10	1.2588e+10	6.76715e+09	1.21272e+10
Com_6747_pos	Glycidyl stearate	P	C21H40O3	340.298	341.305	0.4359	[M+H]+	10.048	0.95	2	C18	Lipids and lipid-like molecules	Fatty Acyls	Fatty acid esters	"7460-84-6"	-	-	-	-	-	C19427	-	-	-	-	-	-	CCCCCCCCCCCCCCCCCC(=O)OCC1CO1	OUQGOXCIUOCDNN-UHFFFAOYSA-N	8.70304e+09	9.46275e+09	6.08142e+09	9.4767e+09
Com_3459_pos	Toluene-cis-dihydrodiol	P	C7H10O2	126.068	127.075	0.66557	[M+H]+	8.973	0.75	2	C18	Organic oxygen compounds	Organooxygen compounds	Alcohols and polyols	-	-	-	-	-	Toluene-cis-dihydrodiol; (1S,2R)-3-Methylcyclohexa-3,5-diene-1,2-diol	C04592	map00623;map01120;map01220	-	-	-	-	-	CC1=CC=CC(C1O)O	FTZZKLFGNQOODA-NKWVEPMBSA-N	5.6941e+09	9.02669e+09	9.46047e+09	6.01291e+09
Com_3366_pos	Tris(2,4-di-tert-butylphenyl)phosphate	P	C42H63O4P	662.446	685.436	0.14855	[M+Na]+	11.039	1	1	C18	Organic acids and derivatives	Organic phosphoric acids and derivatives	Phosphate esters	"95906-11-9"	-	-	-	-	-	-	-	-	-	-	-	14572930	CC(C)(C)C1=CC(=C(C=C1)OP(=O)(OC2=C(C=C(C=C2)C(C)(C)C)C(C)(C)C)OC3=C(C=C(C=C3)C(C)(C)C)C(C)(C)C)C(C)(C)C	AZSKHRTUXHLAHS-UHFFFAOYSA-N	2.64577e+09	5.86959e+09	4.28767e+09	4.65691e+09
Com_7069_pos	(3R)-3,21-dihydroxyhenicosanoic acid	P	C21H42O4	358.308	359.316	0.30082	[M+H]+	10.052	0.92	2	C18	Lipids and lipid-like molecules	Fatty Acyls	Fatty acids and conjugates	-	-	-	-	-	-	-	-	-	-	-	-	86289872	C(CCCCCCCCCO)CCCCCCCCC(CC(=O)O)O	IYEIGJVVRFAXMM-HXUWFJFHSA-N	5.25542e+09	5.66466e+09	3.70816e+09	5.65235e+09
Com_1822_pos	Oleamide	P	C18H35NO	281.272	282.279	0.11097	[M+H]+	9.285	1	1	C18	Lipids and lipid-like molecules	Fatty Acyls	Fatty amides	"301-02-0"	HMDB0002117	Lipids and lipid-like molecules	Fatty Acyls	Fatty amides	-	C19670	-	LMFA08010004	Fatty Acyls [FA]	Fatty amides [FA08]	Primary amides [FA0801]	5283387	CCCCCCCC\C=C/CCCCCCCC(N)=O	FATBGEAMYMYZAF-KTKRTIGZSA-N	1.7858e+10	5.59157e+09	5.00853e+09	9.23102e+09
Com_147_neg	Azelaic acid	N	C9H16O4	188.105	187.098	2.24283	[M-H]-	5.849	0.98	1	C18	Lipids and lipid-like molecules	Fatty Acyls	Fatty acids and conjugates	"123-99-9"	HMDB0000784	Lipids and lipid-like molecules	Fatty Acyls	Fatty acids and conjugates	-	C08261	-	LMFA01170054	Fatty Acyls [FA]	Fatty Acids and Conjugates [FA01]	Dicarboxylic acids [FA0117]	2266	OC(=O)CCCCCCCC(O)=O	BDJRBEYXGGNYIS-UHFFFAOYSA-N	4.86909e+09	5.00339e+09	5.33287e+09	4.48813e+09
Com_2390_pos	1-Monomyristin	P	C17H34O4	302.246	325.235	0.21938	[M+Na]+	8.46	1	1	C18	Lipids and lipid-like molecules	Glycerolipids	Monoradylglycerols	"589-68-4"	HMDB0304951	Lipids and lipid-like molecules	Glycerolipids	Monoradylglycerols	-	-	-	-	-	-	-	79050	CCCCCCCCCCCCCC(=O)OCC(O)CO	DCBSHORRWZKAKO-UHFFFAOYSA-N	4.45329e+09	4.80579e+09	3.07369e+09	4.41769e+09
Com_1672_pos	Octadecanamine	P	C18H39N	269.308	270.316	0.07032	[M+H]+	8.344	0.96	1	C18	Organic nitrogen compounds	Organonitrogen compounds	Amines	"124-30-1"	HMDB0029586	Organic nitrogen compounds	Organonitrogen compounds	Amines	-	-	-	-	-	-	-	15793	CCCCCCCCCCCCCCCCCCN	REYJJPSVUYRZGE-UHFFFAOYSA-N	4.13842e+09	3.83448e+09	2.92887e+09	4.61553e+09
Com_7646_pos	MG(0:0/20:0/0:0)	P	C23H46O4	386.34	409.329	0.50321	[M+Na]+	10.799	-	3	C18	Lipids and lipid-like molecules	Endocannabinoids	-	"-"	HMDB0011542	Lipids and lipid-like molecules	Endocannabinoids	-	-	-	-	-	-	-	-	537294	[H]C(CO)(CO)OC(=O)CCCCCCCCCCCCCCCCCCC	KECCPKLXQUOWMI-UHFFFAOYSA-N	2.71745e+09	3.61031e+09	1.83146e+09	3.2547e+09
Com_7088_pos	2-amino-1,3,4,5-icosanetetrol	P	C20H43NO4	361.319	362.326	0.653	[M+H]+	6.581	0.82	2	C18	Organic nitrogen compounds	Organonitrogen compounds	Amines	-	-	-	-	-	-	-	-	-	-	-	-	122391237	CCCCCCCCCCCCCCCC(C(C(C(CO)N)O)O)O	ILMFJEORWZZXPC-UHFFFAOYSA-N	2.65475e+09	3.58527e+09	3.72434e+09	2.81155e+09
Com_6012_pos	Ovalicin	P	C16H24O5	296.162	297.168	6.99608	[M+H]+	5.927	-	3	C18	Organic oxygen compounds	Organooxygen compounds	Alcohols and polyols	"19683-98-8"	HMDB0038120	Organic oxygen compounds	Organooxygen compounds	Alcohols and polyols	-	C09674	-	-	-	-	-	284995	COC1C(=O)CCC2(CO2)C1(O)C1(C)OC1CC=C(C)C	NESRXFGQJARQNM-UHFFFAOYSA-N	2.59633e+09	3.38532e+09	3.56268e+09	2.52408e+09
Com_4765_pos	Lidocaine	P	C14H22N2O	234.173	235.181	1.48806	[M+H]+	5.462	1	2	C18	Benzenoids	Benzene and substituted derivatives	Xylenes	"137-58-6"	HMDB0014426	Benzenoids	Benzene and substituted derivatives	Xylenes	-	C07073	map00982	-	-	-	-	-	CCN(CC)CC(=O)NC1=C(C=CC=C1C)C	NNJVILVZKWQKPM-UHFFFAOYSA-N	3.59194e+09	3.3733e+09	9.4354e+09	7.18577e+09
Com_3_pos	Triethylamine	P	C6H15N	101.12	102.128	2.18092	[M+H]+	1.444	0.97	1	C18	Organic nitrogen compounds	Organonitrogen compounds	Amines	"121-44-8"	HMDB0032539	Organic nitrogen compounds	Organonitrogen compounds	Amines	-	C14691	-	-	-	-	-	8471	CCN(CC)CC	ZMANZCXQSJIPKH-UHFFFAOYSA-N	2.84811e+09	3.01279e+09	2.35604e+09	1.83577e+09
Com_4674_pos	Lauramine oxide	P	C14H31NO	229.241	230.248	0.10669	[M+H]+	6.647	0.98	2	C18	Organic nitrogen compounds	Organonitrogen compounds	Aminoxides	-	-	-	-	-	-	-	-	-	-	-	-	-	CCCCCCCCCCCC[N+](C)(C)[O-]	SYELZBGXAIXKHU-UHFFFAOYSA-N	3.6614e+09	2.9183e+09	4.11599e+09	3.51782e+09
Com_2625_pos	Andrographolide	P	C20H30O5	350.209	351.215	5.93643	[M+H]+	6.277	0.78	1	C18	Organoheterocyclic compounds	Lactones	Gamma butyrolactones	"5508-58-7"	HMDB0248395	Organoheterocyclic compounds	Lactones	Gamma butyrolactones	-	C20214	-	-	-	-	-	343585	CC1(CO)C(O)CCC2(C)C(CC=C3C(O)COC3=O)C(=C)CCC12	BOJKULTULYSRAS-UHFFFAOYSA-N	2.36321e+09	2.76881e+09	3.66887e+09	2.24249e+09
Com_4446_pos	Longiflorone	P	C10H16O5	216.1	217.107	0.45405	[M+H]+	8.902	0.62	2	C18	Lipids and lipid-like molecules	Prenol lipids	Terpene lactones	-	-	-	-	-	-	-	-	-	-	-	-	-	CC1(C(CC2C1C(=O)OCC2CO)O)O	CCTSZLOYMHLMHP-UHFFFAOYSA-N	6.37291e+08	2.72853e+09	1.41171e+09	9.27773e+08
Com_5035_pos	N,O-Desmethyltramadol	P	C15H23NO2	249.173	250.178	8.95581	[M+H]+	9.666	0.76	2	C18	Benzenoids	Benzene and substituted derivatives	Cyclohexylphenols	"80456-81-1"	-	-	-	-	-	-	-	-	-	-	-	9838803	OC1=CC=CC(=C1)C2(O)CCCCC2CN(C)C	UWJUQVWARXYRCG-HIFRSBDPSA-N	8.96926e+08	2.59785e+09	5.7911e+08	2.33069e+08
Com_7173_pos	Pro Pro Arg	P	C16H28N6O4	368.217	369.225	2.07592	[M+H]+	6.006	0.78	2	C18	Organic acids and derivatives	Carboxylic acids and derivatives	Amino acids, peptides, and analogues	-	-	-	-	-	-	-	-	-	-	-	-	-	C1CC(NC1)C(=O)N2CCCC2C(=O)NC(CCCN=C(N)N)C(=O)O	JLMZKEQFMVORMA-SRVKXCTJSA-N	1.6917e+09	2.49071e+09	2.36804e+09	1.81343e+09
Com_3814_pos	4,7-dioxooctanoic acid	P	C8H12O4	172.074	173.081	0.92143	[M+H]+	8.939	0.68	2	C18	Organic acids and derivatives	Keto acids and derivatives	Medium-chain keto acids and derivatives	-	-	-	-	-	-	-	-	LMFA01060156	Fatty Acyls [FA]	Fatty Acids and Conjugates [FA01]	Oxo fatty acids [FA0106]	-	CC(=O)CCC(=O)CCC(=O)O	PTSAPRTVUVUNGB-UHFFFAOYSA-N	6.84083e+07	2.28216e+09	1.55977e+09	3.96736e+09
Com_644_pos	Asaraldehyde	P	C10H12O4	196.074	197.081	0.88069	[M+H]+	5.805	0.99	1	C18	Benzenoids	Benzene and substituted derivatives	Benzoyl derivatives	"4460-86-0"	HMDB0029648	Benzenoids	Benzene and substituted derivatives	Benzoyl derivatives	-	-	-	-	-	-	-	20525	COC1=CC(OC)=C(OC)C=C1C=O	IAJBQAYHSQIQRE-UHFFFAOYSA-N	1.42068e+09	2.26859e+09	1.40568e+09	1.96836e+09
Com_2808_pos	N-benzyl-heptadecanamide	P	C24H41NO	359.319	360.324	6.35601	[M+H]+	10.827	0.71	1	C18	Benzenoids	Benzene and substituted derivatives	-	"883715-19-3"	-	-	-	-	-	-	-	-	-	-	-	86237120	CCCCCCCCCCCCCCCCC(=O)NCC1=CC=CC=C1	MAMOVOLEJFMGEH-UHFFFAOYSA-N	5.26727e+09	2.17333e+09	3.07964e+09	2.14391e+09
Com_7151_pos	Ingol	P	C20H30O6	366.204	367.21	5.18022	[M+H]+	5.979	0.74	2	C18	Lipids and lipid-like molecules	Prenol lipids	Diterpenoids	-	-	-	-	-	-	-	-	LMPR0104310002	Prenol Lipids [PR]	Isoprenoids [PR01]	C20 isoprenoids (diterpenes) [PR0104]	-	CC1CC23C(=O)C(C(C4C(C4(C)C)C(C(C(=CC2(C1O)O3)C)O)O)O)C	MXSMLDVUIRKKID-NZODWMOFSA-N	1.4376e+09	2.15378e+09	2.26572e+09	1.56546e+09
Com_13_pos	Epsilon-caprolactam	P	C6H11NO	113.084	114.092	2.44601	[M+H]+	5.358	1	1	C18	Organoheterocyclic compounds	Lactams	Caprolactams	"105-60-2"	HMDB0062769	Organoheterocyclic compounds	Lactams	Caprolactams	epsilon-Caprolactam	C06593	map00930;map01100;map01120	-	-	-	-	7768	C1CCC(=O)NCC1	JBKVHLHDHHXQEQ-UHFFFAOYSA-N	1.97236e+09	2.09524e+09	2.06166e+09	4.74282e+09
Com_6485_pos	Dinor-PGD2	P	C18H28O5	324.194	325.199	6.10691	[M+H]+	6.092	0.77	2	C18	Lipids and lipid-like molecules	Fatty Acyls	Eicosanoids	-	-	-	-	-	-	-	-	LMFA03010214	Fatty Acyls [FA]	Eicosanoids [FA03]	Prostaglandins [FA0301]	-	CCCCCC(C=CC1C(C(CC1=O)O)CC=CCC(=O)O)O	FZIZOWJGWYHKEL-BVWFDSDTSA-N	1.38587e+09	1.97468e+09	2.47905e+09	1.45822e+09
Com_1781_pos	2-Hydroxy-6-oxo-1(10),7(11)-germacradien-12,8-olide; (1(10)E,2alpha,4beta,8alpha)-form, 2-Me ether	P	C16H22O4	278.152	279.157	7.43597	[M+H]+	6.047	0.58	1	C18	Lipids and lipid-like molecules	Prenol lipids	Terpene lactones	"1042109-84-1"	-	-	-	-	-	-	-	-	-	-	-	-	COC1C=C(C)CC2C(=C(C(O2)=O)C)C(=O)CC(C)C1	ZCTBPMFXNAWMSW-UHFFFAOYSA-N	3.13762e+09	1.95072e+09	1.69878e+09	2.93022e+09
Com_1385_neg	Pandangolide 1	N	C12H20O5	244.131	243.124	0.58926	[M-H]-	5.817	0.9	2	C18	Phenylpropanoids and polyketides	Macrolides and analogues	-	-	-	-	-	-	-	-	-	-	-	-	-	-	CC1CCCCCC(C(=O)C(CC(=O)O1)O)O	LSLSZASQWJAEHT-LPEHRKFASA-N	1.9067e+09	1.93181e+09	2.09505e+09	1.71286e+09
Com_2519_pos	Erucamide	P	C22H43NO	337.334	338.342	0.20375	[M+H]+	10.824	0.92	1	C18	Lipids and lipid-like molecules	Fatty Acyls	Fatty amides	"112-84-5"	-	-	-	-	-	-	-	LMFA08010028	Fatty Acyls [FA]	Fatty amides [FA08]	Primary amides [FA0801]	5365371	CCCCCCCC/C=C\CCCCCCCCCCCC(=O)N	UAUDZVJPLUQNMU-KTKRTIGZSA-N	4.85029e+09	1.91293e+09	2.40719e+09	1.70463e+09
Com_3552_pos	5-Methoxyresorcinol	P	C7H8O3	140.047	141.055	0.45448	[M+H]+	8.933	0.86	2	C18	Benzenoids	Phenols	Methoxyphenols	"20628-07-3"	HMDB0132905	Benzenoids	Phenols	Methoxyphenols	-	-	-	-	-	-	-	-	COC1=CC(=CC(=C1)O)O	HDVRLUFGYQYLFJ-UHFFFAOYSA-N	2.94277e+09	1.89617e+09	6.41157e+09	4.07957e+09
Com_97_neg	Suberic acid	N	C8H14O4	174.089	173.082	2.57745	[M-H]-	5.685	0.98	1	C18	Lipids and lipid-like molecules	Fatty Acyls	Fatty acids and conjugates	"505-48-6"	HMDB0000893	Lipids and lipid-like molecules	Fatty Acyls	Fatty acids and conjugates	-	C08278	-	LMFA01170001	Fatty Acyls [FA]	Fatty Acids and Conjugates [FA01]	Dicarboxylic acids [FA0117]	10457	OC(=O)CCCCCCC(O)=O	TYFQFVWCELRYAO-UHFFFAOYSA-N	1.80568e+09	1.76824e+09	1.7707e+09	1.6259e+09
Com_8019_pos	Isoamoritin	P	C31H38O6	506.267	507.272	4.14295	[M+H]+	8.248	-	3	C18	Phenylpropanoids and polyketides	Flavonoids	Flavans	-	-	-	-	-	-	-	-	LMPK12140384	Polyketides [PK]	Flavonoids [PK12]	Flavanones [PK1214]	-	CC(=CCC1=C(C(=CC(=C1)C2CC(=O)C3=C(C(=C(C(=C3O2)CC=C(C)C)O)CC=C(C)C)O)O)OC)C	YSSBXXIEFDCVDX-SANMLTNESA-N	1.81344e+09	1.72618e+09	2.4244e+09	1.55048e+09
Com_4839_pos	(1S,2S)-3-Oxo-2[(2Z)-pentenyl]cyclopentane-1-butyric acid	P	C14H22O3	238.157	239.164	0.63567	[M+H]+	5.939	0.94	2	C18	Organic oxygen compounds	Organooxygen compounds	Carbonyl compounds	-	-	-	-	-	-	-	-	LMFA02010011	Fatty Acyls [FA]	Octadecanoids [FA02]	12-oxophytodienoic acid metabolites [FA0201]	-	CCC=CCC1C(CCC1=O)CCCC(=O)O	LVQJNKFFJNUFNY-WGPFEIJOSA-N	1.79624e+09	1.58695e+09	1.64516e+09	1.7155e+09
Com_3146_pos	Tris(2-butoxyethyl) phosphate	P	C18H39O7P	398.243	421.233	0.16943	[M+Na]+	7.373	1	1	C18	Organic acids and derivatives	Organic phosphoric acids and derivatives	Phosphate esters	"78-51-3"	HMDB0259275	Organic acids and derivatives	Organic phosphoric acids and derivatives	Phosphate esters	-	C14446	-	-	-	-	-	6540	CCCCOCCOP(=O)(OCCOCCCC)OCCOCCCC	WTLBZVNBAKMVDP-UHFFFAOYSA-N	1.55071e+09	1.58502e+09	1.93503e+09	1.7572e+09
Com_1764_pos	9-OxoODE	P	C18H30O3	294.219	277.216	0.13852	[M+H-H2O]+	6.461	0.94	1	C18	Lipids and lipid-like molecules	Fatty Acyls	Lineolic acids and derivatives	"54232-59-6"	HMDB0004669	Lipids and lipid-like molecules	Fatty Acyls	Lineolic acids and derivatives	-	C14766	map00591	LMFA02000274	Fatty Acyls [FA]	Octadecanoids [FA02]	Other Octadecanoids [FA0200]	9839084	CCCCC/C=C\C=C\C(=O)CCCCCCCC(=O)O	LUZSWWYKKLTDHU-ZJHFMPGASA-N	1.7512e+09	1.52872e+09	2.17006e+09	8.45164e+08
Com_1212_pos	Dioctylamine	P	C16H35N	241.277	242.284	0.22148	[M+H]+	7.761	0.81	1	C18	Organic nitrogen compounds	Organonitrogen compounds	Amines	"1120-48-5"	HMDB0251428	Organic nitrogen compounds	Organonitrogen compounds	Amines	-	-	-	-	-	-	-	3094	CCCCCCCCNCCCCCCCC	LAWOZCWGWDVVSG-UHFFFAOYSA-N	1.72741e+09	1.51168e+09	1.0844e+09	1.78384e+09
Com_6385_pos	Drofenine	P	C20H31NO2	317.235	318.241	7.14104	[M+H]+	7.404	0.56	2	C18	Benzenoids	Benzene and substituted derivatives	-	-	-	-	-	-	-	-	-	-	-	-	-	3166	O=C(OCCN(CC)CC)C(C=1C=CC=CC1)C2CCCCC2	AGJBLWCLQCKRJP-UHFFFAOYSA-N	1.64608e+09	1.48836e+09	2.26325e+09	1.31198e+09
Com_4523_pos	Oblongolide	P	C14H20O2	220.146	221.154	0.90507	[M+H]+	6.041	0.93	2	C18	Organoheterocyclic compounds	Naphthofurans	-	-	-	-	-	-	-	C09519	-	-	-	-	-	-	CC1CCC2C(C1)C=CC3C2(C(=O)OC3)C	ZSRQNNNSHRCNQE-HNRZYHPDSA-N	1.66897e+09	1.45346e+09	1.30077e+09	1.48258e+09
Com_6865_pos	Alboatisin B	P	C20H28O5	348.194	349.199	5.73962	[M+H]+	6.121	0.73	2	C18	Lipids and lipid-like molecules	Prenol lipids	Diterpenoids	-	-	-	-	-	-	-	-	-	-	-	-	-	CC1(CCCC2(C1CC(C34C2CC(C(C3O)O)C(=C)C4=O)O)C)C=O	NAJAPJJKLLFJJT-JFJWUTIJSA-N	1.21138e+09	1.35508e+09	1.78072e+09	1.18601e+09
Com_5942_pos	9,10-EOT	P	C18H28O3	292.204	293.211	0.31171	[M+H]+	5.997	0.92	2	C18	Lipids and lipid-like molecules	Fatty Acyls	Fatty acids and conjugates	-	-	-	-	-	9,10-EOT; 9,10-Epoxyoctadecatrienoic acid; (9S)-(10E,12Z,15Z)-9,10-Epoxyoctadecatri-10,12,15-enoic acid; 9,10-EOTrE	C16324	map00592;map01110	-	-	-	-	-	CCC=CCC=CC=C1C(O1)CCCCCCCC(=O)O	AAJODOMQIUQTFG-XAICKWAHSA-N	6.73921e+08	1.33512e+09	6.65462e+08	1.1966e+09
Com_4780_pos	Buturon	P	C12H13ClN2O	236.072	237.079	1.99707	[M+H]+	11.569	-	3	C18	Benzenoids	Benzene and substituted derivatives	N-phenylureas	"3766-60-7"	-	-	-	-	-	C19074	-	-	-	-	-	19587	O=C(NC1=CC=C(Cl)C=C1)N(C)C(C#C)C	BYYMILHAKOURNM-UHFFFAOYSA-N	1.49098e+09	1.32436e+09	1.12529e+09	1.17309e+09
Com_7794_pos	Leupeptin	P	C20H38N6O4	426.295	427.303	1.12498	[M+H]+	9.117	0.61	2	C18	Organic acids and derivatives	Carboxylic acids and derivatives	Amino acids, peptides, and analogues	"55123-66-5"	HMDB0254042	Organic acids and derivatives	Carboxylic acids and derivatives	Amino acids, peptides, and analogues	-	C01591	-	-	-	-	-	439527	O=CC(N=C(O)C(N=C(O)C(N=C(O)C)CC(C)C)CC(C)C)CCCNC(=N)N	GDBQQVLCIARPGH-IKGGRYGDSA-N	1.04961e+09	1.31736e+09	9.10026e+08	9.82871e+08
Com_2100_pos	Linoleic acid amide	P	C18H33NO	279.256	302.245	0.24393	[M+Na]+	8.803	1	1	C18	Lipids and lipid-like molecules	Fatty Acyls	Fatty amides	"3999-01-7"	HMDB0062656	Lipids and lipid-like molecules	Fatty Acyls	Fatty amides	-	-	-	LMFA08010008	Fatty Acyls [FA]	Fatty amides [FA08]	Primary amides [FA0801]	6435901	[H]\C(CCCCC)=C(/[H])C\C([H])=C(\[H])CCCCCCCC(O)=N	SFIHQZFZMWZOJV-HZJYTTRNSA-N	3.47326e+09	1.29887e+09	1.48914e+09	1.92427e+09
Com_1809_pos	Diisobutyl adipate	P	C14H26O4	258.183	281.173	1.03909	[M+Na]+	6.041	0.79	1	C18	Lipids and lipid-like molecules	Fatty Acyls	Fatty acid esters	-	HMDB0041618	Lipids and lipid-like molecules	Fatty Acyls	Fatty acid esters	-	C14260	-	-	-	-	-	8831	CC(C)COC(=O)CCCCC(=O)OCC(C)C	RDOFJDLLWVCMRU-UHFFFAOYSA-N	1.56428e+09	1.26345e+09	1.3037e+09	1.61343e+09
Com_4525_pos	Dehydrocarissone	P	C14H20O2	220.146	221.154	0.82121	[M+H]+	5.37	0.82	2	C18	Organic oxygen compounds	Organooxygen compounds	Alcohols and polyols	-	-	-	-	-	-	-	-	-	-	-	-	-	CC12CCC(CC1=CC(=O)C=C2)C(C)(C)O	KFDQDHUQXSNVFJ-YGRLFVJLSA-N	1.39548e+09	1.19843e+09	1.16884e+09	1.31488e+09
Com_1851_neg	Octadeca-9-ene-1,18-dioic-acid	N	C18H32O4	312.23	311.222	1.62877	[M-H]-	6.935	0.87	2	C18	Lipids and lipid-like molecules	Fatty Acyls	Fatty acids and conjugates	-	-	-	-	-	-	-	-	-	-	-	-	-	C(CCCC=CCCCCCCCC(=O)O)CCCC(=O)O	SBLKVIQSIHEQOF-OWOJBTEDSA-N	1.47252e+09	1.14759e+09	1.43292e+09	1.29315e+09
Com_7645_pos	Gymnasterone C	P	C28H40O2	408.303	409.312	4.83563	[M+H]+	9.557	-	3	C18	Lipids and lipid-like molecules	Steroids and steroid derivatives	Ergostane steroids	-	-	-	-	-	-	-	-	-	-	-	-	-	CC(C)C(C)C=CC(C)C1CC(=O)C2=C3C=CC4=CC(CCC4(C3CCC12C)C)O	XRXZKBAAJAKIMB-AXOAYYPZSA-N	4.92518e+08	1.14025e+09	2.98526e+08	1.16365e+08
Com_5974_pos	Oidiolactone F	P	C16H22O5	294.147	295.152	6.95717	[M+H]+	6.009	0.78	2	C18	Organoheterocyclic compounds	Naphthopyrans	-	-	-	-	-	-	-	-	-	-	-	-	-	-	CC1(CCCC2(C1CC=C3C2(CC(=O)OC3)O)C)C(=O)O	HGTFPKUWRGLEDZ-VCOSZWKGSA-N	1.04503e+09	1.13408e+09	1.03152e+09	1.02768e+09
Com_128_pos	2,4-Nonanedione	P	C9H16O2	156.115	139.112	1.4811	[M+H-H2O]+	6.057	0.97	1	C18	Organic oxygen compounds	Organooxygen compounds	Carbonyl compounds	"6175-23-1"	HMDB0031263	Organic oxygen compounds	Organooxygen compounds	Carbonyl compounds	-	-	-	-	-	-	-	80314	CCCCCC(=O)CC(=O)C	KFBXUKHERGLHLG-UHFFFAOYSA-N	6.71393e+08	1.11763e+09	8.01006e+08	7.21704e+08
Com_1656_pos	ascaroside C6	P	C12H22O5	246.147	269.136	1.91812	[M+Na]+	5.652	0.92	1	C18	Organic oxygen compounds	Organooxygen compounds	Carbohydrates and carbohydrate conjugates	"946524-24-9"	-	-	-	-	-	-	-	LMFA13040003	Fatty Acyls [FA]	Fatty acyl glycosides [FA13]	Ascarosides [FA1304]	-	CC1C(CC(C(O1)OC(C)CCC(=O)C)O)O	KDIFLHQRDPSWHT-IYKVGLELSA-N	9.02787e+08	1.09209e+09	1.10852e+09	8.98127e+08
Com_1180_pos	Muscone	P	C16H30O	238.23	239.236	2.12403	[M+H]+	9.299	0.85	1	C18	Organic oxygen compounds	Organooxygen compounds	Carbonyl compounds	"541-91-3"	HMDB0034181	Organic oxygen compounds	Organooxygen compounds	Carbonyl compounds	-	-	-	-	-	-	-	10947	CC1CCCCCCCCCCCCC(=O)C1	ALHUZKCOMYUFRB-UHFFFAOYSA-N	9.78956e+08	1.06051e+09	2.49905e+08	1.04234e+09
Com_84_pos	L-Norleucine	P	C6H13NO2	131.095	132.102	1.13526	[M+H]+	2.916	0.88	1	C18	Organic acids and derivatives	Carboxylic acids and derivatives	Amino acids, peptides, and analogues	"327-57-1"	HMDB0001645	Organic acids and derivatives	Carboxylic acids and derivatives	Amino acids, peptides, and analogues	-	C01933	-	LMFA01100042	Fatty Acyls [FA]	Fatty Acids and Conjugates [FA01]	Amino fatty acids [FA0110]	21236	CCCC[C@H](N)C(O)=O	LRQKBLKVPFOOQJ-YFKPBYRVSA-N	4.94811e+08	1.03932e+09	1.38921e+09	5.33736e+08
Com_5528_pos	Isoamyl laurate	P	C17H34O2	270.256	271.263	0.04912	[M+H]+	9.269	0.83	2	C18	Lipids and lipid-like molecules	Fatty Acyls	Fatty acid esters	"6309-51-9"	HMDB0037372	Lipids and lipid-like molecules	Fatty Acyls	Fatty acid esters	-	-	-	LMFA07010759	Fatty Acyls [FA]	Fatty esters [FA07]	Wax monoesters [FA0701]	-	CCCCCCCCCCCC(=O)OCCC(C)C	FVKRIDSRWFEQME-UHFFFAOYSA-N	9.55898e+08	9.982e+08	4.43101e+08	9.87981e+08
Com_5903_pos	8-hydroxy-13Z-octadecene-9,11-diynoic acid	P	C18H26O3	290.188	291.196	0.49899	[M+H]+	6.081	0.88	2	C18	Lipids and lipid-like molecules	Fatty Acyls	Fatty acids and conjugates	-	-	-	-	-	-	-	-	LMFA02000199	Fatty Acyls [FA]	Octadecanoids [FA02]	Other Octadecanoids [FA0200]	-	CCCCC=CC#CC#CC(CCCCCCC(=O)O)O	BFYLXOBBDBQUMB-WAYWQWQTSA-N	9.28964e+08	9.74061e+08	9.36111e+08	8.48099e+08
Com_1363_pos	Dipropyl Adipate	P	C12H22O4	230.152	253.141	1.35963	[M+Na]+	5.921	0.61	1	C18	Lipids and lipid-like molecules	Fatty Acyls	Fatty acid esters	-	HMDB0041614	Lipids and lipid-like molecules	Fatty Acyls	Fatty acid esters	-	-	-	-	-	-	-	7790	CCCOC(=O)CCCCC(=O)OCCC	NKOUWLLFHNBUDW-UHFFFAOYSA-N	1.02389e+09	9.51127e+08	9.87771e+08	9.59212e+08
Com_7790_pos	Sinulaflexiolide C	P	C22H34O8	426.225	427.231	4.48792	[M+H]+	5.958	0.62	2	C18	Phenylpropanoids and polyketides	Macrolides and analogues	-	-	-	-	-	-	-	-	-	-	-	-	-	-	CC(=O)OC1CCC(C(CC2CCC(C(=O)CCC1(C)O)(OC(=O)C2=C)C)O)(C)O	XNUSUQRFMUYLKV-FCBXOSMNSA-N	6.81376e+08	8.6627e+08	8.21052e+08	6.57277e+08
Com_585_neg	Aleuritic acid	N	C16H32O5	304.225	303.218	0.50582	[M-H]-	6.134	0.86	1	C18	Lipids and lipid-like molecules	Fatty Acyls	Fatty acids and conjugates	"533-87-9"	-	-	-	-	-	-	-	LMFA01050101	Fatty Acyls [FA]	Fatty Acids and Conjugates [FA01]	Hydroxy fatty acids [FA0105]	-	C(CCCC(C(CCCCCCO)O)O)CCCC(=O)O	MEHUJCGAYMDLEL-CABCVRRESA-N	6.94277e+08	8.5357e+08	7.74832e+08	6.47926e+08
Com_7269_pos	MG(i-18:0/0:0/0:0)	P	C21H42O4	358.308	376.343	1.52176	[M+NH4]+	10.057	-	3	C18	Lipids and lipid-like molecules	Glycerolipids	Monoradylglycerols	"-"	HMDB0072842	Lipids and lipid-like molecules	Glycerolipids	Monoradylglycerols	-	-	-	-	-	-	-	92939095	[H][C@@](O)(CO)COC(=O)CCCCCCCCCCCCCCC(C)C	ASKIVFGGGGIGKH-HXUWFJFHSA-N	7.87841e+08	8.47362e+08	6.46014e+08	8.68864e+08
Com_2325_pos	Palmitoleoyl Ethanolamide	P	C18H35NO2	297.267	320.256	0.22365	[M+Na]+	7.292	1	1	C18	Organic nitrogen compounds	Organonitrogen compounds	Amines	"94421-67-7"	HMDB0013648	Organic nitrogen compounds	Organonitrogen compounds	Amines	-	-	-	LMFA08040043	Fatty Acyls [FA]	Fatty amides [FA08]	N-acyl ethanolamines (endocannabinoids) [FA0804]	9835868	CCCCCC/C=C\CCCCCCCC(=O)NCCO	WFRLANWAASSSFV-FPLPWBNLSA-N	7.03095e+08	8.44666e+08	2.13849e+09	5.95298e+08
Com_4549_pos	Rumphellolide F	P	C14H22O2	222.162	223.169	0.81464	[M+H]+	6.019	0.84	2	C18	Organic oxygen compounds	Organooxygen compounds	Alcohols and polyols	-	-	-	-	-	-	-	-	-	-	-	-	-	CC1(CC2C1CCC(C3CC3C2=O)(C)O)C	CXOPZZWZWLKEBP-AYDOGRCQSA-N	9.80783e+08	8.38383e+08	9.91863e+08	7.70656e+08
Com_7085_pos	R-2 Methanandamide	P	C23H39NO2	361.298	362.303	6.6319	[M+H]+	9.666	0.64	2	C18	Lipids and lipid-like molecules	Fatty Acyls	Fatty amides	-	-	-	-	-	-	-	-	-	-	-	-	-	CCCCCC=CCC=CCC=CCC=CCCCC(=O)NCC(C)O	HTNMZCWZEMNFCR-FQPARAGTSA-N	2.89309e+08	8.30772e+08	1.8529e+08	7.44572e+07
Com_4670_pos	crotonyl-L-carnitine	P	C11H19NO4	229.131	230.139	1.73488	[M+H]+	5.731	0.71	2	C18	Lipids and lipid-like molecules	Fatty Acyls	Fatty acid esters	-	-	-	-	-	-	-	-	-	-	-	-	-	CC=CC(=O)OC(CC(=O)[O-])C[N+](C)(C)C	HQDBMDGXEZLSNK-VUHVRTRXSA-N	8.25318e+08	8.18621e+08	8.2157e+08	7.68666e+08
Com_1629_pos	Linoleyl alcohol	P	C18H34O	266.261	267.268	0.31469	[M+H]+	10.052	0.63	1	C18	Lipids and lipid-like molecules	Fatty Acyls	Fatty alcohols	"506-43-4"	-	-	-	-	-	-	-	LMFA05000557	Fatty Acyls [FA]	Fatty alcohols [FA05]	_	-	CCCCCC=CCC=CCCCCCCCCO	JXNPEDYJTDQORS-HZJYTTRNSA-N	6.0012e+08	8.1421e+08	4.37426e+08	8.03101e+08
Com_285_neg	Dodecanedioic acid	N	C12H22O4	230.152	229.145	0.68699	[M-H]-	5.969	0.82	1	C18	Lipids and lipid-like molecules	Fatty Acyls	Fatty acids and conjugates	"693-23-2"	HMDB0000623	Lipids and lipid-like molecules	Fatty Acyls	Fatty acids and conjugates	-	C02678	-	LMFA01170009	Fatty Acyls [FA]	Fatty Acids and Conjugates [FA01]	Dicarboxylic acids [FA0117]	12736	OC(=O)CCCCCCCCCCC(O)=O	TVIDDXQYHWJXFK-UHFFFAOYSA-N	7.02779e+08	8.08962e+08	8.39438e+08	6.80393e+08
Com_186_neg	(3R)-3-Hydroxydecanedioic acid	N	C10H18O5	218.115	199.098	1.50361	[M-H-H2O]-	5.93	0.96	1	C18	Organic acids and derivatives	Hydroxy acids and derivatives	Medium-chain hydroxy acids and derivatives	"73141-46-5"	-	-	-	-	-	-	-	LMFA01170092	Fatty Acyls [FA]	Fatty Acids and Conjugates [FA01]	Dicarboxylic acids [FA0117]	3017884	C(CCCC(=O)O)CCC(CC(=O)O)O	OQYZCCKCJQWHIE-UHFFFAOYSA-N	7.95677e+08	7.92386e+08	9.2684e+08	7.22052e+08
Com_8_pos	Citraconic acid	P	C5H6O4	130.027	113.023	1.69927	[M+H-H2O]+	0.781	0.87	2	C18	Lipids and lipid-like molecules	Fatty Acyls	Fatty acids and conjugates	"498-23-7"	HMDB0000634	Lipids and lipid-like molecules	Fatty Acyls	Fatty acids and conjugates	2-Methylmaleate; Citraconate; Citraconic acid; Methylmaleic acid	C02226	map00290;map00660;map01100;map01210	LMFA01170099	Fatty Acyls [FA]	Fatty Acids and Conjugates [FA01]	Dicarboxylic acids [FA0117]	643798	C\C(=C\C(O)=O)C(O)=O	HNEGQIOMVPPMNR-IHWYPQMZSA-N	8.14823e+08	7.84052e+08	7.54608e+08	7.51121e+08
Com_2192_pos	Hexadecanedioic acid	P	C16H30O4	286.214	309.204	0.2546	[M+Na]+	7.602	0.87	1	C18	Lipids and lipid-like molecules	Fatty Acyls	Fatty acids and conjugates	"505-54-4"	HMDB0000672	Lipids and lipid-like molecules	Fatty Acyls	Fatty acids and conjugates	Hexadecanedioate; Hexadecanedioic acid	C19615	map00073;map01100	LMFA01170022	Fatty Acyls [FA]	Fatty Acids and Conjugates [FA01]	Dicarboxylic acids [FA0117]	10459	OC(=O)CCCCCCCCCCCCCCC(O)=O	QQHJDPROMQRDLA-UHFFFAOYSA-N	9.29594e+08	7.81209e+08	9.29852e+08	8.83784e+08
Com_1163_neg	(3E)-3,7-Dimethyl-3-octene-1,2,6,7-tetrol	N	C10H20O4	204.136	203.129	0.78786	[M-H]-	5.968	0.77	2	C18	Lipids and lipid-like molecules	Fatty Acyls	Fatty alcohols	-	HMDB0035133	Lipids and lipid-like molecules	Fatty Acyls	Fatty alcohols	-	-	-	-	-	-	-	-	CC(=CCC(C(C)(C)O)O)C(CO)O	QJGNMNVVLILWRD-QPJJXVBHSA-N	1.07506e+08	7.60543e+08	1.04301e+09	1.11271e+08
Com_56_neg	3-Methyladipic acid	N	C7H12O4	160.074	159.067	3.41057	[M-H]-	5.503	0.87	1	C18	Lipids and lipid-like molecules	Fatty Acyls	Fatty acids and conjugates	"3058-01-3"	HMDB0000555	Lipids and lipid-like molecules	Fatty Acyls	Fatty acids and conjugates	-	-	-	LMFA01170095	Fatty Acyls [FA]	Fatty Acids and Conjugates [FA01]	Dicarboxylic acids [FA0117]	6999745	C[C@@H](CCC(O)=O)CC(O)=O	SYEOWUNSTUDKGM-YFKPBYRVSA-N	7.39766e+08	7.56207e+08	6.84011e+08	6.83795e+08
Com_294_neg	Hendecanoic acid	N	C11H22O2	186.162	231.16	0.68127	[M+HCOOH-H]-	6.214	0.78	1	C18	Lipids and lipid-like molecules	Fatty Acyls	Fatty acids and conjugates	"112-37-8"	HMDB0000947	Lipids and lipid-like molecules	Fatty Acyls	Fatty acids and conjugates	-	C17715	-	LMFA01010011	Fatty Acyls [FA]	Fatty Acids and Conjugates [FA01]	Straight chain fatty acids [FA0101]	8180	CCCCCCCCCCC(O)=O	ZDPHROOEEOARMN-UHFFFAOYSA-N	6.69586e+08	7.46564e+08	7.84655e+08	5.99419e+08
Com_8050_pos	Tridodecylamine	P	C36H75N	521.59	522.598	1.12362	[M+H]+	10.837	0.52	2	C18	Organic nitrogen compounds	Organonitrogen compounds	Amines	"102-87-4"	HMDB0037822	Organic nitrogen compounds	Organonitrogen compounds	Amines	-	-	-	-	-	-	-	7624	CCCCCCCCCCCCN(CCCCCCCCCCCC)CCCCCCCCCCCC	SWZDQOUHBYYPJD-UHFFFAOYSA-N	3.12533e+08	7.42821e+08	1.10587e+09	3.25588e+08
Com_5155_pos	Gliocladic acid	P	C14H22O4	254.152	255.157	7.04007	[M+H]+	6.171	0.85	2	C18	Lipids and lipid-like molecules	Prenol lipids	Monoterpenoids	-	-	-	-	-	-	-	-	-	-	-	-	-	CC(C)C1CCC(=CC1C=C(CO)C(=O)O)CO	SLVSUVFUFJKMCV-MZGZCWAVSA-N	7.15899e+08	7.40732e+08	1.21623e+09	8.6637e+08
Com_5199_pos	(6S,8Z)-6-Hydroxy-3-oxotetradecenoic acid	P	C14H24O4	256.167	257.175	0.34932	[M+H]+	6.172	0.7	2	C18	Lipids and lipid-like molecules	Fatty Acyls	Fatty acids and conjugates	"-"	HMDB0062364	Lipids and lipid-like molecules	Fatty Acyls	Fatty acids and conjugates	-	-	-	-	-	-	-	134819282	CCCCC\C=C/C[C@@H](O)CCC(=O)CC(O)=O	JVEAMJNRAYIMIF-ZHRWSRJISA-N	5.55609e+08	7.16388e+08	8.27811e+08	5.25274e+08
Com_126_pos	3-Acetyl-2,5-dimethylfuran	P	C8H10O2	138.068	139.076	1.36214	[M+H]+	5.92	0.92	1	C18	Organic oxygen compounds	Organooxygen compounds	Carbonyl compounds	"10599-70-9"	HMDB0029563	Organic oxygen compounds	Organooxygen compounds	Carbonyl compounds	-	-	-	-	-	-	-	61527	CC1=CC(=C(O1)C)C(=O)C	KBSVBCHYXYXDAG-UHFFFAOYSA-N	4.76762e+08	7.0677e+08	4.22216e+08	7.24219e+08
Com_3095_pos	Gomisin M2	P	C22H26O6	386.173	409.162	0.00148	[M+Na]+	6.334	1	1	C18	Phenylpropanoids and polyketides	Tannins	Hydrolyzable tannins	"82425-45-4"	-	-	-	-	-	-	-	-	-	-	-	14992068	CC1CC2=CC3=C(C(=C2C4=C(C(=C(C=C4CC1C)OC)OC)OC)O)OCO3	PDDXWOMYBJCSQB-NEPJUHHUSA-N	3.70849e+08	6.99921e+08	8.13057e+09	3.96358e+08
Com_93_pos	Thymol	P	C10H14O	150.104	133.101	1.51278	[M+H-H2O]+	6.014	0.91	1	C18	Lipids and lipid-like molecules	Prenol lipids	Monoterpenoids	"89-83-8"	HMDB0001878	Lipids and lipid-like molecules	Prenol lipids	Monoterpenoids	-	C09908	-	LMPR0102090029	Prenol Lipids [PR]	Isoprenoids [PR01]	C10 isoprenoids (monoterpenes) [PR0102]	6989	CC(C)C1=C(O)C=C(C)C=C1	MGSRCZKZVOBKFT-UHFFFAOYSA-N	7.16723e+08	6.92422e+08	5.79009e+08	6.63925e+08
Com_3220_pos	Eplerenone	P	C24H30O6	414.204	437.193	0.05195	[M+Na]+	6.614	0.88	1	C18	Lipids and lipid-like molecules	Steroids and steroid derivatives	Steroid lactones	"107724-20-9"	HMDB0014838	Lipids and lipid-like molecules	Steroids and steroid derivatives	Steroid lactones	-	C12512	-	-	-	-	-	443872	[H][C@@]12CC[C@@]3(CCC(=O)O3)[C@@]1(C)C[C@H]1O[C@@]11[C@@]2([H])[C@@H](CC2=CC(=O)CC[C@]12C)C(=O)OC	JUKPWJGBANNWMW-VWBFHTRKSA-N	7.69596e+08	6.81693e+08	1.04263e+10	8.82096e+08
Com_2486_pos	PROSTAGLANDIN K1	P	C20H32O5	352.225	335.219	6.81353	[M+H-H2O]+	6.814	0.6	1	C18	Lipids and lipid-like molecules	Fatty Acyls	Eicosanoids	"69413-73-6"	-	-	-	-	-	-	-	LMFA03010170	Fatty Acyls [FA]	Eicosanoids [FA03]	Prostaglandins [FA0301]	16061102	CCCCC[C@@H](/C=C/[C@@H]1[C@H](C(=O)CC1=O)CCCCCCC(=O)O)O	KJWZYMMLVHIVSU-IYCNHOCDSA-N	5.71633e+08	6.7068e+08	8.4628e+08	5.22677e+08
Com_127_pos	2-methoxy-3,5-dimethylpyrazine	P	C7H10N2O	138.079	139.087	1.79018	[M+H]+	5.184	0.69	1	C18	Organoheterocyclic compounds	Diazines	Pyrazines	-	HMDB0040911	Organoheterocyclic compounds	Diazines	Pyrazines	-	-	-	-	-	-	-	6429218	CC1=CN=C(C(=N1)C)OC	BXKLSVWRSUPMBO-UHFFFAOYSA-N	3.39608e+08	6.65473e+08	5.46877e+07	3.58919e+08
Com_6559_pos	icosasphinganine	P	C20H43NO2	329.329	330.337	0.09112	[M+H]+	7.621	0.89	2	C18	Organic nitrogen compounds	Organonitrogen compounds	Amines	-	-	-	-	-	-	-	-	LMSP01040011	Sphingolipids [SP]	Sphingoid bases [SP01]	Sphingoid base homologs and variants [SP0104]	-	CCCCCCCCCCCCCCCCCC(C(CO)N)O	UFMHYBVQZSPWSS-VQTJNVASSA-N	9.99166e+08	6.64955e+08	9.45602e+08	9.21788e+08
Com_7637_pos	Ser Phe Arg	P	C18H28N6O5	408.212	409.22	1.65226	[M+H]+	6.083	0.73	2	C18	Organic acids and derivatives	Carboxylic acids and derivatives	Amino acids, peptides, and analogues	-	-	-	-	-	-	-	-	-	-	-	-	-	C1=CC=C(C=C1)CC(C(=O)NC(CCCN=C(N)N)C(=O)O)NC(=O)C(CO)N	JAWGSPUJAXYXJA-IHRRRGAJSA-N	7.30819e+08	6.63172e+08	6.91682e+08	5.96409e+08
Com_2542_pos	D-Ribo-phytosphingosine	P	C18H39NO3	317.293	340.282	0.30627	[M+Na]+	6.572	0.88	1	C18	Organic nitrogen compounds	Organonitrogen compounds	Amines	"554-62-1"	HMDB0004610	Organic nitrogen compounds	Organonitrogen compounds	Amines	Phytosphingosine; 4-D-Hydroxysphinganine	C12144	map00600;map01100	LMSP01030001	Sphingolipids [SP]	Sphingoid bases [SP01]	4-Hydroxysphinganines (Phytosphingosines) [SP0103]	122121	CCCCCCCCCCCCCC[C@@H](O)[C@@H](O)[C@@H](N)CO	AERBNCYCJBRYDG-KSZLIROESA-N	4.75413e+08	6.51126e+08	6.18504e+08	4.97552e+08
Com_585_pos	2-Octen-1-ylsuccinic anhydride	P	C12H18O3	210.126	193.123	2.3412	[M+H-H2O]+	5.652	0.94	1	C18	Organic acids and derivatives	Carboxylic acids and derivatives	Dicarboxylic acids and derivatives	"42482-06-4"	HMDB0033102	Organic acids and derivatives	Carboxylic acids and derivatives	Dicarboxylic acids and derivatives	-	-	-	-	-	-	-	5362689	CCCCC/C=C/CC1CC(=O)OC1=O	WSGFXVFLWVXTCJ-VOTSOKGWSA-N	6.02242e+08	6.45177e+08	3.3153e+08	5.38989e+08
Com_7607_pos	Aminopentol	P	C22H47NO5	405.345	406.353	0.10781	[M+H]+	6.588	0.83	2	C18	Organic nitrogen compounds	Organonitrogen compounds	Amines	-	HMDB0248328	Organic nitrogen compounds	Organonitrogen compounds	Amines	-	C19805	-	-	-	-	-	-	CCCCC(C)C(C(CC(C)CC(CCCCC(CC(C(C)N)O)O)O)O)O	UWWVLQOLROBFTD-GADKELDLSA-N	4.76305e+08	6.4516e+08	6.31076e+08	5.05146e+08
Com_1130_pos	Trans-Zeatin	P	C10H13N5O	219.112	237.146	0.54038	[M+NH4]+	6.494	0.89	1	C18	Organoheterocyclic compounds	Imidazopyrimidines	Purines and purine derivatives	"1637-39-4"	HMDB0012204	Organoheterocyclic compounds	Imidazopyrimidines	Purines and purine derivatives	Zeatin; N6-(4-Hydroxyisopentenyl)adenine; (E)-2-Methyl-4-(1H-purin-6-ylamino)but-2-en-1-ol; trans-Zeatin	C00371	map00908;map01060;map01070;map01100;map01110;map04075	-	-	-	-	449093	C\C(CO)=C/CNC1=C2N=CN=C2N=CN1	UZKQTCBAMSWPJD-FARCUNLSSA-N	7.98621e+08	6.3642e+08	6.33981e+08	7.81898e+08
Com_313_pos	Tetrahydrolachnophyllum lactone	P	C10H14O2	166.099	167.107	2.7163	[M+H]+	5.924	0.85	1	C18	Organoheterocyclic compounds	Lactones	Gamma butyrolactones	"56407-87-5"	-	-	-	-	-	-	-	-	-	-	-	102004555	CCCC#CCC1CCC(=O)O1	LNUHHJBOQMXWQP-UHFFFAOYSA-N	6.13341e+08	6.2927e+08	2.12918e+08	5.46451e+08
Com_1479_neg	TETRADECANEDIOIC ACID	N	C14H26O4	258.183	257.176	0.30651	[M-H]-	6.314	0.75	2	C18	Lipids and lipid-like molecules	Fatty Acyls	Fatty acids and conjugates	"821-38-5"	HMDB0000872	Lipids and lipid-like molecules	Fatty Acyls	Fatty acids and conjugates	-	-	-	LMFA01170018	Fatty Acyls [FA]	Fatty Acids and Conjugates [FA01]	Dicarboxylic acids [FA0117]	-	C(CCCCCCC(=O)O)CCCCCC(=O)O	HQHCYKULIHKCEB-UHFFFAOYSA-N	5.42492e+08	6.28949e+08	7.7056e+08	4.96606e+08
Com_3117_pos	Forskolin	P	C22H34O7	410.23	411.236	4.26442	[M+H]+	6.047	-	3	C18	Lipids and lipid-like molecules	Prenol lipids	Triterpenoids	"66575-29-9"	HMDB0252457	Lipids and lipid-like molecules	Prenol lipids	Triterpenoids	-	C09076	-	LMPR0104030004	Prenol Lipids [PR]	Isoprenoids [PR01]	C20 isoprenoids (diterpenes) [PR0104]	3413	CC(=O)OC1C(O)C2C(C)(C)CCC(O)C2(C)C2(O)C(=O)CC(C)(OC12C)C=C	OHCQJHSOBUTRHG-UHFFFAOYSA-N	4.07092e+08	6.20432e+08	6.74884e+08	4.57602e+08
Com_2154_pos	2-phenylethyl beta-D-glucopyranoside	P	C14H20O6	284.126	307.116	1.45234	[M+Na]+	5.656	0.82	1	C18	Organic oxygen compounds	Organooxygen compounds	Carbohydrates and carbohydrate conjugates	"18997-54-1"	-	-	-	-	-	-	-	-	-	-	-	11289099	C1=CC=C(C=C1)CCOC2C(C(C(C(O2)CO)O)O)O	MLRIJUWUQTVDQE-RKQHYHRCSA-N	3.07816e+08	6.18479e+08	5.06089e+08	1.28559e+08
Com_7526_pos	14,15beta-Dihydroxyklaineanone	P	C20H28O8	396.178	397.183	5.58486	[M+H]+	6.231	0.67	2	C18	Lipids and lipid-like molecules	Prenol lipids	Terpene lactones	-	-	-	-	-	-	-	-	-	-	-	-	-	CC1C(C(C2C3(C(CC4C2(C1(C(C(=O)O4)O)O)C)C(=CC(=O)C3O)C)C)O)O	NWNMAVFXIRDAPM-RELKVJPISA-N	6.80302e+08	5.88489e+08	7.43579e+08	6.8189e+08
Com_2985_pos	Tetraethylene glycol monododecyl ether	P	C20H42O5	362.303	385.293	0.61484	[M+Na]+	7.001	1	1	C18	Organic oxygen compounds	Organooxygen compounds	Ethers	"5274-68-0"	HMDB0246913	Organic oxygen compounds	Organooxygen compounds	Ethers	-	-	-	-	-	-	-	78933	CCCCCCCCCCCCOCCOCCOCCOCCO	WPMWEFXCIYCJSA-UHFFFAOYSA-N	2.74617e+08	5.87669e+08	5.75822e+08	1.90613e+08
Com_4794_pos	(+)-Oxyglutinosone	P	C14H20O3	236.141	237.149	0.1779	[M+H]+	5.999	0.84	2	C18	Organic oxygen compounds	Organooxygen compounds	Carbonyl compounds	-	-	-	-	-	-	-	-	-	-	-	-	-	CC1C(C(=O)C=C2C1(CC(CC2)C(=C)C)O)O	WTKMNNYAWXFDHL-DMTCVQMQSA-N	5.29806e+08	5.7553e+08	6.43693e+08	4.54798e+08
Com_4916_pos	3-Oxotetradecanoic acid	P	C14H26O3	242.188	243.196	1.00722	[M+H]+	9.572	0.7	2	C18	Lipids and lipid-like molecules	Fatty Acyls	Fatty acids and conjugates	"-"	HMDB0010730	Lipids and lipid-like molecules	Fatty Acyls	Fatty acids and conjugates	-	-	-	LMFA01060099	Fatty Acyls [FA]	Fatty Acids and Conjugates [FA01]	Oxo fatty acids [FA0106]	-	CCCCCCCCCCCC(=O)CC(O)=O	XLKOZYOVXNPWGT-UHFFFAOYSA-N	1.06024e+08	5.72019e+08	1.00185e+08	4.27207e+07
Com_1928_neg	Corchorifatty acid F	N	C18H32O5	328.225	327.217	1.23857	[M-H]-	6.302	0.83	2	C18	Lipids and lipid-like molecules	Fatty Acyls	Lineolic acids and derivatives	-	HMDB0035919	Lipids and lipid-like molecules	Fatty Acyls	Lineolic acids and derivatives	-	-	-	-	-	-	-	-	CCC=CCC(C(C=CC(CCCCCCCC(=O)O)O)O)O	MKYUCBXUUSZMQB-MKZMYESJSA-N	5.11971e+08	5.71324e+08	8.19169e+08	4.40217e+08
Com_7746_pos	Arg Phe Thr	P	C19H30N6O5	422.228	423.236	1.36507	[M+H]+	6.083	0.7	2	C18	Organic acids and derivatives	Carboxylic acids and derivatives	Amino acids, peptides, and analogues	-	-	-	-	-	-	-	-	-	-	-	-	-	CC(C(C(=O)O)NC(=O)C(CC1=CC=CC=C1)NC(=O)C(CCCN=C(N)N)N)O	PRLPSDIHSRITSF-UNQGMJICSA-N	4.37168e+08	5.64985e+08	6.19553e+08	4.0583e+08
Com_3034_pos	6,15-diketo-13,14-dihydro Prostaglandin F1alpha	P	C20H34O6	370.236	393.225	0.66007	[M+Na]+	6.116	0.91	1	C18	Lipids and lipid-like molecules	Fatty Acyls	Eicosanoids	"63983-53-9"	-	-	-	-	-	-	-	LMFA03010013	Fatty Acyls [FA]	Eicosanoids [FA03]	Prostaglandins [FA0301]	174013	CCCCCC(=O)CC[C@H]1[C@@H](C[C@@H]([C@@H]1CC(=O)CCCCC(=O)O)O)O	KBHLXKOKUVJZIS-MKXGPGLRSA-N	6.23706e+08	5.5958e+08	6.02888e+08	4.96504e+08
Com_6543_pos	Xylaroside A	P	C16H24O7	328.152	329.157	7.01096	[M+H]+	5.986	0.7	2	C18	Organic oxygen compounds	Organooxygen compounds	Carbohydrates and carbohydrate conjugates	-	-	-	-	-	-	-	-	-	-	-	-	-	CCCC1=C(C(=CC=C1)O)COC2C(C(C(C(O2)CO)O)O)O	FQUDFUUITPILQJ-LJIZCISZSA-N	4.61177e+08	5.57417e+08	5.23856e+08	5.23038e+08
Com_193_neg	Sebacic acid	N	C10H18O4	202.121	201.114	1.68999	[M-H]-	6.008	0.89	1	C18	Lipids and lipid-like molecules	Fatty Acyls	Fatty acids and conjugates	"111-20-6"	HMDB0000792	Lipids and lipid-like molecules	Fatty Acyls	Fatty acids and conjugates	-	C08277	-	LMFA01170006	Fatty Acyls [FA]	Fatty Acids and Conjugates [FA01]	Dicarboxylic acids [FA0117]	5192	OC(=O)CCCCCCCCC(O)=O	CXMXRPHRNRROMY-UHFFFAOYSA-N	4.82603e+08	5.37453e+08	5.51333e+08	4.52603e+08
Com_1699_neg	1-Octen-3-yl glucoside	N	C14H26O6	290.173	289.165	1.19262	[M-H]-	5.816	0.65	2	C18	Lipids and lipid-like molecules	Fatty Acyls	Fatty acyl glycosides	"209863-00-3"	HMDB0032959	Lipids and lipid-like molecules	Fatty Acyls	Fatty acyl glycosides	-	-	-	-	-	-	-	73817234	CCCCCC(OC1OC(CO)C(O)C(O)C1O)C=C	MPSRBJBPHXIOFN-UHFFFAOYSA-N	3.60918e+08	5.36621e+08	4.48413e+08	3.05442e+08
Com_4416_pos	alpha-Carboxy-delta-decalactone	P	C11H18O4	214.121	215.126	8.75234	[M+H]+	5.562	0.6	2	C18	Organoheterocyclic compounds	Lactones	Delta valerolactones	"-"	HMDB0030985	Organoheterocyclic compounds	Lactones	Delta valerolactones	-	-	-	-	-	-	-	131751112	CCCCCC1CCC(C(O)=O)C(=O)O1	UYZBRJHRPDMUHS-UHFFFAOYSA-N	3.84424e+08	5.36135e+08	1.72596e+08	3.2179e+08
Com_6542_pos	Rhododendrin	P	C16H24O7	328.152	329.157	6.29377	[M+H]+	5.787	0.6	2	C18	Lipids and lipid-like molecules	Fatty Acyls	Fatty acyl glycosides	-	-	-	-	-	-	C09965	-	-	-	-	-	-	CC(CCC1=CC=C(C=C1)O)OC2C(C(C(C(O2)CO)O)O)O	KLLYDTMVSVIJEH-YYMOATHLSA-N	4.42273e+08	5.34757e+08	4.99322e+08	5.00318e+08
Com_611_pos	Tetrahydro-beta-carboline	P	C11H12N2	172.1	195.088	6.21224	[M+Na]+	5.446	0.77	1	C18	Organoheterocyclic compounds	Indoles and derivatives	Pyridoindoles	"16502-01-5"	HMDB0012488	Organoheterocyclic compounds	Indoles and derivatives	Pyridoindoles	-	-	-	-	-	-	-	107838	C1CC2=C(CN1)NC1=C2C=CC=C1	CFTOTSJVQRFXOF-UHFFFAOYSA-N	4.51241e+08	5.18766e+08	3.62757e+08	5.53626e+08
Com_6284_pos	Porrigenic acid	P	C18H30O4	310.214	311.222	0.62361	[M+H]+	6.336	0.93	2	C18	Lipids and lipid-like molecules	Fatty Acyls	Lineolic acids and derivatives	-	-	-	-	-	-	-	-	LMFA01060225	Fatty Acyls [FA]	Fatty Acids and Conjugates [FA01]	Oxo fatty acids [FA0106]	-	CCCCC(C=CC=CC(=O)CCCCCCCC(=O)O)O	GDCBVHSUEZTUIW-NRJQCZOGSA-N	5.17096e+08	5.18614e+08	1.17172e+09	7.56883e+08
Com_126_neg	D-Mannitol	N	C6H14O6	182.079	181.072	1.59226	[M-H]-	1.414	0.97	1	C18	Organic oxygen compounds	Organooxygen compounds	Carbohydrates and carbohydrate conjugates	"69-65-8"	HMDB0000765	Organic oxygen compounds	Organooxygen compounds	Carbohydrates and carbohydrate conjugates	Mannitol; D-Mannitol	C00392	map00051;map02010;map02060	-	-	-	-	6251	OC[C@@H](O)[C@@H](O)[C@H](O)[C@H](O)CO	FBPFZTCFMRRESA-KVTDHHQDSA-N	4.94735e+08	5.17524e+08	3.34891e+07	3.68481e+08
Com_7774_pos	Caperatic acid	P	C21H38O7	402.262	425.252	1.29355	[M+Na]+	6.098	0.51	2	C18	Organic acids and derivatives	Carboxylic acids and derivatives	Tricarboxylic acids and derivatives	-	-	-	-	-	-	-	-	-	-	-	-	-	O=C(OC)CC(O)(C(=O)O)C(C(=O)O)CCCCCCCCCCCCCC	HMJJWFFZRCLIDN-UHFFFAOYSA-N	4.00738e+08	5.04312e+08	5.23875e+08	3.21373e+08
Com_52_pos	Butyl methacrylate	P	C8H14O2	142.099	125.096	1.98865	[M+H-H2O]+	5.855	0.87	1	C18	Organic acids and derivatives	Carboxylic acids and derivatives	Carboxylic acid derivatives	"97-88-1"	HMDB0249475	Organic acids and derivatives	Carboxylic acids and derivatives	Carboxylic acid derivatives	-	-	-	-	-	-	-	7354	CCCCOC(=O)C(=C)C	SOGAXMICEFXMKE-UHFFFAOYSA-N	4.78615e+08	4.87903e+08	5.02484e+08	4.465e+08
Com_7399_pos	(6Z)-Pentadec-6-enoylcarnitine	P	C22H41NO4	383.304	384.308	6.4967	[M+H]+	6.581	0.52	2	C18	Lipids and lipid-like molecules	Fatty Acyls	Fatty acid esters	"-"	HMDB0241440	Lipids and lipid-like molecules	Fatty Acyls	Fatty acid esters	-	-	-	-	-	-	-	139920209	CCCCCCCCC=CCCCCC(=O)OC(CC([O-])=O)C[N+](C)(C)C	USVWKYFRVAQFKF-UHFFFAOYSA-N	3.30386e+08	4.85263e+08	4.82134e+08	3.58748e+08
Com_20_pos	Betaine	P	C5H12NO2	118.087	118.086	1.64216	[M+H]+	1.449	0.88	1	C18	Organic acids and derivatives	Carboxylic acids and derivatives	Amino acids, peptides, and analogues	"107-43-7"	HMDB0000043	Organic acids and derivatives	Carboxylic acids and derivatives	Amino acids, peptides, and analogues	Betaine; Trimethylaminoacetate; Glycine betaine; N,N,N-Trimethylglycine; Trimethylammonioacetate	C00719	map00260;map01100;map02010	-	-	-	-	248	C[N+](C)(C)CC(O)=O	KWIUHFFTVRNATP-UHFFFAOYSA-O	2.13185e+08	4.83413e+08	6.41574e+08	1.38063e+09
Com_1375_neg	N-Undecanoylglycine	N	C13H25NO3	243.183	242.176	0.64392	[M-H]-	6.281	0.94	2	C18	Organic acids and derivatives	Carboxylic acids and derivatives	Amino acids, peptides, and analogues	-	HMDB0013286	Organic acids and derivatives	Carboxylic acids and derivatives	Amino acids, peptides, and analogues	-	-	-	-	-	-	-	-	CCCCCCCCCCC(=O)NCC(=O)O	HEUQYIQQCNOXOG-UHFFFAOYSA-N	4.78451e+08	4.81705e+08	2.96008e+08	3.60258e+08
Com_1221_pos	TRIPROPIONIN	P	C12H20O6	260.126	243.121	7.92146	[M+H-H2O]+	5.407	0.69	1	C18	Lipids and lipid-like molecules	Glycerolipids	Triradylcglycerols	"139-45-7"	HMDB0032857	Lipids and lipid-like molecules	Glycerolipids	Triradylcglycerols	-	-	-	-	-	-	-	8763	CCC(=O)OCC(COC(=O)CC)OC(=O)CC	YZWRNSARCRTXDS-UHFFFAOYSA-N	4.00241e+08	4.81492e+08	4.16298e+08	4.39804e+08
Com_3371_pos	Anemarrhenasaponin III	P	C39H64O14	756.43	739.427	0.70892	[M+H-H2O]+	6.463	0.85	1	C18	Lipids and lipid-like molecules	Steroids and steroid derivatives	Steroidal glycosides	"163047-23-2"	-	-	-	-	-	-	-	-	-	-	-	73092252	CC1CCC2(C(C3C(O2)C(C4C3(CCC5C4CCC6C5(CCC(C6)OC7C(C(C(C(O7)CO)O)O)OC8C(C(C(C(O8)CO)O)O)O)C)C)O)C)OC1	FZEHHXRFTMAICH-UHFFFAOYSA-N	4.22275e+08	4.73732e+08	7.96296e+08	3.65162e+08
Com_2329_pos	Nialamide	P	C16H18N4O2	298.143	321.131	2.81635	[M+Na]+	5.808	1	1	C18	Organoheterocyclic compounds	Pyridines and derivatives	Pyridinecarboxylic acids and derivatives	"51-12-7"	HMDB0255576	Organoheterocyclic compounds	Pyridines and derivatives	Pyridinecarboxylic acids and derivatives	-	-	-	-	-	-	-	4472	C1=CC=C(C=C1)CNC(=O)CCNNC(=O)C2=CC=NC=C2	NOIIUHRQUVNIDD-UHFFFAOYSA-N	1.01823e+08	4.6865e+08	1.13045e+09	8.38033e+07
Com_6060_pos	xi-16-Methyloctadecanoic acid	P	C19H38O2	298.287	299.295	0.56909	[M+H]+	10.057	0.65	2	C18	Lipids and lipid-like molecules	Fatty Acyls	Fatty acids and conjugates	"-"	HMDB0038070	Lipids and lipid-like molecules	Fatty Acyls	Fatty acids and conjugates	-	-	-	LMFA01020016	Fatty Acyls [FA]	Fatty Acids and Conjugates [FA01]	Branched fatty acids [FA0102]	5282601	CCC(C)CCCCCCCCCCCCCCC(O)=O	PCGKIWPTIJPQHI-UHFFFAOYSA-N	4.18192e+08	4.62318e+08	2.49539e+08	4.65169e+08
Com_810_pos	cyclo(leu-pro)	P	C11H18N2O2	210.137	211.144	1.48659	[M+H]+	5.627	0.92	1	C18	Organic acids and derivatives	Carboxylic acids and derivatives	Amino acids, peptides, and analogues	"2873-36-1"	HMDB0034276	Organic acids and derivatives	Carboxylic acids and derivatives	Amino acids, peptides, and analogues	-	-	-	-	-	-	-	7074739	CC(C)CC1C(=O)N2CCCC2C(=O)N1	SZJNCZMRZAUNQT-IUCAKERBSA-N	4.20911e+08	4.62282e+08	4.83799e+08	4.25078e+08
Com_3624_pos	Lyratal	P	C10H14O	150.104	151.112	1.68061	[M+H]+	5.842	0.92	2	C18	Organic oxygen compounds	Organooxygen compounds	Carbonyl compounds	-	-	-	-	-	-	-	-	-	-	-	-	-	CC(=C)C(C=C)C=C(C)C=O	ZAHSWUIALVFBCT-ZKXNXJMVSA-N	2.29569e+08	4.60334e+08	4.89454e+08	4.40416e+08
Com_2078_pos	Dibutyl phthalate	P	C16H22O4	278.152	301.141	0.14634	[M+Na]+	9.096	0.86	1	C18	Benzenoids	Benzene and substituted derivatives	Benzoic acids and derivatives	"84-74-2"	HMDB0033244	Benzenoids	Benzene and substituted derivatives	Benzoic acids and derivatives	-	C14214	-	-	-	-	-	3026	CCCCOC(=O)C1=CC=CC=C1C(=O)OCCCC	DOIRQSBPFJWKBE-UHFFFAOYSA-N	5.77587e+08	4.5458e+08	5.27463e+08	8.10429e+08
Com_3126_pos	Diisooctyl phthalate	P	C24H38O4	390.277	413.266	0.43619	[M+Na]+	9.943	1	1	C18	Benzenoids	Benzene and substituted derivatives	Benzoic acids and derivatives	"27554-26-3"	HMDB0251353	Benzenoids	Benzene and substituted derivatives	Benzoic acids and derivatives	-	C14577	-	-	-	-	-	33934	CC(C)CCCCCOC(=O)C1=CC=CC=C1C(=O)OCCCCCC(C)C	IJFPVINAQGWBRJ-UHFFFAOYSA-N	9.17221e+08	4.51193e+08	1.09663e+09	7.74573e+08
Com_2594_pos	Oridonin	P	C20H28O6	364.189	347.183	5.55581	[M+H-H2O]+	6.046	0.59	1	C18	Lipids and lipid-like molecules	Prenol lipids	Diterpenoids	"28957-04-2"	HMDB0242516	Lipids and lipid-like molecules	Prenol lipids	Diterpenoids	-	-	-	-	-	-	-	3576890	CC1(C)CCC(O)C23COC(O)(C(O)C12)C12C(O)C(CCC31)C(=C)C2=O	SDHTXBWLVGWJFT-UHFFFAOYSA-N	4.48256e+08	4.5083e+08	4.18962e+08	3.33142e+08
Com_1783_pos	DL-Leucyl-DL-phenylalanine	P	C15H22N2O3	278.163	279.171	1.2868	[M+H]+	5.796	0.91	1	C18	Organic acids and derivatives	Carboxylic acids and derivatives	Amino acids, peptides, and analogues	"56217-82-4"	HMDB0302841	Organic acids and derivatives	Carboxylic acids and derivatives	Amino acids, peptides, and analogues	-	-	-	-	-	-	-	259325	CC(C)CC(N)C(=O)NC(CC1=CC=CC=C1)C(O)=O	KFKWRHQBZQICHA-UHFFFAOYSA-N	4.6273e+08	4.49448e+08	5.04793e+08	4.57057e+08
Com_7407_pos	Asp Asn His	P	C14H20N6O7	384.139	385.147	1.78224	[M+H]+	5.819	0.7	2	C18	Organic acids and derivatives	Carboxylic acids and derivatives	Amino acids, peptides, and analogues	-	-	-	-	-	-	-	-	-	-	-	-	-	C1=C(NC=N1)CC(C(=O)O)NC(=O)C(CC(=O)N)NC(=O)C(CC(=O)O)N	VBVKSAFJPVXMFJ-CIUDSAMLSA-N	4.40911e+08	4.45946e+08	4.39371e+08	3.79739e+08
Com_1918_neg	2,3-Dinor-8-iso prostaglandin F2alpha	N	C18H30O5	326.209	325.201	1.82763	[M-H]-	6.274	0.77	2	C18	Lipids and lipid-like molecules	Fatty Acyls	Eicosanoids	-	-	-	-	-	2,3-Dinor-8-iso prostaglandin F2alpha; 2,3-Dinor-8-iso PGF2alpha	C14794	map00590	LMFA03110010	Fatty Acyls [FA]	Eicosanoids [FA03]	Isoprostanes [FA0311]	-	CCCCCC(C=CC1C(CC(C1CC=CCC(=O)O)O)O)O	IDKLJIUIJUVJNR-JSEKUSAISA-N	3.68573e+08	4.42938e+08	4.49416e+08	3.49192e+08
Com_7314_pos	Lys Pro His	P	C17H28N6O4	380.217	381.225	2.3037	[M+H]+	6.117	0.82	2	C18	Organic acids and derivatives	Carboxylic acids and derivatives	Amino acids, peptides, and analogues	-	-	-	-	-	-	-	-	-	-	-	-	-	C1CC(N(C1)C(=O)C(CCCCN)N)C(=O)NC(CC2=CN=CN2)C(=O)O	MSSABBQOBUZFKZ-IHRRRGAJSA-N	2.05587e+08	4.38808e+08	4.55111e+08	2.28113e+08
Com_94_pos	Perillene	P	C10H14O	150.104	133.101	1.67619	[M+H-H2O]+	5.85	0.91	1	C18	Organoheterocyclic compounds	Heteroaromatic compounds	-	"539-52-6"	-	-	-	-	-	-	-	-	-	-	-	68316	CC(=CCCC1=COC=C1)C	XNGKCOFXDHYSGR-UHFFFAOYSA-N	4.61097e+08	4.37502e+08	4.42544e+08	4.08063e+08
Com_1963_neg	9,10,18-Trihydroxyoctadecanoic acid	N	C18H36O5	332.256	331.248	2.31541	[M-H]-	6.286	0.87	2	C18	Lipids and lipid-like molecules	Fatty Acyls	Fatty acids and conjugates	-	-	-	-	-	-	-	-	LMFA02000147	Fatty Acyls [FA]	Octadecanoids [FA02]	Other Octadecanoids [FA0200]	-	C(CCCCO)CCCC(C(CCCCCCCC(=O)O)O)O	OISFHODBOQNZAG-UHFFFAOYSA-N	5.55831e+08	4.36437e+08	4.85868e+08	4.66614e+08
Com_6705_pos	Melophlin D	P	C20H35NO3	337.262	338.267	6.99427	[M+H]+	7.036	0.57	2	C18	Organoheterocyclic compounds	Pyrrolidines	N-alkylpyrrolidines	-	-	-	-	-	-	-	-	-	-	-	-	-	CCCCCCCCCCCCCCC(=C1C(=O)CN(C1=O)C)O	ZTOHOHLXFCYUAX-ZPHPHTNESA-N	1.74157e+08	4.33067e+08	5.98518e+08	1.14262e+08
Com_156_pos	4-Methylquinoline	P	C10H9N	143.073	144.081	1.71675	[M+H]+	5.297	0.96	1	C18	Organoheterocyclic compounds	Quinolines and derivatives	-	-	-	-	-	-	-	-	-	-	-	-	-	10285	CC1=CC=NC2=CC=CC=C12	MUDSDYNRBDKLGK-UHFFFAOYSA-N	1.84657e+08	4.24539e+08	2.43459e+08	3.56057e+08
Com_4772_pos	Stovaine	P	C14H21NO2	235.157	236.162	9.5713	[M+H]+	9.683	-	3	C18	Benzenoids	Benzene and substituted derivatives	Benzoic acids and derivatives	-	-	-	-	-	-	C14169	-	-	-	-	-	-	CCC(C)(CN(C)C)OC(=O)C1=CC=CC=C1	FDMBBCOBEAVDAO-UHFFFAOYSA-N	1.62434e+08	4.21529e+08	1.09039e+08	4.4859e+07
Com_83_pos	L-Allo-Isoleucine	P	C6H13NO2	131.095	132.102	1.72384	[M+H]+	1.509	0.84	1	C18	Organic acids and derivatives	Carboxylic acids and derivatives	Amino acids, peptides, and analogues	"1509-34-8"	HMDB0000557	Organic acids and derivatives	Carboxylic acids and derivatives	Amino acids, peptides, and analogues	-	C21096	-	-	-	-	-	99288	CC[C@@H](C)[C@H](N)C(O)=O	AGPKZVBTJJNPAG-UHNVWZDZSA-N	1.84531e+08	4.21485e+08	4.66039e+08	2.19948e+08
Com_1313_neg	Jioglutin E	N	C11H20O5	232.131	231.124	0.22639	[M-H]-	5.807	0.84	2	C18	Lipids and lipid-like molecules	Prenol lipids	Monoterpenoids	-	-	-	-	-	-	-	-	-	-	-	-	-	CC1(CC(C2C1C(OC(C2)OC)OC)O)O	YBCFURRNWBFVNX-VDNGDJRNSA-N	3.63049e+08	4.12493e+08	4.23178e+08	3.34744e+08
Com_7388_pos	His Ile Asn	P	C16H26N6O5	382.196	383.205	2.58666	[M+H]+	5.91	0.73	2	C18	Organic acids and derivatives	Carboxylic acids and derivatives	Amino acids, peptides, and analogues	-	-	-	-	-	-	-	-	-	-	-	-	-	CCC(C)C(C(=O)NC(CC(=O)N)C(=O)O)NC(=O)C(CC1=CN=CN1)N	VJJSDSNFXCWCEJ-DJFWLOJKSA-N	1.8063e+08	3.9443e+08	3.99215e+08	3.00875e+08
Com_87_neg	Sorbic Acid	N	C6H8O2	112.052	171.067	2.77648	[M+CH3COOH-H]-	5.765	0.63	1	C18	Lipids and lipid-like molecules	Fatty Acyls	Fatty acids and conjugates	"24634-61-5"	HMDB0029581	Lipids and lipid-like molecules	Fatty Acyls	Fatty acids and conjugates	-	D05892	-	LMFA01030100	Fatty Acyls [FA]	Fatty Acids and Conjugates [FA01]	Unsaturated fatty acids [FA0103]	643460	CC=CC=CC(=O)O	WSWCOQWTEOXDQX-MQQKCMAXSA-N	3.65015e+08	3.8363e+08	4.41061e+08	2.85528e+08
Com_4630_pos	Andrachcinidine	P	C13H25NO2	227.189	228.196	0.35893	[M+H]+	6.309	0.71	2	C18	Organoheterocyclic compounds	Piperidines	-	-	-	-	-	-	-	-	-	-	-	-	-	-	CCCC(CC1CCCC(N1)CC(=O)C)O	GFVMHSQLCIEXNG-YNEHKIRRSA-N	2.20443e+08	3.81961e+08	3.13903e+08	1.65058e+08
Com_287_pos	1-(4-Methoxyphenyl)-2-propanone	P	C10H12O2	164.084	165.092	3.54448	[M+H]+	5.649	0.84	1	C18	Benzenoids	Benzene and substituted derivatives	Phenylpropanes	"122-84-9"	HMDB0032891	Benzenoids	Benzene and substituted derivatives	Phenylpropanes	-	-	-	-	-	-	-	31231	CC(=O)CC1=CC=C(C=C1)OC	WFWKNGZODAOLEO-UHFFFAOYSA-N	1.53276e+08	3.79189e+08	1.96973e+08	3.67024e+08
Com_5450_pos	Juvenile hormone II acid	P	C16H26O3	266.188	267.196	0.73081	[M+H]+	6.099	0.92	2	C18	Lipids and lipid-like molecules	Prenol lipids	Monoterpenoids	-	-	-	-	-	-	C04834	-	LMFA01070019	Fatty Acyls [FA]	Fatty Acids and Conjugates [FA01]	Epoxy fatty acids [FA0107]	-	CCC1(C(O1)CCC(=CCCC(=CC(=O)O)C)C)C	CZRJNVJQSPMQTQ-XKLQKUTNSA-N	3.42028e+08	3.77632e+08	3.96594e+08	3.22938e+08
Com_4594_pos	Adalinine	P	C13H23NO2	225.173	226.18	0.02876	[M+H]+	6.274	0.83	2	C18	Alkaloids and derivatives	-	-	-	-	-	-	-	-	-	-	-	-	-	-	-	CCCCCC1(CCCC(=O)N1)CC(=O)C	CNUUHKVLRVPYKE-UHFFFAOYSA-N	2.68514e+08	3.76507e+08	3.21045e+08	1.81436e+08
Com_4264_pos	Ligudentatol	P	C14H18O	202.136	203.143	1.35811	[M+H]+	6.038	0.88	2	C18	Benzenoids	Tetralins	-	-	-	-	-	-	-	-	-	-	-	-	-	-	CC1=C(C=CC2=C1CC(CC2)C(=C)C)O	BVEBOMULMBWPIS-GFCCVEGCSA-N	6.19072e+08	3.76074e+08	3.48268e+08	4.53478e+08
Com_6723_pos	Monacolin J acid	P	C19H30O5	338.209	339.214	6.33292	[M+H]+	6.41	0.71	2	C18	Organic acids and derivatives	Hydroxy acids and derivatives	Medium-chain hydroxy acids and derivatives	"132748-10-8"	-	-	-	-	Monacolin J acid; (3R,5R)-7-[(1S,2S,6R,8S,8aR)-8-Hydroxy-2,6-dimethyl-1,2,6,7,8,8a-hexahydronaphthalen-1-yl]-3,5-dihydroxyheptanoic acid	C20854	-	-	-	-	-	-	CC1CC(C2C(C(C=CC2=C1)C)CCC(CC(CC(=O)O)O)O)O	FJQFRDAWQRBFCG-IRUSZSJRSA-N	3.61871e+08	3.75257e+08	5.84279e+08	2.97567e+08
Com_1515_pos	Pentaethylene glycol	P	C10H22O6	238.142	261.131	1.50943	[M+Na]+	5.214	0.84	1	C18	Organic oxygen compounds	Organooxygen compounds	Ethers	"4792-15-8"	HMDB0256256	Organic oxygen compounds	Organooxygen compounds	Ethers	-	-	-	-	-	-	-	62551	C(COCCOCCOCCOCCO)O	JLFNLZLINWHATN-UHFFFAOYSA-N	3.0157e+08	3.7375e+08	3.46309e+08	2.84327e+08
Com_14_neg	(S)-Leucic acid	N	C6H12O3	132.079	131.072	3.28783	[M-H]-	5.673	0.96	1	C18	Lipids and lipid-like molecules	Fatty Acyls	Fatty acids and conjugates	"13748-90-8"	HMDB0000746	Lipids and lipid-like molecules	Fatty Acyls	Fatty acids and conjugates	-	-	-	LMFA01050408	Fatty Acyls [FA]	Fatty Acids and Conjugates [FA01]	Hydroxy fatty acids [FA0105]	83697	CC(C)C[C@H](O)C(O)=O	LVRFTAZAXQPQHI-YFKPBYRVSA-N	3.48864e+08	3.73272e+08	2.92456e+08	3.11706e+08
Com_1551_pos	Brefeldin A	P	C16H24O4	280.167	263.162	8.09569	[M+H-H2O]+	6.182	0.75	1	C18	Phenylpropanoids and polyketides	Macrolides and analogues	-	"20350-15-6"	-	-	-	-	-	-	-	-	-	-	-	-	CC1CCCC=CC2CC(CC2C(C=CC(=O)O1)O)O	KQNZDYYTLMIZCT-KQPMLPITSA-N	6.4184e+08	3.71695e+08	3.59326e+08	6.70998e+08
Com_353_pos	Gabapentin-lactam	P	C9H15NO	153.115	171.149	1.34653	[M+NH4]+	5.922	0.84	1	C18	Organoheterocyclic compounds	Azaspirodecane derivatives	-	"64744-50-9"	HMDB0247166	Organoheterocyclic compounds	Azaspirodecane derivatives	-	-	-	-	-	-	-	-	47457	C1CCC2(CC1)CC(=O)NC2	JAWPQJDOQPSNIQ-UHFFFAOYSA-N	3.40678e+08	3.66196e+08	2.91231e+08	3.93437e+08
Com_790_pos	Pivagabine	P	C9H17NO3	187.121	210.111	2.24462	[M+Na]+	5.602	0.59	1	C18	Organic acids and derivatives	Carboxylic acids and derivatives	Amino acids, peptides, and analogues	"69542-93-4"	HMDB0246575	Organic acids and derivatives	Carboxylic acids and derivatives	Amino acids, peptides, and analogues	-	D07342	-	-	-	-	-	68888	CC(C)(C)C(O)=NCCCC(O)=O	SRPNQDXRVRCTNK-UHFFFAOYSA-N	4.49194e+08	3.62859e+08	2.57779e+08	3.18624e+08
Com_5024_pos	Hexadeca-4,7,10,13-tetraenoic acid	P	C16H24O2	248.178	249.185	0.73706	[M+H]+	6.143	0.9	2	C18	Lipids and lipid-like molecules	Fatty Acyls	Fatty acids and conjugates	-	-	-	-	-	-	-	-	-	-	-	-	-	CCC=CCC=CCC=CCC=CCCC(=O)O	IVTCJQZAGWTMBZ-UHFFFAOYSA-N	2.14633e+08	3.62435e+08	4.35668e+08	3.41335e+08
Com_1330_pos	N-epsilon-Benzoyl-L-lysine	P	C13H18N2O3	250.132	251.139	1.41948	[M+H]+	5.148	-	3	C18	Organic acids and derivatives	Carboxylic acids and derivatives	Amino acids, peptides, and analogues	"1219-46-1"	-	-	-	-	-	-	-	-	-	-	-	1550543	C1=CC=C(C=C1)C(=O)NCCCC[C@@H](C(=O)O)N	KODLJWKGAKBGOB-NSHDSACASA-N	3.53838e+08	3.62192e+08	3.63112e+08	4.07341e+08
Com_54_pos	4-Hydroxy-6-methyl-2-pyrone	P	C6H6O3	126.032	127.039	1.48809	[M+H]+	5.194	0.84	1	C18	Organoheterocyclic compounds	Pyrans	Pyranones and derivatives	"675-10-5"	-	-	-	-	-	C02752	-	-	-	-	-	54675757	CC1=CC(=CC(=O)O1)O	NSYSSMYQPLSPOD-UHFFFAOYSA-N	5.28994e+08	3.61298e+08	2.73733e+08	4.681e+08
Com_862_pos	Tetraethylene glycol	P	C8H18O5	194.115	217.105	1.69474	[M+Na]+	5.041	1	1	C18	Organic oxygen compounds	Organooxygen compounds	Ethers	"112-60-7"	HMDB0094708	Organic oxygen compounds	Organooxygen compounds	Ethers	-	-	-	-	-	-	-	8200	C(COCCOCCOCCO)O	UWHCKJMYHZGTIT-UHFFFAOYSA-N	2.65686e+08	3.60595e+08	3.05487e+08	2.61437e+08
Com_2644_pos	Picrocrocin	P	C16H26O7	330.168	353.157	0.73046	[M+Na]+	6.229	0.9	1	C18	Organic oxygen compounds	Organooxygen compounds	Carbohydrates and carbohydrate conjugates	"138-55-6"	HMDB0005796	Organic oxygen compounds	Organooxygen compounds	Carbohydrates and carbohydrate conjugates	Picrocrocin	C17055	-	-	-	-	-	22833654	CC1=C(C=O)C(C)(C)C[C@@H](C1)O[C@@H]1O[C@H](CO)C(O)[C@H](O)C1O	WMHJCSAICLADIN-VKSCUUAMSA-N	4.21436e+08	3.58837e+08	3.69321e+08	4.50229e+08
Com_333_pos	5,6-Dihydro-6-pentyl-2H-pyran-2-one	P	C10H16O2	168.115	169.123	1.38057	[M+H]+	6	0.74	1	C18	Organoheterocyclic compounds	Pyrans	Pyranones and derivatives	"54814-64-1"	HMDB0034452	Organoheterocyclic compounds	Pyrans	Pyranones and derivatives	-	-	-	-	-	-	-	39914	CCCCCC1CC=CC(=O)O1	NEDIAPMWNCQWNW-UHFFFAOYSA-N	3.53284e+08	3.58219e+08	4.93678e+08	3.38526e+08
Com_5789_pos	Asperic acid	P	C16H28O4	284.199	285.206	0.01339	[M+H]+	6.398	0.85	2	C18	Organic acids and derivatives	Hydroxy acids and derivatives	Medium-chain hydroxy acids and derivatives	-	-	-	-	-	-	-	-	-	-	-	-	-	CC(CC(C)C(=O)O)C=C(C)C1CCC(O1)(C)C(C)O	BVFQDPRIMUDOQZ-MFJRGMGOSA-N	3.7476e+08	3.57613e+08	6.51118e+08	3.3981e+08
Com_4950_pos	H-ILE-LEU-OH	P	C12H24N2O3	244.179	245.186	1.24097	[M+H]+	5.769	0.75	2	C18	Organic acids and derivatives	Carboxylic acids and derivatives	Amino acids, peptides, and analogues	"26462-22-6"	-	-	-	-	-	-	-	-	-	-	-	-	CCC(C)C(C(=O)NC(CC(C)C)C(=O)O)N	JWBXCSQZLLIOCI-GUBZILKMSA-N	1.89487e+08	3.52252e+08	3.52582e+08	2.0296e+08
Com_7390_pos	Deniagenin	P	C21H34O6	382.236	383.241	3.9207	[M+H]+	6.163	0.68	2	C18	Lipids and lipid-like molecules	Steroids and steroid derivatives	Pregnane steroids	-	-	-	-	-	-	-	-	-	-	-	-	-	CC(C1(CCC2(C1(C(C(C3C2CC=C4C3(CCC(C4)O)C)O)O)C)O)O)O	PJDRPKPUOVBEGQ-NKGNTKRCSA-N	2.68779e+08	3.45329e+08	3.83168e+08	2.95997e+08
Com_884_pos	2-(2-methoxyphenoxy)propanoic acid	P	C10H12O4	196.074	219.063	1.45874	[M+Na]+	5.8	0.74	1	C18	Benzenoids	Benzene and substituted derivatives	2-phenoxypropionic acids	"7309-51-5"	-	-	-	-	-	-	-	-	-	-	-	202020	CC(C(=O)O)OC1=CC=CC=C1OC	OPYAFQUFAKCNPN-UHFFFAOYSA-N	2.15294e+08	3.40358e+08	2.1704e+08	3.13319e+08
Com_2000_neg	2,3-Dkpgf1alpha	N	C18H30O6	342.204	341.196	1.71645	[M-H]-	6.011	0.76	2	C18	Lipids and lipid-like molecules	Fatty Acyls	Eicosanoids	-	HMDB0062618	Lipids and lipid-like molecules	Fatty Acyls	Eicosanoids	-	-	-	LMFA03010089	Fatty Acyls [FA]	Eicosanoids [FA03]	Prostaglandins [FA0301]	-	CCCCCC(C=CC1C(CC(C1CC(=O)CCC(=O)O)O)O)O	DNKGWNLXBRCUCF-NLOSNHEGSA-N	2.82531e+08	3.40121e+08	3.64753e+08	2.63471e+08
Com_2506_pos	Dibutyl sebacate	P	C18H34O4	314.246	337.235	0.54072	[M+Na]+	7.024	0.94	1	C18	Lipids and lipid-like molecules	Fatty Acyls	Fatty acid esters	"109-43-3"	HMDB0041220	Lipids and lipid-like molecules	Fatty Acyls	Fatty acid esters	-	D03782	-	-	-	-	-	7986	CCCCOC(=O)CCCCCCCCC(=O)OCCCC	PYGXAGIECVVIOZ-UHFFFAOYSA-N	3.64391e+08	3.38448e+08	4.50625e+08	4.11611e+08
Com_6273_pos	Bidenoside C	P	C16H22O6	310.142	311.147	6.03365	[M+H]+	5.786	0.66	2	C18	Lipids and lipid-like molecules	Fatty Acyls	Fatty acyl glycosides	-	-	-	-	-	-	-	-	-	-	-	-	-	CC=CC#CC#CCCCOC1C(C(C(C(O1)CO)O)O)O	QIFYDSMWESCVBZ-JNDSXIQISA-N	3.50384e+08	3.33909e+08	3.1644e+08	3.38247e+08
Com_6197_pos	Compactin diol lactone	P	C18H26O4	306.183	307.19	1.47055	[M+H]+	6.095	0.88	2	C18	Organoheterocyclic compounds	Lactones	Delta valerolactones	-	-	-	-	-	-	C14183	-	-	-	-	-	-	CC1C=CC2=CCCC(C2C1CCC3CC(CC(=O)O3)O)O	WWSNTLOVYSRDEL-DZSDEGEFSA-N	1.7529e+08	3.33061e+08	2.00302e+08	1.71393e+08
Com_1531_neg	Lauryl sulfate	N	C12H26O4S	266.155	265.148	0.66459	[M-H]-	7.654	0.91	2	C18	Organic acids and derivatives	Organic sulfuric acids and derivatives	Sulfuric acid esters	"151-41-7"	-	-	-	-	-	-	-	-	-	-	-	8778	O=S(=O)(O)OCCCCCCCCCCCC	MOTZDAYCYVMXPC-UHFFFAOYSA-N	9.3307e+08	3.32832e+08	4.41103e+08	3.69485e+08
Com_1683_neg	2,3-dicaproin	N	C15H28O5	288.194	287.186	0.47951	[M-H]-	6.12	0.68	2	C18	Lipids and lipid-like molecules	Glycerolipids	Diradylglycerols	-	-	-	-	-	-	-	-	-	-	-	-	-	CCCCCC(=O)OCC(CO)OC(=O)CCCCC	DRUFTGMQJWWIOL-CYBMUJFWSA-N	3.25559e+08	3.26212e+08	3.69568e+08	3.10151e+08
Com_118_pos	2-Isopropylphenol	P	C9H12O	136.089	137.096	1.43282	[M+H]+	5.932	0.78	1	C18	Benzenoids	Benzene and substituted derivatives	Cumenes	"88-69-7"	HMDB0032029	Benzenoids	Benzene and substituted derivatives	Cumenes	-	-	-	-	-	-	-	6943	CC(C)C1=CC=CC=C1O	CRBJBYGJVIBWIY-UHFFFAOYSA-N	4.81581e+08	3.25206e+08	2.96628e+08	5.96183e+08
Com_6_neg	3-Hydroxybenzaldehyde	N	C7H6O2	122.037	121.03	3.79195	[M-H]-	5.489	1	1	C18	Organic oxygen compounds	Organooxygen compounds	Carbonyl compounds	"100-83-4"	-	-	-	-	-	C03067	map00623;map01120;map01220	-	-	-	-	101	C1=CC(=CC(=C1)O)C=O	IAVREABSGIHHMO-UHFFFAOYSA-N	3.08526e+08	3.24479e+08	3.24863e+08	3.12185e+08
Com_293_pos	L-Phenylalanine	P	C9H11NO2	165.079	166.087	1.42325	[M+H]+	4.858	0.97	1	C18	Organic acids and derivatives	Carboxylic acids and derivatives	Amino acids, peptides, and analogues	"63-91-2"	HMDB0000159	Organic acids and derivatives	Carboxylic acids and derivatives	Amino acids, peptides, and analogues	L-Phenylalanine; (S)-alpha-Amino-beta-phenylpropionic acid	C00079	map00360;map00400;map00460;map00940;map00960;map00966;map00970;map01060;map01061;map01063;map01064;map01070;map01100;map01110;map01130;map01210;map01230;map02010;map04974;map04978	-	-	-	-	6140	N[C@@H](CC1=CC=CC=C1)C(O)=O	COLNVLDHVKWLRT-QMMMGPOBSA-N	1.58402e+08	3.23151e+08	5.60212e+08	1.59156e+08
Com_1090_neg	(3R)-3,9-dihydroxynonanoic acid	N	C9H18O4	190.121	189.113	0.48502	[M-H]-	5.892	0.82	2	C18	Organic acids and derivatives	Hydroxy acids and derivatives	Medium-chain hydroxy acids and derivatives	-	-	-	-	-	-	-	-	-	-	-	-	86289845	C(CCCO)CCC(CC(=O)O)O	PVBPWTUAKKMEGB-MRVPVSSYSA-N	1.76134e+08	3.22174e+08	4.70446e+08	1.77651e+08
Com_7208_pos	20-hydroxytrioxilin A3	P	C20H34O6	370.236	371.242	2.49476	[M+H]+	6.013	-	3	C18	Lipids and lipid-like molecules	Fatty Acyls	Eicosanoids	-	-	-	-	-	-	-	-	-	-	-	-	-	C(CCC=CCC(C(C=CC(CC=CCCCC(=O)O)O)O)O)CCO	ZPPVESFLJWNSHL-OFZLGVHBSA-N	2.55175e+08	3.20766e+08	3.33936e+08	2.4754e+08
Com_4179_pos	trans-Acetate-1-methyl-2-(1-methylethenyl)-cyclobutaneethanol	P	C12H20O2	196.146	197.154	0.85399	[M+H]+	6.241	0.77	2	C18	Organic acids and derivatives	Carboxylic acids and derivatives	Carboxylic acid derivatives	-	-	-	-	-	-	-	-	-	-	-	-	-	CC(=C)C1CCC1(C)CCOC(=O)C	HOTBFDJPUVYSFO-RYUDHWBXSA-N	1.90306e+08	3.18499e+08	1.99023e+08	1.90473e+08
Com_4403_pos	N-(9-oxodecyl)acetamide	P	C12H23NO2	213.173	214.18	0.78043	[M+H]+	6.108	0.53	2	C18	Organic acids and derivatives	Carboxylic acids and derivatives	Carboxylic acid derivatives	-	-	-	-	-	-	-	-	-	-	-	-	-	O=C(C)CCCCCCCCN=C(O)C	JRJBWKJICGFLDP-UHFFFAOYSA-N	1.85999e+08	3.18368e+08	3.09769e+08	1.64901e+08
Com_5668_pos	Obscuraminol A	P	C18H31NO	277.241	278.247	4.08449	[M+H]+	7.096	0.95	2	C18	Organic nitrogen compounds	Organonitrogen compounds	Amines	-	-	-	-	-	-	-	-	LMSP01080035	Sphingolipids [SP]	Sphingoid bases [SP01]	Sphingoid base analogs [SP0108]	-	CCC=CCC=CCC=CCC=CCCC(C(C)N)O	YNNQTVPKSXTDCK-SABUVIKOSA-N	8.81551e+08	3.17168e+08	5.67116e+08	8.03722e+08
Com_1510_neg	Triethylene glycol diglycidyl ether	N	C12H22O6	262.142	261.134	0.86294	[M-H]-	5.73	0.75	2	C18	Organoheterocyclic compounds	Epoxides	-	-	-	-	-	-	-	C19537	-	-	-	-	-	-	C1C(O1)COCCOCCOCCOCC2CO2	UMILHIMHKXVDGH-UHFFFAOYSA-N	2.24981e+08	3.16796e+08	3.03891e+08	2.15718e+08
Com_548_neg	Olomoucine	N	C15H18N6O	298.154	297.147	1.22251	[M-H]-	6.289	0.8	1	C18	Organoheterocyclic compounds	Imidazopyrimidines	Purines and purine derivatives	"101622-51-9"	-	-	-	-	-	-	-	-	-	-	-	4592	CN1C=NC2=C(N=C(N=C21)NCCO)NCC3=CC=CC=C3	GTVPOLSIJWJJNY-UHFFFAOYSA-N	4.30288e+08	3.16547e+08	3.5041e+08	6.15284e+08
Com_3148_pos	Leukotriene E4	P	C23H37NO5S	439.239	422.236	0.18049	[M+H-H2O]+	7.373	-	3	C18	Lipids and lipid-like molecules	Fatty Acyls	Eicosanoids	"75715-89-8"	HMDB0002200	Lipids and lipid-like molecules	Fatty Acyls	Eicosanoids	Leukotriene E4; LTE4; (7E,9E,11Z,14Z)-(5S,6R)-6-(Cystein-S-yl)-5-hydroxyeicosa-7,9,11,14-tetraenoate; (7E,9E,11Z,14Z)-(5S,6R)-6-(Cystein-S-yl)-5-hydroxyicosa-7,9,11,14-tetraenoate	C05952	map00590;map01100;map04080;map04664	LMFA03020002	Fatty Acyls [FA]	Eicosanoids [FA03]	Leukotrienes [FA0302]	5280879	CCCCCC=CCC=CC=CC=CC(C(CCCC(=O)O)O)SCC(C(=O)O)N	OTZRAYGBFWZKMX-FRFVZSDQSA-N	3.09128e+08	3.13874e+08	3.79009e+08	3.48849e+08
Com_2340_neg	Progeldanamycin	N	C27H41NO6	475.293	474.285	3.25922	[M-H]-	10.027	-	3	C18	Phenylpropanoids and polyketides	Macrolactams	-	-	-	-	-	-	-	C15823	-	-	-	-	-	-	CC1CC(C(C(C=C(C(C(CCC=C(C(=O)NC2=CC(=CC(=C2)C1)O)C)OC)O)C)C)O)OC	JUHXUUXMSBXUJZ-ISVCGJASSA-N	2.81952e+08	3.13468e+08	2.12656e+08	3.42607e+08
Com_2869_pos	Coronarin D ethyl ether	P	C22H34O3	346.251	369.24	0.77694	[M+Na]+	9.272	0.75	1	C18	Organoheterocyclic compounds	Lactones	Gamma butyrolactones	"138965-89-6"	-	-	-	-	-	-	-	-	-	-	-	91895340	CCOC1C/C(=C\C[C@H]2C(=C)CC[C@@H]3[C@@]2(CCCC3(C)C)C)/C(=O)O1	HUJJMXMBEMUVOX-SQOKDOERSA-N	3.47286e+08	3.13359e+08	2.31463e+08	3.54126e+08
Com_676_pos	Metaldehyde	P	C8H16O4	176.105	199.094	0.83285	[M+Na]+	5.874	0.53	1	C18	Organic oxygen compounds	Organooxygen compounds	Ethers	"108-62-3"	HMDB0254499	Organic oxygen compounds	Organooxygen compounds	Ethers	-	C18744	-	-	-	-	-	61021	CC1OC(OC(OC(O1)C)C)C	GKKDCARASOJPNG-UHFFFAOYSA-N	3.2049e+08	3.11056e+08	2.75081e+08	3.14837e+08
Com_2228_neg	Celerioside E	N	C20H36O8	404.241	403.233	1.97976	[M-H]-	5.951	0.68	2	C18	Organic oxygen compounds	Organooxygen compounds	Carbohydrates and carbohydrate conjugates	-	-	-	-	-	-	-	-	-	-	-	-	-	CC12CCC(CC1C(CCC2O)O)C(C)(C)OC3C(C(C(C(O3)CO)O)O)O	DBWZPLQKCYDMCB-GYRNGLTDSA-N	2.13748e+08	3.10576e+08	3.15738e+08	2.08142e+08
Com_655_pos	cyclo(pro-val)	P	C10H16N2O2	196.121	197.129	1.67463	[M+H]+	5.394	0.91	1	C18	Organic acids and derivatives	Carboxylic acids and derivatives	Amino acids, peptides, and analogues	"2854-40-2"	HMDB0240493	Organic acids and derivatives	Carboxylic acids and derivatives	Amino acids, peptides, and analogues	-	-	-	-	-	-	-	6992261	CC(C)C1C(=O)N2CCCC2C(=O)N1	XLUAWXQORJEMBD-YUMQZZPRSA-N	2.58057e+08	3.06743e+08	2.97434e+08	2.63536e+08
Com_584_pos	delta-Decalactone	P	C10H18O2	170.131	193.12	0.34978	[M+Na]+	6.18	0.67	1	C18	Organoheterocyclic compounds	Lactones	Delta valerolactones	"705-86-2"	HMDB0037116	Organoheterocyclic compounds	Lactones	Delta valerolactones	-	-	-	LMFA07040028	Fatty Acyls [FA]	Fatty esters [FA07]	Lactones [FA0704]	12810	CCCCCC1CCCC(=O)O1	GHBSPIPJMLAMEP-UHFFFAOYSA-N	3.36141e+08	3.0546e+08	3.17292e+08	2.96321e+08
Com_5640_pos	Saccharopine	P	C11H20N2O6	276.132	277.141	7.10428	[M+H]+	6.007	0.77	2	C18	Organic acids and derivatives	Carboxylic acids and derivatives	Amino acids, peptides, and analogues	"997-68-2"	HMDB0000279	Organic acids and derivatives	Carboxylic acids and derivatives	Amino acids, peptides, and analogues	N6-(L-1,3-Dicarboxypropyl)-L-lysine; Saccharopine; L-Saccharopine; N-[(S)-5-Amino-5-carboxypentyl]-L-glutamic acid	C00449	map00300;map00310;map01100;map01110;map01130;map01230	-	-	-	-	-	C(CCNC(CCC(=O)O)C(=O)O)CC(C(=O)O)N	ZDGJAHTZVHVLOT-YUMQZZPRSA-N	5.34345e+08	3.02565e+08	2.32561e+08	3.6327e+08
Com_2467_pos	7beta-Hydroxylathyrol	P	C20H30O5	350.209	333.206	0.30135	[M+H-H2O]+	6.039	0.77	1	C18	Lipids and lipid-like molecules	Prenol lipids	Diterpenoids	"34208-98-5"	-	-	-	-	-	-	-	-	-	-	-	24868376	CC1CC2(C(C1O)C(C(=C)C(CC3C(C3(C)C)C=C(C2=O)C)O)O)O	NVDZRSWQWPPKAI-GNQYTXSHSA-N	2.17822e+08	3.01275e+08	1.72168e+08	2.24652e+08
Com_3133_pos	N,N'-dibenzhydrylethane-1,2-diamine	P	C28H28N2	392.225	415.211	7.45156	[M+Na]+	6.606	0.62	1	C18	Benzenoids	Benzene and substituted derivatives	Diphenylmethanes	"83027-13-8"	HMDB0254810	Benzenoids	Benzene and substituted derivatives	Diphenylmethanes	-	-	-	-	-	-	-	1894361	C1=CC=C(C=C1)C(C2=CC=CC=C2)NCCNC(C3=CC=CC=C3)C4=CC=CC=C4	DTZDSNQYNPNCPK-UHFFFAOYSA-N	3.42269e+08	3.00265e+08	4.9119e+09	3.60701e+08
Com_5067_pos	Aikupikanyne A	P	C19H22	250.172	251.181	5.19818	[M+H]+	9.667	-	3	C18	Hydrocarbons	Unsaturated hydrocarbons	Enynes	-	-	-	-	-	-	-	-	-	-	-	-	-	C#CCCCCCCC#CC#CCCCC=CC#C	YAIWKDHSFYJROB-FNORWQNLSA-N	9.38167e+07	2.99751e+08	4.75483e+07	8.60976e+06
Com_1803_pos	4-(1-benzylpiperidin-4-yl)-4,5-dihydro-1H-1,2,4-triazol-5-one	P	C14H18N4O	258.148	281.136	3.14005	[M+Na]+	5.999	0.66	1	C18	Organoheterocyclic compounds	Piperidines	Benzylpiperidines	"803736-69-8"	-	-	-	-	-	-	-	-	-	-	-	59175734	C1CN(CCC1N2C=NNC2=O)CC3=CC=CC=C3	GWJWNGVKLSGXPQ-UHFFFAOYSA-N	5.50439e+08	2.97632e+08	2.76764e+08	5.23923e+08
Com_3797_pos	Isoboonein	P	C9H14O3	170.094	171.102	2.58236	[M+H]+	5.863	0.84	2	C18	Lipids and lipid-like molecules	Prenol lipids	Terpene lactones	"99946-04-0"	-	-	-	-	-	-	-	-	-	-	-	-	CC1C(CC2C1COC(=O)C2)O	DPDXVBIWZBJGSX-XUTVFYLZSA-N	3.04538e+08	2.97144e+08	2.7603e+08	2.97851e+08
Com_3810_pos	Gabapentin	P	C9H17NO2	171.126	172.134	1.77748	[M+H]+	5.611	0.85	2	C18	Organic acids and derivatives	Carboxylic acids and derivatives	Amino acids, peptides, and analogues	"60142-96-3"	HMDB0005015	Organic acids and derivatives	Carboxylic acids and derivatives	Amino acids, peptides, and analogues	-	C07018	-	-	-	-	-	-	C1CCC(CC1)(CC(=O)O)CN	UGJMXCAKCUNAIE-UHFFFAOYSA-N	1.88037e+08	2.97115e+08	2.97865e+08	1.87455e+08
Com_2443_pos	Phenylbutazone	P	C19H20N2O2	308.152	331.139	7.96118	[M+Na]+	9.404	0.73	2	C18	Benzenoids	Benzene and substituted derivatives	-	"50-33-9"	HMDB0014950	Benzenoids	Benzene and substituted derivatives	-	-	C07440	-	-	-	-	-	4781	CCCCC1C(=O)N(N(C1=O)C2=CC=CC=C2)C3=CC=CC=C3	VYMDGNCVAMGZFE-UHFFFAOYSA-N	1.37585e+08	2.96789e+08	2.72827e+08	1.32673e+08
Com_8146_pos	floribundasaponin A	P	C33H52O9	592.361	593.369	0.3507	[M+H]+	6.417	0.73	2	C18	Lipids and lipid-like molecules	Steroids and steroid derivatives	Steroidal glycosides	-	-	-	-	-	-	-	-	-	-	-	-	-	CC1CCC2(C(C3(C(O2)CC4C3(CCC5C4CC=C6C5(CCC(C6)OC7C(C(C(C(O7)CO)O)O)O)C)C)O)C)OC1	CGQPDIYJWNSEQF-BJNUSKFXSA-N	2.39681e+08	2.95194e+08	3.76222e+08	2.01053e+08
Com_7852_pos	MG(0:0/22:0/0:0)	P	C25H50O4	414.371	437.36	0.82573	[M+Na]+	11.529	-	3	C18	Lipids and lipid-like molecules	Glycerolipids	Monoradylglycerols	"-"	HMDB0011551	Lipids and lipid-like molecules	Glycerolipids	Monoradylglycerols	-	-	-	-	-	-	-	121658	[H]C(CO)(CO)OC(=O)CCCCCCCCCCCCCCCCCCCCC	DNULQWTYMFQUHB-UHFFFAOYSA-N	2.3031e+08	2.9284e+08	1.54922e+08	2.81953e+08
Com_3640_pos	2-Isopropyl-5-methoxypyrazine	P	C8H12N2O	152.095	153.103	1.78456	[M+H]+	5.37	-	3	C18	Organoheterocyclic compounds	Diazines	Pyrazines	"-"	HMDB0040052	Organoheterocyclic compounds	Diazines	Pyrazines	-	-	-	-	-	-	-	92558	COC1=NC=C(N=C1)C(C)C	GSVQZEKWEURMLP-UHFFFAOYSA-N	1.46158e+08	2.90852e+08	4.50349e+07	1.66988e+08
Com_1586_pos	12-Oxo-2,3-dinor-10,15-phytodienoic acid	P	C16H24O3	264.173	265.18	1.06129	[M+H]+	5.989	0.9	1	C18	Lipids and lipid-like molecules	Fatty Acyls	Eicosanoids	-	-	-	-	-	-	-	-	LMFA02010018	Fatty Acyls [FA]	Octadecanoids [FA02]	12-oxophytodienoic acid metabolites [FA0201]	91746127	CCC=CCC1C(C=CC1=O)CCCCCC(=O)O	SZVNKXCDJUBPQO-DWMAKUKJSA-N	1.79473e+08	2.90141e+08	2.06114e+08	1.74357e+08
Com_4293_pos	(+)-Chamecynenol	P	C14H20O	204.151	205.159	1.12129	[M+H]+	6.153	0.87	2	C18	Acetylides	-	-	-	-	-	-	-	-	-	-	-	-	-	-	-	CC12CCC(CC1C(CC=C2)CO)C#C	GJZDVRWPSAQWEN-SYQHCUMBSA-N	3.06397e+08	2.8895e+08	3.48826e+08	2.25189e+08
Com_1678_pos	8-Cyclopentyl-1,3-dimethylxanthine	P	C12H16N4O2	248.127	271.116	3.19788	[M+Na]+	5.591	0.93	1	C18	Organoheterocyclic compounds	Imidazopyrimidines	Purines and purine derivatives	"35873-49-5"	HMDB0247431	Organoheterocyclic compounds	Imidazopyrimidines	Purines and purine derivatives	-	-	-	-	-	-	-	1917	CN1C2=C(C(=O)N(C1=O)C)NC(=N2)C3CCCC3	SCVHFRLUNIOSGI-UHFFFAOYSA-N	2.8383e+08	2.88476e+08	2.0768e+08	2.69774e+08
Com_954_neg	Nonane-4,6-dione	N	C9H16O2	156.115	155.108	2.79896	[M-H]-	5.93	0.76	2	C18	Organic oxygen compounds	Organooxygen compounds	Carbonyl compounds	-	-	-	-	-	-	C02445	-	-	-	-	-	-	CCCC(=O)CC(=O)CCC	ZDYWPVCQPUPOJV-UHFFFAOYSA-N	2.93427e+08	2.88402e+08	3.54515e+08	2.68292e+08
Com_3589_pos	Viridiene	P	C11H14	146.11	147.117	1.1149	[M+H]+	6	0.74	2	C18	Hydrocarbons	Unsaturated hydrocarbons	Olefins	-	-	-	-	-	-	-	-	-	-	-	-	-	C=CC=CC1C=CCC1C=C	IDAWUYBDTOACFE-HQVCXTMKSA-N	3.69563e+08	2.87696e+08	2.71465e+08	2.55428e+08
Com_65_neg	Phthalic acid	N	C8H6O4	166.027	165.02	2.86282	[M-H]-	5.482	0.92	1	C18	Benzenoids	Benzene and substituted derivatives	Benzoic acids and derivatives	"88-99-3"	HMDB0002107	Benzenoids	Benzene and substituted derivatives	Benzoic acids and derivatives	Phthalate; o-Phthalic acid; 1,2-Benzenedicarboxylic acid	C01606	map00624;map01100;map01120;map01220;map02010	-	-	-	-	1017	OC(=O)C1=CC=CC=C1C(O)=O	XNGIFLGASWRNHJ-UHFFFAOYSA-N	2.4906e+08	2.87203e+08	3.12871e+08	2.16577e+08
Com_7961_pos	Plagiochin A	P	C29H26O6	470.173	471.184	7.85485	[M+H]+	5.937	-	3	C18	Lignans, neolignans and related compounds	-	-	-	-	-	-	-	-	-	-	-	-	-	-	-	COC1=C(C=C2C(=C1)CCC3=CC=C(C=C3)OC4=CC(=CC(=C4O)O)CCC5=C2C=CC(=C5)O)O	SCQPEFQHXAMCCD-UHFFFAOYSA-N	2.46226e+08	2.87032e+08	2.65746e+08	2.12397e+08
Com_731_pos	2,6-Di-tert-butyl-p-benzoquinone	P	C14H20O2	220.146	203.143	0.49191	[M+H-H2O]+	6.328	0.66	1	C18	Lipids and lipid-like molecules	Prenol lipids	Monoterpenoids	"719-22-2"	HMDB0013817	Lipids and lipid-like molecules	Prenol lipids	Monoterpenoids	-	-	-	-	-	-	-	12867	CC(C)(C)C1=CC(=O)C=C(C1=O)C(C)(C)C	RDQSIADLBQFVMY-UHFFFAOYSA-N	5.73381e+08	2.85231e+08	2.40881e+08	5.35089e+08
Com_3354_pos	Cucurbitacin E	P	C32H44O8	556.304	579.293	0.51104	[M+Na]+	7.256	-	3	C18	Lipids and lipid-like molecules	Steroids and steroid derivatives	Cucurbitacins	"18444-66-1"	HMDB0250581	Lipids and lipid-like molecules	Steroids and steroid derivatives	Cucurbitacins	Cucurbitacin E	C08797	map01062	LMST01010107	Sterol Lipids [ST]	Sterols [ST01]	Cholesterol and derivatives [ST0101]	2887	CC(=O)OC(C)(C)C=CC(=O)C(C)(O)C1C(O)CC2(C)C3CC=C4C(C=C(O)C(=O)C4(C)C)C3(C)C(=O)CC12C	NDYMQXYDSVBNLL-UHFFFAOYSA-N	2.05045e+08	2.83288e+08	8.4631e+08	2.43621e+08
Com_41_neg	2,6-Dihydroxybenzoic acid	N	C7H6O4	154.027	153.02	3.36279	[M-H]-	5.506	0.95	1	C18	Benzenoids	Benzene and substituted derivatives	Benzoic acids and derivatives	"303-07-1"	HMDB0013676	Benzenoids	Benzene and substituted derivatives	Benzoic acids and derivatives	-	C21298	map00362;map01120	-	-	-	-	9338	OC(=O)C1=C(O)C=CC=C1O	AKEUNCKRJATALU-UHFFFAOYSA-N	1.47026e+08	2.82597e+08	3.58017e+08	7.00283e+07
Com_651_pos	loliolide	P	C11H16O3	196.11	197.118	2.51191	[M+H]+	5.662	0.89	1	C18	Organoheterocyclic compounds	Benzofurans	-	"5989-02-6"	HMDB0302428	Organoheterocyclic compounds	Benzofurans	-	-	-	-	-	-	-	-	100332	CC1(CC(CC2(C1=CC(=O)O2)C)O)C	XEVQXKKKAVVSMW-WRWORJQWSA-N	2.83198e+08	2.82469e+08	2.76723e+08	2.7344e+08
Com_6319_pos	(plusmn)9-HpODE	P	C18H32O4	312.23	313.237	0.2793	[M+H]+	6.787	0.84	2	C18	Lipids and lipid-like molecules	Fatty Acyls	Lineolic acids and derivatives	"5502-91-0"	-	-	-	-	-	-	-	-	-	-	-	-	CCCCCC=CC=CC(CCCCCCCC(=O)O)OO	JGUNZIWGNMQSBM-ZJHFMPGASA-N	2.59416e+08	2.80868e+08	4.29446e+08	1.9032e+08
Com_2194_neg	5,6-Dihydroxyprostaglandin F1a	N	C20H36O7	388.246	387.238	1.94115	[M-H]-	6.001	-	3	C18	Lipids and lipid-like molecules	Fatty Acyls	Eicosanoids	"11000-26-3"	HMDB0012109	Lipids and lipid-like molecules	Fatty Acyls	Eicosanoids	-	C06475	-	-	-	-	-	6439819	CCCCC[C@H](O)\C=C\[C@H]1[C@H](O)C[C@H](O)[C@@H]1CC(O)C(O)CCCC(O)=O	SAAOVBGAFHJPIF-NYNACFBQSA-N	2.00241e+08	2.79001e+08	2.98571e+08	1.66846e+08
Com_5504_pos	Capsi-amide	P	C17H35NO	269.272	270.279	0.46992	[M+H]+	9.686	0.77	2	C18	Organic acids and derivatives	Carboxylic acids and derivatives	Carboxylic acid derivatives	-	HMDB0040940	Organic acids and derivatives	Carboxylic acids and derivatives	Carboxylic acid derivatives	-	C17515	-	-	-	-	-	-	CC(C)CCCCCCCCCCCCNC(=O)C	AMLDBWWQKYLAHJ-UHFFFAOYSA-N	3.21995e+08	2.72706e+08	2.39695e+08	2.39796e+08
Com_5544_pos	C16 Sphingosine	P	C16H33NO2	271.251	272.259	0.69367	[M+H]+	6.598	0.71	2	C18	Organic nitrogen compounds	Organonitrogen compounds	Amines	-	HMDB0242181	Organic nitrogen compounds	Organonitrogen compounds	Amines	-	-	-	LMSP01040008	Sphingolipids [SP]	Sphingoid bases [SP01]	Sphingoid base homologs and variants [SP0104]	-	CCCCCCCCCCCC=CC(C(CO)N)O	BTUSGZZCQZACPT-YYZTVXDQSA-N	2.65129e+08	2.72624e+08	4.92376e+08	3.08916e+08
Com_2407_pos	8-Cyclopentyl-1,3-dipropylxanthine	P	C16H24N4O2	304.19	327.178	2.58403	[M+Na]+	6.055	0.62	1	C18	Organoheterocyclic compounds	Imidazopyrimidines	Purines and purine derivatives	"102146-07-6"	HMDB0247432	Organoheterocyclic compounds	Imidazopyrimidines	Purines and purine derivatives	-	C13709	-	-	-	-	-	1329	CCCN1C2=C(C(=O)N(C1=O)CCC)NC(=N2)C3CCCC3	FFBDFADSZUINTG-UHFFFAOYSA-N	2.759e+08	2.7252e+08	2.66831e+08	2.90849e+08
Com_6195_pos	Mikanialactone	P	C18H26O4	306.183	307.188	6.52111	[M+H]+	6.411	0.83	2	C18	Organoheterocyclic compounds	Lactones	Gamma butyrolactones	-	-	-	-	-	-	-	-	-	-	-	-	-	CC12CCCC(C1CCC34C2CCC(C3)C(=O)O4)(C)C(=O)O	FDHDJFKBIUMVQY-AHIUXWKGSA-N	6.00058e+08	2.7171e+08	6.83764e+08	6.36479e+08
Com_1885_neg	(+)-Neomenthyl O-beta-D-glucoside	N	C16H30O6	318.204	317.196	1.52572	[M-H]-	5.887	0.65	2	C18	Lipids and lipid-like molecules	Prenol lipids	Terpene glycosides	-	-	-	-	-	-	C04165	-	-	-	-	-	-	CC1CCC(C(C1)OC2C(C(C(C(O2)CO)O)O)O)C(C)C	GZSDZJZIZBGBON-YRDUFCKGSA-N	2.56233e+08	2.71661e+08	2.98908e+08	1.69296e+08
Com_2414_neg	CE(PGF1alpha)	N	C47H80O5	724.601	723.593	0.32126	[M-H]-	10.037	-	3	C18	-	-	-	"-"	HMDB0290249	-	-	-	-	-	-	-	-	-	-	-	[H][C@@]1(CC[C@@]2([H])[C@]3([H])CC=C4C[C@H](CC[C@]4(C)[C@@]3([H])CC[C@]12C)OC(=O)CCCCCC[C@H]1[C@@H](O)C[C@@H](O)[C@@H]1\C=C\[C@@H](O)CCCCC)[C@H](C)CCCC(C)C	XISKHOLXFBBDJT-HLXYRUCQSA-N	2.31497e+08	2.71273e+08	1.53928e+08	2.53641e+08
Com_5146_pos	Striatisporin A	P	C13H18O5	254.115	255.121	7.98321	[M+H]+	5.796	0.77	2	C18	Lipids and lipid-like molecules	Prenol lipids	Monoterpenoids	-	-	-	-	-	-	-	-	-	-	-	-	-	CC(C(C(=CC=CC(=CC(=O)O)C)C)O)C(=O)O	GQDNQARAYQKEDE-ITMZQLLZSA-N	2.63776e+08	2.69896e+08	2.97563e+08	2.5376e+08
Com_1262_pos	isovalerylcarnitine	P	C12H23NO4	245.163	246.17	1.62245	[M+H]+	5.364	0.96	1	C18	Lipids and lipid-like molecules	Fatty Acyls	Fatty acid esters	"31023-24-2"	-	-	-	-	-	-	-	-	-	-	-	169236	CC(C)CC(=O)OC(CC(=O)O)C[N+](C)(C)C	IGQBPDJNUXPEMT-SNVBAGLBSA-O	2.54901e+08	2.69179e+08	3.17552e+08	2.29009e+08
Com_7503_pos	2-glyceryl-11,12-EET	P	C23H38O5	394.272	395.277	5.41622	[M+H]+	7.597	0.6	2	C18	Lipids and lipid-like molecules	Fatty Acyls	Eicosanoids	-	HMDB0260514	Lipids and lipid-like molecules	Fatty Acyls	Eicosanoids	-	-	-	-	-	-	-	-	CCCCCC=CCC1C(O1)CC=CCC=CCCCC(=O)OC(CO)CO	OKCHDUJPLFYNPT-KROJNAHFSA-N	2.54587e+08	2.68365e+08	1.51507e+08	2.56067e+08
Com_1293_neg	Caiophoraenin	N	C11H18O5	230.115	229.108	0.71251	[M-H]-	5.894	0.81	2	C18	Lipids and lipid-like molecules	Prenol lipids	Terpene lactones	-	-	-	-	-	-	-	-	-	-	-	-	-	CC1C2C(CC(C2C(OC1=O)OC)CO)O	ZVEZLXLQLYOFMK-DRZZNBKRSA-N	4.70167e+08	2.65915e+08	3.26701e+08	4.19328e+08
Com_1365_neg	Phaeofuran B	N	C12H18O5	242.115	241.108	0.5436	[M-H]-	5.912	0.83	2	C18	Organoheterocyclic compounds	Dihydrofurans	-	-	-	-	-	-	-	-	-	-	-	-	-	-	CCCC(C1C2=C(CO1)C(C3C(C2O)O3)O)O	SRPYFEBUZUGTPY-UARVUDJCSA-N	2.06703e+08	2.63901e+08	2.61484e+08	2.01648e+08
Com_5111_pos	Kikkanol E	P	C15H24O3	252.173	253.18	0.74936	[M+H]+	6.067	0.85	2	C18	Lipids and lipid-like molecules	Prenol lipids	Sesquiterpenoids	-	-	-	-	-	-	C17607	-	-	-	-	-	-	CC(C)C1CCC(=CCCC(=C)C(C1O)O)C=O	PCRVESNDQGVHLI-AZTPNKIGSA-N	2.38042e+08	2.62311e+08	2.68592e+08	2.53162e+08
Com_512_neg	Isostearic acid	N	C18H36O2	284.272	283.264	0.90788	[M-H]-	10.523	0.77	1	C18	Lipids and lipid-like molecules	Fatty Acyls	Fatty acids and conjugates	"2724-58-5"	HMDB0031066	Lipids and lipid-like molecules	Fatty Acyls	Fatty acids and conjugates	-	C20356	-	LMFA01020014	Fatty Acyls [FA]	Fatty Acids and Conjugates [FA01]	Branched fatty acids [FA0102]	21859	CC(C)CCCCCCCCCCCCCCC(O)=O	XDOFQFKRPWOURC-UHFFFAOYSA-N	4.333e+08	2.60921e+08	2.77339e+08	2.68924e+08
Com_139_neg	Royal Jelly acid	N	C10H18O3	186.126	185.119	1.57254	[M-H]-	6.016	0.75	1	C18	Organic acids and derivatives	Hydroxy acids and derivatives	Medium-chain hydroxy acids and derivatives	"14113-05-4"	-	-	-	-	-	-	-	LMFA01050157	Fatty Acyls [FA]	Fatty Acids and Conjugates [FA01]	Hydroxy fatty acids [FA0105]	-	C(CCCC=CC(=O)O)CCCO	QHBZHVUGQROELI-SOFGYWHQSA-N	2.34046e+08	2.5901e+08	2.90945e+08	2.20601e+08
Com_39_pos	N-(2-Aminoethyl)maleimide	P	C6H8N2O2	140.059	123.055	1.57206	[M+H-H2O]+	1.606	0.91	1	C18	Organoheterocyclic compounds	Pyrrolidines	Pyrrolidones	"125923-10-6"	-	-	-	-	-	-	-	-	-	-	-	2778791	C1=CC(=O)N(C1=O)CCN	ODVRLSOMTXGTMX-UHFFFAOYSA-N	2.08993e+08	2.57336e+08	1.91242e+08	2.03911e+08
Com_265_neg	6-Pentyl-2H-pyran-2-one	N	C10H14O2	166.099	225.113	0.01043	[M+CH3COOH-H]-	5.845	0.84	1	C18	Organoheterocyclic compounds	Pyrans	Pyranones and derivatives	"27593-23-3"	HMDB0031085	Organoheterocyclic compounds	Pyrans	Pyranones and derivatives	-	-	-	-	-	-	-	33960	CCCCCC1=CC=CC(=O)O1	MAUFTTLGOUBZNA-UHFFFAOYSA-N	1.92515e+08	2.57046e+08	1.99874e+08	1.77261e+08
Com_2039_neg	17beta-Estradiol 3-sulfate	N	C18H24O5S	352.134	351.13	7.12187	[M-H]-	5.536	-	3	C18	Lipids and lipid-like molecules	Steroids and steroid derivatives	Sulfated steroids	"481-96-9"	HMDB0004448	Lipids and lipid-like molecules	Steroids and steroid derivatives	Sulfated steroids	-	C08357	map00140;map04976	LMST05020005	Sterol Lipids [ST]	Steroid conjugates [ST05]	Sulfates [ST0502]	66416	[H][C@@]12CC[C@H](O)[C@@]1(C)CC[C@]1([H])C3=CC=C(OS(O)(=O)=O)C=C3CC[C@@]21[H]	QZIGLSSUDXBTLJ-ZBRFXRBCSA-N	2.51977e+08	2.56256e+08	2.57691e+08	2.41961e+08
Com_7875_pos	Garajonone	P	C22H32O9	440.205	441.21	3.77862	[M+H]+	5.462	0.89	2	C18	Lipids and lipid-like molecules	Prenol lipids	Diterpenoids	-	-	-	-	-	-	-	-	-	-	-	-	-	CC1CC23C(CC1=O)(C4(CC(O2)(C5(C3(C4(C(C5(C(C)C)O)OC(=O)C)O)O)C)O)C)O	VQIXTEBDQIBFTP-TXJORZTCSA-N	2.37404e+08	2.55434e+08	2.67614e+08	2.17673e+08
Com_106_pos	cis-Isolimonenol	P	C10H16O	152.12	135.117	1.4502	[M+H-H2O]+	5.921	0.9	1	C18	Lipids and lipid-like molecules	Prenol lipids	Monoterpenoids	"22972-51-6"	HMDB0035054	Lipids and lipid-like molecules	Prenol lipids	Monoterpenoids	-	-	-	-	-	-	-	11105550	CC(=C)[C@@H]1CC[C@](C)(O)C=C1	MKPMHJQMNACGDI-VHSXEESVSA-N	3.33321e+08	2.51983e+08	2.77435e+08	2.71358e+08
Com_7312_pos	Pro Gln His	P	C16H24N6O5	380.181	381.189	2.19391	[M+H]+	5.977	0.77	2	C18	Organic acids and derivatives	Carboxylic acids and derivatives	Amino acids, peptides, and analogues	-	-	-	-	-	-	-	-	-	-	-	-	-	C1CC(NC1)C(=O)NC(CCC(=O)N)C(=O)NC(CC2=CN=CN2)C(=O)O	CMOIIANLNNYUTP-SRVKXCTJSA-N	2.49108e+08	2.48835e+08	2.90076e+08	2.39816e+08
Com_8195_pos	PA(12:0/20:3(8Z,11Z,14Z)-2OH(5,6))	P	C35H63O10P	674.416	675.422	1.04955	[M+H]+	11.17	-	3	C18	-	-	-	"-"	HMDB0262788	-	-	-	-	-	-	-	-	-	-	-	[H][C@@](COC(=O)CCCCCCCCCCC)(COP(O)(O)=O)OC(=O)CCCC(O)C(O)C\C=C/C\C=C/C\C=C/CCCCC	IHKCZYXRFZEWOL-QYVZUFQHSA-N	2.25663e+08	2.47544e+08	9.48208e+08	3.121e+08
Com_245_pos	Isobutyl benzoate	P	C11H14O2	178.099	161.096	2.32135	[M+H-H2O]+	5.824	0.71	1	C18	Benzenoids	Benzene and substituted derivatives	Benzoic acids and derivatives	"120-50-3"	HMDB0040583	Benzenoids	Benzene and substituted derivatives	Benzoic acids and derivatives	-	-	-	-	-	-	-	61048	CC(C)COC(=O)C1=CC=CC=C1	KYZHGEFMXZOSJN-UHFFFAOYSA-N	1.8239e+08	2.4749e+08	1.64108e+08	1.14689e+08
Com_174_neg	N-acetyldopamine	N	C10H13NO3	195.09	194.082	0.99765	[M-H]-	6.751	0.68	1	C18	Benzenoids	Phenols	Benzenediols	"2494-12-4"	HMDB0041943	Benzenoids	Phenols	Benzenediols	-	-	-	-	-	-	-	100526	CC(O)=NCCC1=CC(O)=C(O)C=C1	OFSAJYZMIPNPHE-UHFFFAOYSA-N	2.78943e+08	2.46454e+08	2.482e+08	3.00683e+08
Com_3308_pos	Podecdysone B	P	C27H42O6	462.298	485.29	5.63169	[M+Na]+	8.248	0.68	2	C18	Lipids and lipid-like molecules	Steroids and steroid derivatives	Bile acids, alcohols and derivatives	"22612-27-7"	-	-	-	-	-	C08832	-	-	-	-	-	-	CC12CCC3=C(C1=CCC2C(C)(C(CCC(C)(C)O)O)O)CC(=O)C4C3(CC(C(C4)O)O)C	AEFMTBQZWMUASH-IILZZRPCSA-N	2.79226e+08	2.42247e+08	3.41537e+08	2.26064e+08
Com_203_pos	2,6,6-Trimethyl-2-cyclohexene-1,4-dione	P	C9H12O2	152.084	153.091	2.26967	[M+H]+	5.5	0.74	1	C18	Organic oxygen compounds	Organooxygen compounds	Carbonyl compounds	"1125-21-9"	HMDB0040216	Organic oxygen compounds	Organooxygen compounds	Carbonyl compounds	-	-	-	-	-	-	-	62374	CC1=CC(=O)CC(C1=O)(C)C	AYJXHIDNNLJQDT-UHFFFAOYSA-N	2.4527e+08	2.41711e+08	2.63106e+08	2.53421e+08
Com_2569_pos	Cocamidopropyl betaine	P	C19H38N2O3	342.288	343.296	0.57722	[M+H]+	7.309	0.98	1	C18	Organic acids and derivatives	Carboxylic acids and derivatives	Amino acids, peptides, and analogues	"86438-79-1"	-	-	-	-	-	-	-	-	-	-	-	-	CCCCCCCCCCCC(=O)NCCC[N+](C)(C)CC(=O)O	MRUAUOIMASANKQ-UHFFFAOYSA-O	8.10735e+07	2.40609e+08	1.47545e+08	5.74091e+07
Com_3992_pos	(4E,6E)-3-hydroxydeca-4,6-dienoic acid	P	C10H16O3	184.11	185.118	1.52865	[M+H]+	5.78	0.85	2	C18	Organic acids and derivatives	Hydroxy acids and derivatives	Medium-chain hydroxy acids and derivatives	-	-	-	-	-	-	-	-	-	-	-	-	91972205	CCCC=CC=CC(CC(=O)O)O	PHDSHECSYICDQB-YTXTXJHMSA-N	2.32542e+08	2.38169e+08	2.30729e+08	2.61008e+08
Com_8231_pos	PA(16:0/i-19:0)	P	C38H75O8P	690.52	713.512	3.46035	[M+Na]+	9.265	-	3	C18	-	-	-	"-"	-	-	-	-	-	-	-	-	-	-	-	-	[H][C@@](COC(=O)CCCCCCCCCCCCCCC)(COP(O)(O)=O)OC(=O)CCCCCCCCCCCCCCCC(C)C	RCHDIZTYFIHEAO-PSXMRANNSA-N	2.77452e+08	2.33751e+08	9.86053e+07	3.12491e+08
Com_958_pos	Methyl 2-(3-oxo-2-(pent-2-en-1-yl)cyclopentyl)acetate	P	C13H20O3	224.141	225.149	1.30843	[M+H]+	5.826	0.67	1	C18	Lipids and lipid-like molecules	Fatty Acyls	Lineolic acids and derivatives	"39924-52-2"	-	-	-	-	Methyl jasmonate; (-)-Methyl jasmonate	C11512	map00592;map01110	-	-	-	-	-	CCC=CCC1C(CCC1=O)CC(=O)OC	GEWDNTWNSAZUDX-SNAWJCMRSA-N	2.20316e+08	2.33609e+08	2.16581e+08	2.23338e+08
Com_7864_pos	Thr Arg Tyr	P	C19H30N6O6	438.223	439.231	2.60941	[M+H]+	6.057	0.69	2	C18	Organic acids and derivatives	Carboxylic acids and derivatives	Amino acids, peptides, and analogues	-	-	-	-	-	-	-	-	-	-	-	-	-	CC(C(C(=O)NC(CCCN=C(N)N)C(=O)NC(CC1=CC=C(C=C1)O)C(=O)O)N)O	UNURFMVMXLENAZ-KJEVXHAQSA-N	1.95892e+08	2.33142e+08	2.28069e+08	2.16611e+08
Com_1932_neg	Leu Val Val	N	C16H31N3O4	329.231	328.222	6.75394	[M-H]-	6.304	-	3	C18	Organic acids and derivatives	Carboxylic acids and derivatives	Amino acids, peptides, and analogues	-	-	-	-	-	-	-	-	-	-	-	-	-	CC(C)CC(C(=O)NC(C(C)C)C(=O)NC(C(C)C)C(=O)O)N	KVSBQLNBMUPADA-AVGNSLFASA-N	2.86528e+08	2.3199e+08	2.40499e+08	2.60694e+08
Com_1411_neg	Prenyl glucoside	N	C11H20O6	248.126	247.119	0.26774	[M-H]-	5.607	0.59	2	C18	Lipids and lipid-like molecules	Fatty Acyls	Fatty acyl glycosides	"117861-55-9"	HMDB0031876	Lipids and lipid-like molecules	Fatty Acyls	Fatty acyl glycosides	-	C09808	-	-	-	-	-	14239303	CC(C)=CCOC1OC(CO)C(O)C(O)C1O	GQJQCKUJCHMTNF-UHFFFAOYSA-N	2.7538e+08	2.3197e+08	2.84194e+08	2.69439e+08
Com_819_pos	D-(+)-Malic Acid Diethyl Ester	P	C8H14O5	190.084	213.074	1.43539	[M+Na]+	5.428	0.66	1	C18	Organic acids and derivatives	Hydroxy acids and derivatives	Beta hydroxy acids and derivatives	"7554-28-1"	-	-	-	-	-	-	-	-	-	-	-	1715086	CCOC(=O)C[C@H](C(=O)OCC)O	VKNUORWMCINMRB-ZCFIWIBFSA-N	2.3799e+08	2.29986e+08	1.71826e+08	2.9273e+08
Com_351_pos	10-Hydroxydecanoate	P	C10H20O3	188.141	171.138	1.16991	[M+H-H2O]+	6.134	0.85	1	C18	Organic acids and derivatives	Hydroxy acids and derivatives	Medium-chain hydroxy acids and derivatives	"1679-53-4"	HMDB0244272	Organic acids and derivatives	Hydroxy acids and derivatives	Medium-chain hydroxy acids and derivatives	-	C02774	-	LMFA01050033	Fatty Acyls [FA]	Fatty Acids and Conjugates [FA01]	Hydroxy fatty acids [FA0105]	74300	OCCCCCCCCCC(O)=O	YJCJVMMDTBEITC-UHFFFAOYSA-N	1.45259e+08	2.29977e+08	1.31504e+08	9.25963e+07
Com_220_pos	gamma-Nonanolactone	P	C9H16O2	156.115	157.123	1.48598	[M+H]+	5.865	0.82	1	C18	Organoheterocyclic compounds	Lactones	Gamma butyrolactones	"104-61-0"	HMDB0031531	Organoheterocyclic compounds	Lactones	Gamma butyrolactones	-	-	-	LMFA07040021	Fatty Acyls [FA]	Fatty esters [FA07]	Lactones [FA0704]	7710	CCCCCC1CCC(=O)O1	OALYTRUKMRCXNH-UHFFFAOYSA-N	2.24163e+08	2.29088e+08	2.19641e+08	3.43586e+08
Com_6282_pos	(9Z,12Z,15Z)-(7S,8S)-Dihydroxyoctadeca-9,12,15-trienoic acid	P	C18H30O4	310.214	311.219	7.24618	[M+H]+	6.817	0.88	2	C18	Lipids and lipid-like molecules	Fatty Acyls	Lineolic acids and derivatives	-	-	-	-	-	-	C07357	-	LMFA02000226	Fatty Acyls [FA]	Octadecanoids [FA02]	Other Octadecanoids [FA0200]	-	CCC=CCC=CCC=CC(C(CCCCCC(=O)O)O)O	VWKNCZXDXPBMJN-PODPQGHUSA-N	2.02486e+08	2.2862e+08	2.62761e+08	1.94993e+08
Com_7006_pos	Montanol	P	C21H36O4	352.261	353.267	5.99222	[M+H]+	6.911	0.93	2	C18	Lipids and lipid-like molecules	Prenol lipids	Sesquiterpenoids	-	-	-	-	-	-	C09137	-	-	-	-	-	-	CC(C)C(=CC(=O)C(C)CCCC1(C(CCC(=CCO)CO1)O)C)C	CFWFJIRDZVFKJB-GRZKGYEASA-N	2.03613e+08	2.26526e+08	2.98114e+08	1.75438e+08
Com_209_pos	9-Oxononanoic acid	P	C9H16O3	172.11	155.107	1.32443	[M+H-H2O]+	5.934	0.85	1	C18	Lipids and lipid-like molecules	Fatty Acyls	Fatty acids and conjugates	"2553-17-5"	HMDB0094711	Lipids and lipid-like molecules	Fatty Acyls	Fatty acids and conjugates	9-Oxononanoic acid	C16322	map00592;map01110	LMFA01060160	Fatty Acyls [FA]	Fatty Acids and Conjugates [FA01]	Oxo fatty acids [FA0106]	75704	C(CCCC=O)CCCC(=O)O	WLGDDELKYAWBBL-UHFFFAOYSA-N	2.81004e+08	2.25893e+08	2.89609e+08	4.12139e+08
Com_8241_pos	PA(22:0/i-17:0)	P	C42H83O8P	746.583	769.574	3.54865	[M+Na]+	10.048	-	3	C18	Lipids and lipid-like molecules	Glycerophospholipids	Glycerophosphates	"-"	HMDB0115673	Lipids and lipid-like molecules	Glycerophospholipids	Glycerophosphates	-	-	-	-	-	-	-	131822329	[H][C@@](COC(=O)CCCCCCCCCCCCCCCCCCCCC)(COP(O)(O)=O)OC(=O)CCCCCCCCCCCCCC(C)C	PLHCIOHKESKSLH-RRHRGVEJSA-N	2.43032e+08	2.25767e+08	1.41875e+08	2.56596e+08
Com_92_neg	N-Acetyl-D-alloisoleucine	N	C8H15NO3	173.105	172.099	3.52843	[M-H]-	5.611	1	1	C18	Organic acids and derivatives	Carboxylic acids and derivatives	Amino acids, peptides, and analogues	"54831-20-8"	-	-	-	-	-	-	-	-	-	-	-	7036279	CC[C@H](C)[C@H](C(=O)O)NC(=O)C	JDTWZSUNGHMMJM-CAHLUQPWSA-N	2.11723e+08	2.25446e+08	1.94947e+08	1.77008e+08
Com_827_pos	N,N-Dimethyldodecylamine	P	C14H31N	213.246	214.253	0.42685	[M+H]+	6.655	0.94	1	C18	Organic nitrogen compounds	Organonitrogen compounds	Amines	"112-18-5"	HMDB0255262	Organic nitrogen compounds	Organonitrogen compounds	Amines	-	-	-	-	-	-	-	8168	CCCCCCCCCCCCN(C)C	YWFWDNVOPHGWMX-UHFFFAOYSA-N	1.25897e+08	2.22275e+08	2.44374e+08	1.91248e+08
Com_7877_pos	Phe Phe Lys	P	C24H32N4O4	440.242	441.247	7.16593	[M+H]+	6.029	0.67	2	C18	Organic acids and derivatives	Carboxylic acids and derivatives	Amino acids, peptides, and analogues	-	-	-	-	-	-	-	-	-	-	-	-	-	C1=CC=C(C=C1)CC(C(=O)NC(CC2=CC=CC=C2)C(=O)NC(CCCCN)C(=O)O)N	RBRNEFJTEHPDSL-ACRUOGEOSA-N	1.32542e+08	2.22206e+08	2.09961e+08	1.45171e+08
Com_3711_pos	Lamoxirene	P	C11H14O	162.104	163.112	1.23153	[M+H]+	5.813	0.89	2	C18	Organoheterocyclic compounds	Epoxides	-	-	-	-	-	-	-	-	-	-	-	-	-	-	C=CC1C(O1)C2CC=CCC=C2	SAIFUMPWZOSPHE-UHFFFAOYSA-N	3.53311e+08	2.2145e+08	2.16312e+08	3.36141e+08
Com_40_pos	4-Vinylcyclohexene diepoxide	P	C8H12O2	140.084	123.081	2.37648	[M+H-H2O]+	5.49	0.9	1	C18	Organoheterocyclic compounds	Oxepanes	-	"106-87-6"	HMDB0246593	Organoheterocyclic compounds	Oxepanes	-	-	C19311	-	-	-	-	-	7833	C1CC2C(O2)CC1C3CO3	OECTYKWYRCHAKR-UHFFFAOYSA-N	2.2225e+08	2.20295e+08	2.00049e+08	2.26195e+08
Com_6011_pos	Benesudon	P	C16H24O5	296.162	297.168	6.97576	[M+H]+	6.41	0.7	2	C18	Organoheterocyclic compounds	Furopyrans	-	-	-	-	-	-	-	-	-	-	-	-	-	-	CCCCCCCC1C(C(C2=C(O1)OC(=C)C2=O)O)(C)O	IOBWHXDKGUYSRG-XFJVYGCCSA-N	1.58863e+08	2.19697e+08	2.78838e+08	1.7731e+08
Com_898_neg	1,5Z-Octadien-3R-ol	N	C8H14O	126.104	125.098	2.92204	[M-H]-	5.857	0.83	2	C18	Lipids and lipid-like molecules	Fatty Acyls	Fatty alcohols	-	HMDB0030966	Lipids and lipid-like molecules	Fatty Acyls	Fatty alcohols	-	-	-	LMFA05000488	Fatty Acyls [FA]	Fatty alcohols [FA05]	_	-	CCC=CCC(C=C)O	APFBWMGEGSELQP-AATRIKPKSA-N	2.1249e+08	2.19386e+08	2.42113e+08	1.99694e+08
Com_545_pos	Indolelactic acid	P	C11H11NO3	205.074	188.071	1.74438	[M+H-H2O]+	5.28	0.99	1	C18	Organoheterocyclic compounds	Indoles and derivatives	Indolyl carboxylic acids and derivatives	"1821-52-9"	HMDB0000671	Organoheterocyclic compounds	Indoles and derivatives	Indolyl carboxylic acids and derivatives	-	C02043	map00380	-	-	-	-	676157	O[C@@H](CC1=CNC2=C1C=CC=C2)C(O)=O	XGILAAMKEQUXLS-JTQLQIEISA-N	1.13033e+08	2.19221e+08	2.3899e+08	7.89401e+07
Com_4944_pos	9-Hydroxyhexylitaconic acid	P	C12H20O5	244.131	245.139	1.17431	[M+H]+	5.742	0.71	2	C18	Organic acids and derivatives	Hydroxy acids and derivatives	Medium-chain hydroxy acids and derivatives	-	-	-	-	-	-	-	-	-	-	-	-	-	CC(CCCCC(C(=C)C(=O)O)C(=O)OC)O	QSAIBULZNVPLAJ-WCBMZHEXSA-N	2.4372e+08	2.19107e+08	2.16356e+08	2.6866e+08
Com_1159_neg	Diethyl (2S,3R)-2-methyl-3-hydroxysuccinate	N	C9H16O5	204.1	203.093	1.72911	[M-H]-	5.51	0.75	2	C18	Organic acids and derivatives	Hydroxy acids and derivatives	Beta hydroxy acids and derivatives	-	-	-	-	-	-	C04587	-	-	-	-	-	-	CCOC(=O)C(C)C(C(=O)OCC)O	UNVUFOXAXGOVFT-NKWVEPMBSA-N	1.83671e+08	2.18324e+08	2.93422e+08	1.74276e+08
Com_7430_pos	Isogingerenone B	P	C22H26O6	386.173	387.18	0.13959	[M+H]+	6.333	0.59	2	C18	Phenylpropanoids and polyketides	Diarylheptanoids	Linear diarylheptanoids	-	HMDB0035404	Phenylpropanoids and polyketides	Diarylheptanoids	Linear diarylheptanoids	-	-	-	-	-	-	-	-	COC1=CC(=CC(=C1O)OC)CCC(=O)C=CCCC2=CC(=C(C=C2)O)OC	GCCMDTDROAUVAS-FNORWQNLSA-N	1.15948e+08	2.17252e+08	2.61537e+09	1.1537e+08
Com_1893_pos	L-Octanoylcarnitine	P	C15H30NO4	288.217	288.217	0.75548	[M+H]+	5.971	0.81	1	C18	Lipids and lipid-like molecules	Fatty Acyls	Fatty acid esters	"25243-95-2"	HMDB0000791	Lipids and lipid-like molecules	Fatty Acyls	Fatty acid esters	-	C02838	-	LMFA07070002	Fatty Acyls [FA]	Fatty esters [FA07]	Fatty acyl carnitines [FA0707]	11953814	CCCCCCCC(=O)O[C@H](CC(O)=O)C[N+](C)(C)C	CXTATJFJDMJMIY-CYBMUJFWSA-O	2.13747e+08	2.1592e+08	1.99053e+08	1.94065e+08
Com_4037_pos	3-(Octyloxy)propan-1-amine	P	C11H25NO	187.194	188.201	0.80662	[M+H]+	6.182	0.86	2	C18	Organic oxygen compounds	Organooxygen compounds	Ethers	"16208-14-3"	-	-	-	-	-	-	-	-	-	-	-	85192	O(CCCN)CCCCCCCC	RDCAZFAKCIEASQ-UHFFFAOYSA-N	3.63973e+08	2.15011e+08	4.50834e+08	4.48307e+08
Com_43_pos	5-Hydroxymethyl-2-furancarboxylic acid	P	C6H6O4	142.027	125.024	2.06056	[M+H-H2O]+	4.875	0.85	1	C18	Organoheterocyclic compounds	Furans	Furoic acid and derivatives	"6338-41-6"	HMDB0002432	Organoheterocyclic compounds	Furans	Furoic acid and derivatives	-	C20448	-	-	-	-	-	80642	OCC1=CC=C(O1)C(O)=O	PCSKKIUURRTAEM-UHFFFAOYSA-N	2.08046e+08	2.14789e+08	1.31598e+08	1.30117e+08
Com_144_pos	Oenanthic ether	P	C9H18O2	158.131	141.128	1.25618	[M+H-H2O]+	6.009	0.54	1	C18	Lipids and lipid-like molecules	Fatty Acyls	Fatty acid esters	-	HMDB0000798	Lipids and lipid-like molecules	Fatty Acyls	Fatty acid esters	-	-	-	LMFA07010984	Fatty Acyls [FA]	Fatty esters [FA07]	Short fatty esters [FA0710]	7797	CCCCCCC(=O)OCC	TVQGDYNRXLTQAP-UHFFFAOYSA-N	1.91857e+08	2.11888e+08	1.86792e+08	2.56901e+08
Com_587_neg	(Z)-3-(4-iodophenyl)-2-sulfanylprop-2-enoic acid	N	C9H7IO2S	305.921	304.914	0.05025	[M-H]-	11.985	0.83	2	C18	Phenylpropanoids and polyketides	Cinnamic acids and derivatives	Cinnamic acids	"426821-41-2"	-	-	-	-	-	-	-	-	-	-	-	9839500	C1=CC(=CC=C1C=C(C(=O)O)S)I	DJCVSFWGKYHMKH-YVMONPNESA-N	1.54956e+08	2.11543e+08	1.75642e+08	1.34508e+08
Com_2958_pos	13,14-Dihydro PGF-1alpha	P	C20H38O5	358.272	381.261	0.84799	[M+Na]+	6.816	0.65	1	C18	Lipids and lipid-like molecules	Fatty Acyls	Eicosanoids	"20592-20-5"	HMDB0005076	Lipids and lipid-like molecules	Fatty Acyls	Eicosanoids	-	-	-	-	-	-	-	5311239	CCCCC[C@@H](CC[C@H]1[C@@H](C[C@@H]([C@@H]1CCCCCCC(=O)O)O)O)O	WMHAOJIJVNDMKA-BRIYLRKRSA-N	2.58348e+08	2.10027e+08	2.96799e+08	1.97625e+08
Com_3397_pos	3-Hexanol	P	C6H14O	102.104	103.112	1.40048	[M+H]+	2.549	-	3	C18	Organic oxygen compounds	Organooxygen compounds	Alcohols and polyols	"623-37-0"	HMDB0031493	Organic oxygen compounds	Organooxygen compounds	Alcohols and polyols	-	-	-	-	-	-	-	12178	CCCC(O)CC	ZOCHHNOQQHDWHG-UHFFFAOYSA-N	3.33751e+08	2.08615e+08	3.92712e+08	3.42914e+08
Com_314_pos	2-Isobutyl-3-methoxypyrazine	P	C9H14N2O	166.111	167.118	1.85912	[M+H]+	5.642	0.67	1	C18	Organoheterocyclic compounds	Diazines	Pyrazines	"24683-00-9"	HMDB0031860	Organoheterocyclic compounds	Diazines	Pyrazines	-	-	-	-	-	-	-	32594	COC1=NC=CN=C1CC(C)C	UXFSPRAGHGMRSQ-UHFFFAOYSA-N	9.96377e+07	2.08353e+08	5.74653e+07	1.0916e+08
Com_447_pos	Fusaric acid	P	C10H13NO2	179.095	180.102	1.52208	[M+H]+	5.822	0.69	1	C18	Organoheterocyclic compounds	Pyridines and derivatives	Pyridinecarboxylic acids and derivatives	"536-69-6"	HMDB0252556	Organoheterocyclic compounds	Pyridines and derivatives	Pyridinecarboxylic acids and derivatives	-	C10146	-	-	-	-	-	3442	CCCCC1=CN=C(C=C1)C(=O)O	DGMPVYSXXIOGJY-UHFFFAOYSA-N	2.8601e+08	2.08191e+08	1.34876e+08	2.10962e+08
Com_6318_pos	9,10-Epoxy-13-hydroxy-11-octadecenoate	P	C18H32O4	312.23	313.237	0.10322	[M+H]+	6.343	0.8	2	C18	Organic acids and derivatives	Hydroxy acids and derivatives	Medium-chain hydroxy acids and derivatives	-	-	-	-	-	-	C14834	map00591	LMFA02000278	Fatty Acyls [FA]	Octadecanoids [FA02]	Other Octadecanoids [FA0200]	-	CCCCCC(C=CC1C(O1)CCCCCCCC(=O)O)O	BWLQUNFALXKBSJ-BUHFOSPRSA-N	2.23877e+08	2.07819e+08	3.31517e+08	1.97056e+08
Com_8289_pos	Polygonatoside D	P	C45H72O18	900.472	901.48	0.40214	[M+H]+	6.442	0.94	2	C18	Lipids and lipid-like molecules	Steroids and steroid derivatives	Steroidal glycosides	-	-	-	-	-	-	-	-	-	-	-	-	-	C1[C@H]2[C@H]([C@H]3[C@](C1)([C@@H]1[C@H](C3)O[C@]3([C@H]1C)OC[C@H](CO[C@H]1O[C@@H]([C@H]([C@@H]([C@H]1O)O)O)CO)CC3)C)CC=C1[C@@]2(CC[C@@H](C1)O[C@@H]1O[C@@H]([C@H]([C@@H]([C@H]1O)O)O[C@H]1[C@@H]([C@@H]([C@H]([C@@H](O1)C)O)O)O)CO)C	GJLJBRRNGJSLJS-MMHHHRHCNA-N	1.74852e+08	2.06684e+08	3.51006e+08	1.51962e+08
Com_792_pos	p-Coumaric Acid Ethyl Ester	P	C11H12O3	192.079	210.113	1.43997	[M+NH4]+	0.897	-	3	C18	Phenylpropanoids and polyketides	Cinnamic acids and derivatives	Hydroxycinnamic acids and derivatives	"7362-39-2"	-	-	-	-	-	-	-	-	-	-	-	-	CCOC(=O)C=CC1=CC=C(C=C1)O	ZOQCEVXVQCPESC-VMPITWQZSA-N	2.16565e+08	2.06497e+08	2.02445e+08	1.41681e+08
Com_2186_neg	Rhodomollein XIV	N	C20H34O7	386.23	385.222	1.75245	[M-H]-	6.086	-	3	C18	Organic oxygen compounds	Organooxygen compounds	Alcohols and polyols	-	-	-	-	-	-	-	-	-	-	-	-	-	CC1(C(C(C2C1(C(CC3(CC(C4C3C(C2(C)O)CC4)(C)O)O)O)O)O)O)C	IXAODJOYDZCKBG-QVHXAIQXSA-N	1.71129e+08	2.05881e+08	1.75836e+08	1.59874e+08
Com_6706_pos	Melophlin D/H/I/J	P	C20H35NO3	337.262	338.267	7.01683	[M+H]+	6.847	0.52	2	C18	Organoheterocyclic compounds	Pyrrolidines	N-alkylpyrrolidines	-	-	-	-	-	-	-	-	-	-	-	-	-	O=C1C(=C(O)CCCCCCCCCCCCC)C(=O)C(N1C)C	OQIURTMLSZCSOM-ZCXUNETKSA-N	1.86681e+08	2.04715e+08	4.77254e+08	1.13461e+08
Com_6102_pos	H-Pro-Trp-OH	P	C16H19N3O3	301.143	302.15	1.56937	[M+H]+	5.4	0.55	2	C18	Organic acids and derivatives	Carboxylic acids and derivatives	Amino acids, peptides, and analogues	"35310-39-5"	-	-	-	-	-	-	-	-	-	-	-	-	C1CC(NC1)C(=O)NC(CC2=CNC3=CC=CC=C32)C(=O)O	UEKYKRQIAQHOOZ-KBPBESRZSA-N	2.02307e+08	2.04482e+08	4.5037e+07	2.10854e+08
Com_7218_pos	17beta-(Acetylthio)estra-1,3,5(10)-trien-3-ol acetate	P	C22H28O3S	372.176	373.184	1.63257	[M+H]+	5.817	0.63	2	C18	Lipids and lipid-like molecules	Steroids and steroid derivatives	Steroid esters	-	-	-	-	-	-	C14955	-	-	-	-	-	-	CC(=O)OC1=CC2=C(C=C1)C3CCC4(C(C3CC2)CCC4SC(=O)C)C	RVOGPLZAOZWWPL-AANPDWTMSA-N	1.77126e+08	2.02954e+08	2.13842e+08	1.98892e+08
Com_2020_pos	Monolaurin	P	C15H30O4	274.214	297.204	0.9413	[M+Na]+	7.675	0.8	1	C18	Lipids and lipid-like molecules	Glycerolipids	Monoradylglycerols	"142-18-7"	HMDB0245396	Lipids and lipid-like molecules	Glycerolipids	Monoradylglycerols	-	-	-	-	-	-	-	14871	CCCCCCCCCCCC(=O)OCC(O)CO	ARIWANIATODDMH-UHFFFAOYSA-N	2.06851e+08	2.01967e+08	2.92008e+08	1.82977e+08
Com_7891_pos	Catuabine F	P	C23H28N2O7	444.19	445.197	0.92795	[M+H]+	6.201	-	3	C18	Benzenoids	Benzene and substituted derivatives	Benzoic acids and derivatives	-	-	-	-	-	-	-	-	-	-	-	-	-	CN1C=CC=C1C(=O)OC2CC3CC(CC2N3C)OC(=O)C4=CC(=C(C(=C4)OC)O)OC	FDOGTDAJEOKOQD-BURFUSLBSA-N	1.23553e+08	2.01681e+08	2.58408e+08	1.62568e+08
Com_6966_pos	15-keto-PGE1	P	C20H32O5	352.225	353.233	1.781	[M+H]+	9.27	0.66	2	C18	Lipids and lipid-like molecules	Fatty Acyls	Eicosanoids	"22973-19-9"	HMDB0001320	Lipids and lipid-like molecules	Fatty Acyls	Eicosanoids	-	C04654	-	LMFA03010146	Fatty Acyls [FA]	Eicosanoids [FA03]	Prostaglandins [FA0301]	-	CCCCCC(=O)C=CC1C(CC(=O)C1CCCCCCC(=O)O)O	VXPBDCBTMSKCKZ-XQHNHVHJSA-N	3.98476e+08	2.01476e+08	1.63625e+08	2.15737e+08
Com_7528_pos	His Leu Gln	P	C17H28N6O5	396.212	397.22	2.55896	[M+H]+	6.083	0.76	2	C18	Organic acids and derivatives	Carboxylic acids and derivatives	Amino acids, peptides, and analogues	-	-	-	-	-	-	-	-	-	-	-	-	-	CC(C)CC(C(=O)NC(CCC(=O)N)C(=O)O)NC(=O)C(CC1=CN=CN1)N	UROVZOUMHNXPLZ-AVGNSLFASA-N	4.57041e+08	2.01393e+08	1.58081e+08	4.1497e+08
Com_574_pos	Senkyunolide G	P	C12H16O3	208.11	191.107	2.18065	[M+H-H2O]+	5.813	0.79	1	C18	Organoheterocyclic compounds	Isobenzofurans	-	"94530-85-5"	-	-	-	-	-	-	-	-	-	-	-	10013283	CCCCC1(C2=C(C=CCC2)C(=O)O1)O	JGIFAEPLZJPSHA-UHFFFAOYSA-N	2.25357e+08	2.00256e+08	2.0793e+08	1.96612e+08
Com_4211_pos	(-)-Hydroxydihydrobovolide	P	C11H18O3	198.126	199.133	1.94576	[M+H]+	5.97	0.73	2	C18	Organoheterocyclic compounds	Dihydrofurans	Furanones	-	-	-	-	-	-	-	-	-	-	-	-	-	CCCCCC1(C(=C(C(=O)O1)C)C)O	VJZWZDQDXPADSE-UHFFFAOYSA-N	1.97433e+08	1.994e+08	1.01281e+08	1.80065e+08
Com_1574_pos	(+)-Peusedanol	P	C14H16O5	264.1	265.105	7.43072	[M+H]+	5.787	0.57	1	C18	Phenylpropanoids and polyketides	Coumarins and derivatives	Hydroxycoumarins	"20516-23-8"	-	-	-	-	-	-	-	-	-	-	-	-	CC(C)(C(CC1=C(C=C2C(=C1)C=CC(=O)O2)O)O)O	WRTWKAQFZYXAEJ-GFCCVEGCSA-N	2.09713e+08	1.9888e+08	1.82056e+08	2.05604e+08
Com_274_neg	Dibutyl maleate	N	C12H20O4	228.136	227.129	0.25542	[M-H]-	5.95	0.79	1	C18	Organic acids and derivatives	Hydroxy acids and derivatives	Beta hydroxy acids and derivatives	"105-76-0"	-	-	-	-	-	-	-	-	-	-	-	-	CCCCOC(=O)C=CC(=O)OCCCC	PDSCSYLDRHAHOX-UHFFFAOYSA-N	1.71471e+08	1.98386e+08	2.35387e+08	1.67832e+08
Com_26_pos	2-Amino-1-phenylethanol	P	C8H11NO	137.084	120.081	2.01176	[M+H-H2O]+	4.859	0.86	1	C18	Organic nitrogen compounds	Organonitrogen compounds	Amines	"7568-93-6"	HMDB0001065	Organic nitrogen compounds	Organonitrogen compounds	Amines	-	C02735	-	-	-	-	-	1000	NCC(O)C1=CC=CC=C1	ULSIYEODSMZIPX-UHFFFAOYSA-N	1.01851e+08	1.98052e+08	2.77609e+08	1.04654e+08
Com_2006_pos	alpha-Linolenic acid	P	C18H30O2	278.225	296.259	0.41218	[M+NH4]+	7.398	0.82	2	C18	Lipids and lipid-like molecules	Fatty Acyls	Lineolic acids and derivatives	"463-40-1"	HMDB0001388	Lipids and lipid-like molecules	Fatty Acyls	Lineolic acids and derivatives	(9Z,12Z,15Z)-Octadecatrienoic acid; alpha-Linolenic acid; 9,12,15-Octadecatrienoic acid; Linolenate; alpha-Linolenate	C06427	map00592;map01040;map01060;map01070;map01100;map01110	LMFA01030152	Fatty Acyls [FA]	Fatty Acids and Conjugates [FA01]	Unsaturated fatty acids [FA0103]	5280934	CC\C=C/C\C=C/C\C=C/CCCCCCCC(O)=O	DTOSIQBPPRVQHS-PDBXOOCHSA-N	2.5444e+08	1.97721e+08	5.14258e+08	3.31301e+08
Com_594_pos	Methoxamine	P	C11H17NO3	211.121	194.118	1.86201	[M+H-H2O]+	1.448	0.69	2	C18	Benzenoids	Benzene and substituted derivatives	Methoxybenzenes	"390-28-3"	HMDB0014861	Benzenoids	Benzene and substituted derivatives	Methoxybenzenes	-	C07513	-	-	-	-	-	6082	CC(C(C1=C(C=CC(=C1)OC)OC)O)N	WJAJPNHVVFWKKL-UHFFFAOYSA-N	2.07767e+08	1.97036e+08	1.41264e+08	1.43961e+08
Com_4591_pos	N-Methylmescaline	P	C12H19NO3	225.136	226.142	8.88999	[M+H]+	5.613	-	3	C18	Benzenoids	Benzene and substituted derivatives	Phenethylamines	-	-	-	-	-	-	C08310	-	-	-	-	-	-	CNCCC1=CC(=C(C(=C1)OC)OC)OC	OTXANOLOOUNVSR-UHFFFAOYSA-N	1.13387e+08	1.96784e+08	1.83324e+08	1.38642e+08
Com_889_neg	2-Chloropyrazine	N	C4H3ClN2	113.998	112.991	5.87169	[M-H]-	1.673	-	3	C18	Organoheterocyclic compounds	Diazines	Pyrazines	"14508-49-7"	HMDB0245079	Organoheterocyclic compounds	Diazines	Pyrazines	-	-	-	-	-	-	-	73277	ClC1=NC=CN=C1	GELVZYOEQVJIRR-UHFFFAOYSA-N	2.82808e+08	1.96566e+08	8.5966e+08	3.39501e+08
Com_106_neg	alpha-Isopropylmalate	N	C7H12O5	176.068	175.062	2.59146	[M-H]-	5.45	0.85	1	C18	Lipids and lipid-like molecules	Fatty Acyls	Fatty acids and conjugates	"3237-44-3"	HMDB0000402	Lipids and lipid-like molecules	Fatty Acyls	Fatty acids and conjugates	alpha-Isopropylmalate; (2S)-2-Isopropylmalate; (2S)-2-Hydroxy-2-isopropylsuccinic acid; 2-Isopropylmalic acid; 3-Carboxy-3-hydroxy-4-methylpentanoate; 3-Carboxy-3-hydroxyisocaproate; (2S)-2-Isopropylmalic acid	C02504	map00290;map00620;map01100;map01110;map01210;map01230	-	-	-	-	5280523	CC(C)[C@@](O)(CC(O)=O)C(O)=O	BITYXLXUCSKTJS-ZETCQYMHSA-N	1.68396e+08	1.96288e+08	1.96927e+08	1.56938e+08
Com_1099_pos	Cyclo(his-pro)	P	C11H14N4O2	234.112	235.119	1.18552	[M+H]+	1.439	0.98	1	C18	Organic acids and derivatives	Carboxylic acids and derivatives	Amino acids, peptides, and analogues	"936749-56-3"	HMDB0002053	Organic acids and derivatives	Carboxylic acids and derivatives	Amino acids, peptides, and analogues	-	-	-	-	-	-	-	65137	[H][C@@]12CCCCN1C(=O)[C@H](CC1=CN=CN1)NC2=O	LCXWQHWWTPOAFI-UWVGGRQHSA-N	3.00312e+07	1.95555e+08	8.20993e+07	2.53423e+07
Com_3820_pos	Deoxypeganine	P	C11H12N2	172.1	173.108	1.84947	[M+H]+	5.256	0.67	2	C18	Organoheterocyclic compounds	Diazanaphthalenes	Benzodiazines	-	-	-	-	-	-	C10656	-	-	-	-	-	-	C1CC2=NC3=CC=CC=C3CN2C1	WUFQLZTXIWKION-UHFFFAOYSA-N	1.84168e+08	1.95532e+08	2.13147e+08	1.60421e+08
Com_6745_pos	ent-13E-Labdene-2alpha,3alpha,8alpha,15-tetrol	P	C20H36O4	340.261	341.267	3.74845	[M+H]+	9.456	-	3	C18	Lipids and lipid-like molecules	Prenol lipids	Diterpenoids	-	-	-	-	-	-	-	-	-	-	-	-	-	CC(=CCO)CCC1C(CCC2C1(CC(C(C2(C)C)O)O)C)(C)O	QAOKXODNDNENDR-WFHIAVENSA-N	1.88341e+08	1.95248e+08	2.29692e+08	2.16956e+08
Com_5262_pos	Dibutyl adipate	P	C14H26O4	258.183	259.191	1.10965	[M+H]+	6.027	0.69	2	C18	Lipids and lipid-like molecules	Fatty Acyls	Fatty acid esters	"105-99-7"	HMDB0251172	Lipids and lipid-like molecules	Fatty Acyls	Fatty acid esters	-	C14253	-	-	-	-	-	-	CCCCOC(=O)CCCCC(=O)OCCCC	XTJFFFGAUHQWII-UHFFFAOYSA-N	2.22358e+08	1.95246e+08	1.37202e+08	1.59294e+08
Com_10_pos	2-Hydroxyethyl methacrylate	P	C6H10O3	130.063	113.06	1.10952	[M+H-H2O]+	6.231	0.86	1	C18	Organic acids and derivatives	Carboxylic acids and derivatives	Carboxylic acid derivatives	"868-77-9"	HMDB0245159	Organic acids and derivatives	Carboxylic acids and derivatives	Carboxylic acid derivatives	-	C14530	-	-	-	-	-	13360	CC(=C)C(=O)OCCO	WOBHKFSMXKNTIM-UHFFFAOYSA-N	2.32042e+08	1.94848e+08	2.61449e+08	2.51556e+08
Com_942_pos	Capryloylglycine	P	C10H19NO3	201.136	224.126	1.65631	[M+Na]+	5.81	0.61	1	C18	Organic acids and derivatives	Carboxylic acids and derivatives	Amino acids, peptides, and analogues	"14246-53-8"	HMDB0000832	Organic acids and derivatives	Carboxylic acids and derivatives	Amino acids, peptides, and analogues	-	-	-	-	-	-	-	84290	CCCCCCCC(=O)NCC(=O)O	SAVLIIGUQOSOEP-UHFFFAOYSA-N	2.54994e+08	1.94349e+08	1.30159e+08	1.76211e+08
Com_5864_pos	Micrandrol D	P	C18H24O3	288.173	289.18	0.66295	[M+H]+	6.019	0.87	2	C18	Organoheterocyclic compounds	Naphthopyrans	-	-	-	-	-	-	-	-	-	-	-	-	-	-	CC1=CC2=C(C=C1O)C34CCC(C(C3CC2)(C)C)(OC4)O	BSQFXUQGLXURQM-NJAFHUGGSA-N	1.52642e+08	1.93358e+08	1.69844e+08	1.53225e+08
Com_159_pos	Indole-3-carboxaldehyde	P	C9H7NO	145.053	146.06	1.68919	[M+H]+	5.306	0.92	1	C18	Organoheterocyclic compounds	Indoles and derivatives	Indoles	"487-89-8"	HMDB0029737	Organoheterocyclic compounds	Indoles and derivatives	Indoles	-	C08493	-	-	-	-	-	10256	O=CC1=CNC2=C1C=CC=C2	OLNJUISKUQQNIM-UHFFFAOYSA-N	1.74252e+08	1.93041e+08	1.85621e+08	1.42969e+08
Com_4023_pos	(3R)-6-Hydroxy-3-isopropenyl-heptanoate	P	C10H18O3	186.126	187.133	1.87948	[M+H]+	5.668	0.84	2	C18	Organic acids and derivatives	Hydroxy acids and derivatives	Medium-chain hydroxy acids and derivatives	-	-	-	-	-	-	C11404	map00903;map01220	-	-	-	-	-	CC(CCC(CC(=O)O)C(=C)C)O	NQYDFAGFKCSWGI-YGPZHTELSA-N	1.6622e+08	1.92598e+08	1.8623e+08	1.65788e+08
Com_4773_pos	Huperzine W	P	C14H21NO2	235.157	236.162	9.22356	[M+H]+	6.048	0.57	2	C18	Organic oxygen compounds	Organooxygen compounds	Carbonyl compounds	-	-	-	-	-	-	-	-	-	-	-	-	-	CC1CC=C(C(=O)C1)CCCN2CCCC2=O	DQHMITDFLUTHSW-NSHDSACASA-N	1.06124e+08	1.9169e+08	2.34895e+08	9.00588e+07
Com_2027_neg	Dodecyl glucoside	N	C18H36O6	348.251	347.244	1.03369	[M-H]-	6.012	0.8	2	C18	Lipids and lipid-like molecules	Fatty Acyls	Fatty acyl glycosides	"59122-55-3"	-	-	-	-	-	-	-	-	-	-	-	-	CCCCCCCCCCCCOC1C(C(C(C(O1)CO)O)O)O	PYIDGJJWBIBVIA-UYTYNIKBSA-N	1.56689e+08	1.90626e+08	2.08869e+08	1.44923e+08
Com_3181_pos	1-{1-[(1-benzofuran-2-yl)methyl]piperidin-4-yl}-4-(2-methoxyphenyl)piperazine	P	C25H31N3O2	405.242	428.234	7.90354	[M+Na]+	5.957	-	3	C18	Organoheterocyclic compounds	Diazinanes	Piperazines	"2034612-52-5"	-	-	-	-	-	-	-	-	-	-	-	91811628	COC1=CC=CC=C1N2CCN(CC2)C3CCN(CC3)CC4=CC5=CC=CC=C5O4	DUWJDKNQIFBGSR-UHFFFAOYSA-N	1.49946e+08	1.90284e+08	1.80955e+08	1.43761e+08
Com_61_neg	4-Hydroxycinnamic acid	N	C9H8O3	164.047	163.041	2.97025	[M-H]-	5.617	0.89	1	C18	Phenylpropanoids and polyketides	Cinnamic acids and derivatives	Hydroxycinnamic acids and derivatives	"501-98-4"	HMDB0002035	Phenylpropanoids and polyketides	Cinnamic acids and derivatives	Hydroxycinnamic acids and derivatives	4-Coumarate; p-Coumaric acid; trans-4-Hydroxycinnamate; trans-p-Hydroxycinnamate; 4-Hydroxycinnamic acid; 4-Hydroxycinnamate	C00811	map00130;map00350;map00360;map00940;map00950;map01061;map01100;map01110;map01220	-	-	-	-	637542	OC(=O)\C=C\C1=CC=C(O)C=C1	NGSWKAQJJWESNS-ZZXKWVIFSA-N	2.22289e+08	1.87632e+08	2.33931e+08	1.95437e+08
Com_6625_pos	MG(0:0/i-15:0/0:0)	P	C18H36O4	316.261	334.295	0.00167	[M+NH4]+	6.601	-	3	C18	Lipids and lipid-like molecules	Glycerolipids	Monoradylglycerols	"-"	HMDB0072849	Lipids and lipid-like molecules	Glycerolipids	Monoradylglycerols	-	-	-	-	-	-	-	131779636	[H]C(CO)(CO)OC(=O)CCCCCCCCCCCC(C)C	HDTLUTGUCYULDT-UHFFFAOYSA-N	1.46138e+08	1.86499e+08	1.91508e+08	8.3259e+07
Com_182_pos	(-)-Nopol	P	C11H18O	166.136	149.133	1.22617	[M+H-H2O]+	6.31	0.82	1	C18	Lipids and lipid-like molecules	Prenol lipids	Monoterpenoids	-	-	-	-	-	-	-	-	-	-	-	-	1272250	CC1(C2CC=C(C1C2)CCO)C	ROKSAUSPJGWCSM-UWVGGRQHSA-N	2.09764e+08	1.85751e+08	4.74799e+08	1.79594e+08
Com_3020_pos	19(R)-Hydroxy-prostaglandin E2	P	C20H32O6	368.22	391.209	0.64517	[M+Na]+	6.111	0.91	1	C18	Lipids and lipid-like molecules	Fatty Acyls	Eicosanoids	"64625-54-3"	-	-	-	-	-	-	-	-	-	-	-	3246806	C[C@H](CCC[C@@H](C=C[C@H]1[C@@H](CC(=O)[C@@H]1CC=CCCCC(=O)O)O)O)O	WTJYDBMHYPQFNJ-FSNPWBFUSA-N	2.9974e+08	1.8209e+08	2.44945e+08	2.37949e+08
Com_392_pos	L-Arginine	P	C6H14N4O2	174.112	175.119	1.34016	[M+H]+	1.353	0.96	1	C18	Organic acids and derivatives	Carboxylic acids and derivatives	Amino acids, peptides, and analogues	"74-79-3"	HMDB0000517	Organic acids and derivatives	Carboxylic acids and derivatives	Amino acids, peptides, and analogues	L-Arginine; (S)-2-Amino-5-guanidinovaleric acid; L-Arg	C00062	map00220;map00261;map00330;map00331;map00472;map00970;map01060;map01064;map01100;map01110;map01130;map01230;map02010;map04974;map05014;map05132;map05142;map05146;map05230	-	-	-	-	6322	N[C@@H](CCCNC(N)=N)C(O)=O	ODKSFYDXXFIFQN-BYPYZUCNSA-N	7.01289e+07	1.81905e+08	2.54343e+08	7.69406e+07
Com_1894_neg	2,3-Thioepoxy Madol	N	C20H32OS	320.217	319.212	5.70691	[M-H]-	5.867	-	3	C18	Lipids and lipid-like molecules	Steroids and steroid derivatives	Estrane steroids	"-"	HMDB0253075	Lipids and lipid-like molecules	Steroids and steroid derivatives	Estrane steroids	-	-	-	-	-	-	-	75245245	CC1(O)CCC2C3CCC4CC5SC5CC4(C)C3CCC12C	UPLPHRJJTCUQAY-UHFFFAOYSA-N	8.967e+07	1.81633e+08	2.47427e+08	9.27127e+07
Com_1554_neg	Ficipyrone A	N	C14H22O5	270.147	269.139	0.23521	[M-H]-	6.008	0.6	2	C18	Lipids and lipid-like molecules	Prenol lipids	Sesquiterpenoids	"-"	-	-	-	-	-	-	-	-	-	-	-	-	[H][C@](O)(CCCCCC)C1=C(CO)C(OC)=CC(=O)O1	QRYFRWHYTAOGHG-NSHDSACASA-N	1.71926e+08	1.80985e+08	1.38798e+08	9.74226e+07
Com_3240_pos	Diisononyl phthalate	P	C26H42O4	418.308	441.298	0.71736	[M+Na]+	10.613	0.93	1	C18	Benzenoids	Benzene and substituted derivatives	Benzoic acids and derivatives	"28553-12-0"	HMDB0251352	Benzenoids	Benzene and substituted derivatives	Benzoic acids and derivatives	-	C15221	-	-	-	-	-	590836	CC(C)CCCCCCOC(=O)C1=CC=CC=C1C(=O)OCCCCCCC(C)C	HBGGXOJOCNVPFY-UHFFFAOYSA-N	2.81492e+08	1.80639e+08	2.01386e+08	1.55803e+09
Com_408_pos	Zingerone	P	C11H14O3	194.094	177.092	3.10726	[M+H-H2O]+	5.665	0.67	1	C18	Benzenoids	Phenols	Methoxyphenols	"122-48-5"	HMDB0032590	Benzenoids	Phenols	Methoxyphenols	-	C17497	-	-	-	-	-	31211	COC1=C(O)C=CC(CCC(C)=O)=C1	OJYLAHXKWMRDGS-UHFFFAOYSA-N	6.67384e+07	1.79882e+08	9.19386e+07	1.7132e+08
Com_6008_pos	Cyclocalopin E	P	C15H20O6	296.126	297.131	6.11332	[M+H]+	5.7	-	3	C18	Organoheterocyclic compounds	Furopyrans	-	"-"	HMDB0039814	Organoheterocyclic compounds	Furopyrans	-	-	-	-	-	-	-	-	85304669	CC1COC(=O)C2OC3(C)OC4CC3(C12)C(O)C(=O)C4C	HQXFOQULVCDQQO-UHFFFAOYSA-N	3.37851e+08	1.79076e+08	1.643e+08	3.25953e+08
Com_1197_neg	2,2'-(3-methylcyclohexane-1,1-diyl)diacetic acid	N	C11H18O4	214.121	213.113	1.02526	[M-H]-	6.095	0.79	2	C18	Organic acids and derivatives	Carboxylic acids and derivatives	Dicarboxylic acids and derivatives	-	-	-	-	-	-	-	-	-	-	-	-	-	CC1CCCC(C1)(CC(=O)O)CC(=O)O	HJPDHTDUPWGUHP-UHFFFAOYSA-N	1.88554e+08	1.78706e+08	1.71484e+08	1.61452e+08
Com_6042_pos	3,7,8,15-Scirpenetetrol	P	C15H22O6	298.142	299.148	1.60518	[M+H]+	5.799	0.63	2	C18	Lipids and lipid-like molecules	Prenol lipids	Sesquiterpenoids	"128534-67-8"	HMDB0037560	Lipids and lipid-like molecules	Prenol lipids	Sesquiterpenoids	-	-	-	-	-	-	-	14587765	CC1=CC2OC3C(O)CC(C)(C33CO3)C2(CO)C(O)C1O	QNKGXSIDHDDDHD-UHFFFAOYSA-N	5.13661e+07	1.78514e+08	2.91001e+08	1.99975e+07
Com_4221_pos	11-Nitro-1-Undecene	P	C11H21NO2	199.157	200.165	1.13215	[M+H]+	5.94	0.9	2	C18	Organic 1,3-dipolar compounds	Allyl-type 1,3-dipolar organic compounds	Organic nitro compounds	-	HMDB0062669	Organic 1,3-dipolar compounds	Allyl-type 1,3-dipolar organic compounds	Organic nitro compounds	-	-	-	-	-	-	-	-	C=CCCCCCCCCC[N+](=O)[O-]	QSFROPSPQWQTKU-UHFFFAOYSA-N	1.24214e+08	1.78405e+08	2.0638e+08	1.14346e+08
Com_4879_pos	Chokol F	P	C14H24O3	240.173	241.18	1.01797	[M+H]+	6.524	0.9	2	C18	Lipids and lipid-like molecules	Prenol lipids	Monoterpenoids	-	-	-	-	-	-	-	-	-	-	-	-	-	CC1C(CCC1(C)O)C(=C)CCCOC(=O)C	QGPXLWRTRLEOMJ-UHFFFAOYSA-N	1.91844e+08	1.78081e+08	1.67081e+08	1.83343e+08
Com_457_neg	N-(3-Indolylacetyl)-L-leucine	N	C16H20N2O3	288.147	269.131	5.32797	[M-H-H2O]-	6.948	0.86	1	C18	Organic acids and derivatives	Carboxylic acids and derivatives	Amino acids, peptides, and analogues	"36838-63-8"	-	-	-	-	-	-	-	-	-	-	-	688142	CC(C)CC(C(=O)O)NC(=O)CC1=CNC2=CC=CC=C21	HCZNPUHZYPPINM-AWEZNQCLSA-N	1.95248e+08	1.77265e+08	3.04304e+08	3.4018e+08
Com_6354_pos	Bremazocine	P	C20H29NO2	315.22	316.225	6.72371	[M+H]+	7.005	0.58	2	C18	Alkaloids and derivatives	6,7-benzomorphans	4-hydroxy-6,7-benzomorphans	"71990-00-6"	-	-	-	-	-	C11791	map07039	-	-	-	-	-	CCC12CCN(C(C1(C)C)CC3=C2C=C(C=C3)O)CC4(CC4)O	ZDXGFIXMPOUDFF-XLIONFOSSA-N	1.80989e+08	1.76978e+08	4.2192e+08	1.36183e+08
Com_7491_pos	Macrocentrine	P	C22H35NO5	393.252	394.257	5.01544	[M+H]+	6.099	0.52	2	C18	Lipids and lipid-like molecules	Prenol lipids	Diterpenoids	-	-	-	-	-	-	-	-	-	-	-	-	-	CCN1CC2(C3CC4C1C3(CC(C2O)O)C5C46CCC(C5)C(C6O)(CO)O)C	WCSCSDALNSVOAH-NKXDTRMPSA-N	9.96263e+07	1.76951e+08	1.58151e+08	1.14814e+08
Com_27_neg	7-Hydroxyheptanoic acid	N	C7H14O3	146.094	145.087	2.78938	[M-H]-	5.964	0.72	1	C18	Organic acids and derivatives	Hydroxy acids and derivatives	Medium-chain hydroxy acids and derivatives	"3710-42-7"	-	-	-	-	-	-	-	LMFA01050019	Fatty Acyls [FA]	Fatty Acids and Conjugates [FA01]	Hydroxy fatty acids [FA0105]	138016	C(CCCO)CCC(=O)O	PNAJBOZYCFSQDJ-UHFFFAOYSA-N	1.18616e+08	1.76908e+08	2.16955e+08	1.37008e+08
Com_2133_neg	Cycloshermilamine D	N	C21H16N4OS	372.104	371.098	2.74939	[M-H]-	5.54	0.92	2	C18	Organoheterocyclic compounds	Quinolines and derivatives	Benzoquinolines	-	-	-	-	-	-	-	-	-	-	-	-	-	CN(C)C1=CC2=C3N1C4=CC=CC=C4C5=C3C(=NC=C5)C6=C2SCC(=O)N6	GPZYPHQBECMNGO-UHFFFAOYSA-N	1.68099e+08	1.75648e+08	1.73658e+08	1.59208e+08
Com_4323_pos	2-(1-hydroxyethyl)-4-(2-hydroxypropyl)-2H-furan-5-one	P	C9H14O4	186.089	209.079	1.18601	[M+Na]+	5.456	-	3	C18	Organoheterocyclic compounds	Dihydrofurans	Furanones	-	-	-	-	-	-	-	-	-	-	-	-	-	O=C1OC(C=C1CC(O)C)C(O)C	JAAFNWYGLROOGI-UHFFFAOYSA-N	2.74184e+08	1.75382e+08	9.44625e+07	3.61583e+08
Com_7617_pos	Bakkenolide H	P	C23H34O6	406.236	407.241	5.07664	[M+H]+	6.237	0.78	2	C18	Lipids and lipid-like molecules	Prenol lipids	Terpene lactones	-	-	-	-	-	-	-	-	-	-	-	-	-	CC1CCC(C2C1(CC3(C2OC(=O)C(C)C)C(=C)COC3=O)C)OC(=O)C(C)C	SBQZVFFOLZBITC-CWDDIONUSA-N	1.58405e+08	1.75372e+08	1.60951e+08	1.5055e+08
Com_1472_pos	gamma-glutamylglutamate	P	C10H16N2O7	276.096	259.094	7.00367	[M+H-H2O]+	11.826	0.63	2	C18	Organic acids and derivatives	Carboxylic acids and derivatives	Amino acids, peptides, and analogues	"1116-22-9"	HMDB0011737	Organic acids and derivatives	Carboxylic acids and derivatives	Amino acids, peptides, and analogues	-	C05282	-	-	-	-	-	92865	N[C@@H](CCC(=O)N[C@@H](CCC(O)=O)C(O)=O)C(O)=O	OWQDWQKWSLFFFR-WDSKDSINSA-N	1.5273e+08	1.74926e+08	1.7484e+08	2.06267e+08
Com_5916_pos	Dendroxine	P	C17H25NO3	291.183	292.189	6.62056	[M+H]+	5.978	0.69	2	C18	Organoheterocyclic compounds	Indoles and derivatives	-	-	-	-	-	-	-	-	-	-	-	-	-	-	CC(C)C1C2C3CCC4C3(C5(C1OC2=O)N(C4)CCO5)C	CCEAFOJVRQZWQC-ZWQKSTRRSA-N	1.42743e+08	1.74731e+08	1.41835e+08	1.27946e+08
Com_1290_neg	N-decanoylglycine	N	C12H23NO3	229.168	228.161	0.90139	[M-H]-	6.095	0.91	2	C18	Organic acids and derivatives	Carboxylic acids and derivatives	Amino acids, peptides, and analogues	-	HMDB0013267	Organic acids and derivatives	Carboxylic acids and derivatives	Amino acids, peptides, and analogues	-	-	-	-	-	-	-	-	CCCCCCCCCC(=O)NCC(=O)O	WRRYZYASRAUROW-UHFFFAOYSA-N	2.1728e+08	1.7406e+08	1.59595e+08	2.01506e+08
Com_3995_pos	Ieodomycin D	P	C10H16O3	184.11	185.118	2.53682	[M+H]+	5.214	0.83	2	C18	Lipids and lipid-like molecules	Fatty Acyls	Fatty acids and conjugates	-	-	-	-	-	-	-	-	LMFA01050563	Fatty Acyls [FA]	Fatty Acids and Conjugates [FA01]	Hydroxy fatty acids [FA0105]	-	CC(CCCC=CC=CC(=O)O)O	BUNUAXLBBKVLBE-WMCYJUNYSA-N	1.63321e+08	1.7393e+08	1.67331e+08	1.62906e+08
Com_6863_pos	Kankanoside E	P	C16H28O8	348.178	349.184	5.39834	[M+H]+	5.374	0.56	2	C18	Lipids and lipid-like molecules	Saccharolipids	-	-	-	-	-	-	-	-	-	-	-	-	-	-	CC(CCC=C(C)C(=O)O)CCOC1C(C(C(C(O1)CO)O)O)O	FOXBWGQSBSJEOT-FHMJDAQXSA-N	1.36131e+08	1.72962e+08	1.78409e+08	1.32327e+08
Com_7725_pos	Armillane	P	C23H32O7	420.215	421.22	4.9006	[M+H]+	6.082	-	3	C18	Lipids and lipid-like molecules	Prenol lipids	Diterpenoids	-	HMDB0035779	Lipids and lipid-like molecules	Prenol lipids	Diterpenoids	-	-	-	-	-	-	-	-	CC1=CC(=C(C=C1O)O)C(=O)OC2CC3(C2(C(C(C4C3CC(C4)(C)C)O)CO)O)C	XAJFXYLALLZDAD-UHFFFAOYSA-N	1.97538e+08	1.71221e+08	1.36108e+08	1.30894e+08
Com_16_pos	L-Proline	P	C5H9NO2	115.063	116.071	1.98773	[M+H]+	1.447	0.76	1	C18	Organic acids and derivatives	Carboxylic acids and derivatives	Amino acids, peptides, and analogues	"147-85-3"	HMDB0000162	Organic acids and derivatives	Carboxylic acids and derivatives	Amino acids, peptides, and analogues	L-Proline; 2-Pyrrolidinecarboxylic acid	C00148	map00330;map00332;map00333;map00401;map00404;map00970;map01100;map01110;map01130;map01230;map02010;map04974;map04978;map05230	-	-	-	-	145742	OC(=O)[C@@H]1CCCN1	ONIBWKKTOPOVIA-BYPYZUCNSA-N	1.37447e+08	1.70835e+08	1.78588e+08	1.60573e+08
Com_178_pos	(S)-(-)-Perillic acid	P	C10H14O2	166.099	149.096	0.67342	[M+H-H2O]+	6.607	0.73	1	C18	Lipids and lipid-like molecules	Prenol lipids	Monoterpenoids	"82050-13-3"	-	-	-	-	-	-	-	-	-	-	-	2724160	CC(=C)C1CCC(=CC1)C(=O)O	CDSMSBUVCWHORP-MRVPVSSYSA-N	2.01696e+08	1.7065e+08	2.11477e+09	2.13185e+08
Com_747_pos	L-Tryptophan	P	C11H12N2O2	204.09	205.098	1.75836	[M+H]+	5.28	0.99	1	C18	Organoheterocyclic compounds	Indoles and derivatives	Indolyl carboxylic acids and derivatives	"73-22-3"	HMDB0000929	Organoheterocyclic compounds	Indoles and derivatives	Indolyl carboxylic acids and derivatives	L-Tryptophan; Tryptophan; (S)-alpha-Amino-beta-(3-indolyl)-propionic acid	C00078	map00260;map00380;map00400;map00404;map00901;map00966;map00970;map01060;map01061;map01063;map01070;map01100;map01110;map01130;map01210;map01230;map04726;map04974;map04978;map05143	-	-	-	-	6305	N[C@@H](CC1=CNC2=C1C=CC=C2)C(O)=O	QIVBCDIJIAJPQS-VIFPVBQESA-N	8.43206e+07	1.69443e+08	1.66055e+08	6.21643e+07
Com_7773_pos	Ser Tyr Arg	P	C18H28N6O6	424.207	425.215	2.53076	[M+H]+	5.969	0.69	2	C18	Organic acids and derivatives	Carboxylic acids and derivatives	Amino acids, peptides, and analogues	-	-	-	-	-	-	-	-	-	-	-	-	-	C1=CC(=CC=C1CC(C(=O)NC(CCCN=C(N)N)C(=O)O)NC(=O)C(CO)N)O	FGBLCMLXHRPVOF-IHRRRGAJSA-N	1.60374e+08	1.69306e+08	1.35047e+08	1.62511e+08
Com_4830_pos	Stachyline D	P	C13H18O4	238.121	239.126	7.44509	[M+H]+	5.791	0.86	2	C18	Benzenoids	Phenol ethers	-	-	-	-	-	-	-	-	-	-	-	-	-	-	CC(C)C(COC1=CC=C(C=C1)CC(=O)O)O	AZNLHCRHYZQMCK-GFCCVEGCSA-N	1.99396e+08	1.68568e+08	2.07706e+08	1.58051e+08
Com_1840_neg	9(S)-HpOTrE	N	C18H30O4	310.214	309.207	0.14416	[M-H]-	6.422	0.83	2	C18	Lipids and lipid-like molecules	Fatty Acyls	Lineolic acids and derivatives	"111004-08-1"	-	-	-	-	9(S)-HPOT; (10E,12Z,15Z)-(9S)-9-Hydroperoxyoctadeca-10,12,15-trienoic acid; 9(S)-HpOTrE; (9S,10E,12Z,15Z)-9-Hydroperoxy-10,12,15-octadecatrienoate	C16321	map00592;map01110	LMFA02000018	Fatty Acyls [FA]	Octadecanoids [FA02]	Other Octadecanoids [FA0200]	-	CCC=CCC=CC=CC(CCCCCCCC(=O)O)OO	RWKJTIHNYSIIHW-MEBVTJQTSA-N	2.33866e+08	1.68424e+08	1.5878e+08	1.82019e+08
Com_4913_pos	Ieodomycin A	P	C13H22O4	242.152	243.159	0.82147	[M+H]+	5.959	0.81	2	C18	Lipids and lipid-like molecules	Fatty Acyls	Fatty alcohols	-	-	-	-	-	-	-	-	LMFA01050565	Fatty Acyls [FA]	Fatty Acids and Conjugates [FA01]	Hydroxy fatty acids [FA0105]	-	CC(=CC=C)CCC(CC(CC(=O)OC)O)O	LMFWMDRALYGQES-SRXIBPRUSA-N	2.35197e+08	1.68318e+08	2.13484e+08	2.13072e+08
Com_5461_pos	Metoprolol	P	C15H25NO3	267.183	268.189	7.89186	[M+H]+	6.117	0.56	2	C18	Benzenoids	Phenols	Tyrosols and derivatives	"37350-58-6"	HMDB0001932	Benzenoids	Phenols	Tyrosols and derivatives	-	C07202	-	-	-	-	-	-	CC(C)NCC(COC1=CC=C(C=C1)CCOC)O	IUBSYMUCCVWXPE-UHFFFAOYSA-N	8.44883e+07	1.68256e+08	1.23089e+08	8.68304e+07
Com_4786_pos	methyl 3,4-dihydroxy-5-(3'-methyl-2'-butenyl)benzoate	P	C13H16O4	236.105	237.11	9.27206	[M+H]+	6.098	0.75	2	C18	Benzenoids	Benzene and substituted derivatives	Benzoic acids and derivatives	-	-	-	-	-	-	-	-	-	-	-	-	25058114	CC(=CCC1=C(C(=CC(=C1)C(=O)OC)O)O)C	ZVMALUVLYJRPEZ-UHFFFAOYSA-N	1.83038e+08	1.68116e+08	1.50438e+08	1.86369e+08
Com_4080_pos	2,2,6,7-Tetramethylbicyclo[4.3.0]nona-1(9),4-dien	P	C13H18O	190.136	191.143	1.10659	[M+H]+	5.988	0.88	2	C18	Organic oxygen compounds	Organooxygen compounds	Carbonyl compounds	-	HMDB0036685	Organic oxygen compounds	Organooxygen compounds	Carbonyl compounds	-	-	-	-	-	-	-	-	CC1C(=O)C=C2C1(C=CCC2(C)C)C	KTDAEZJBJUWAPC-UHFFFAOYSA-N	1.54862e+08	1.66545e+08	7.92975e+07	9.84821e+07
Com_1703_neg	Glycerol 1-(5-hydroxydodecanoate)	N	C15H30O5	290.209	289.202	0.44424	[M-H]-	6.179	0.5	2	C18	Lipids and lipid-like molecules	Fatty Acyls	Fatty alcohols	"26446-32-2"	HMDB0040168	Lipids and lipid-like molecules	Fatty Acyls	Fatty alcohols	-	-	-	-	-	-	-	175553	CCCCCCCC(O)CCCC(=O)OCC(O)CO	KCEQGTJBAICOKH-UHFFFAOYSA-N	1.60488e+08	1.64134e+08	1.39699e+08	1.52481e+08
Com_8147_pos	Agavoside A	P	C33H52O9	592.361	593.369	0.79874	[M+H]+	6.902	0.66	2	C18	Lipids and lipid-like molecules	Steroids and steroid derivatives	Steroidal glycosides	-	HMDB0034391	Lipids and lipid-like molecules	Steroids and steroid derivatives	Steroidal glycosides	-	C08885	-	LMST01080006	Sterol Lipids [ST]	Sterols [ST01]	Spirostanols and derivatives [ST0108]	-	CC1CCC2(C(C3C(O2)CC4C3(C(=O)CC5C4CCC6C5(CCC(C6)OC7C(C(C(C(O7)CO)O)O)O)C)C)C)OC1	NVCUAFIUMZCPGV-RGIGLGGVSA-N	1.98456e+08	1.64037e+08	2.24964e+08	1.60229e+08
Com_1146_pos	N-Nonanoylglycine	P	C11H21NO3	215.152	238.142	1.2269	[M+Na]+	5.93	0.57	1	C18	Organic acids and derivatives	Carboxylic acids and derivatives	Amino acids, peptides, and analogues	"79251-60-8"	HMDB0013279	Organic acids and derivatives	Carboxylic acids and derivatives	Amino acids, peptides, and analogues	-	-	-	-	-	-	-	10176752	CCCCCCCCC(=O)NCC(=O)O	JXDFEUKNHBHUCP-UHFFFAOYSA-N	1.89004e+08	1.63184e+08	1.63194e+08	1.85427e+08
Com_4026_pos	3,6-Dihydrochamazulene	P	C14H18	186.141	187.148	0.98424	[M+H]+	6.155	0.88	2	C18	Lipids and lipid-like molecules	Prenol lipids	Sesquiterpenoids	-	HMDB0036471	Hydrocarbons	Unsaturated hydrocarbons	Branched unsaturated hydrocarbons	-	-	-	-	-	-	-	-	CCC1=CC2=C(CC=C2C)C(=CC1)C	NVMJWYJTLVURAS-UHFFFAOYSA-N	1.31654e+08	1.6289e+08	1.75109e+08	1.18954e+08
Com_1460_pos	N,N-Dimethyltetradecylamine-N-oxide	P	C16H35NO	257.272	258.279	0.64263	[M+H]+	7.159	0.88	1	C18	Organic nitrogen compounds	Organonitrogen compounds	Aminoxides	"3332-27-2"	-	-	-	-	-	-	-	-	-	-	-	18739	CCCCCCCCCCCCCC[N+](C)(C)[O-]	ONHFWHCMZAJCFB-UHFFFAOYSA-N	2.52216e+08	1.62109e+08	2.70388e+08	2.60431e+08
Com_6430_pos	3beta-Fluoro-5beta-pregnan-20-one	P	C21H33FO	320.252	321.259	1.88993	[M+H]+	7.292	0.69	2	C18	Lipids and lipid-like molecules	Steroids and steroid derivatives	Pregnane steroids	-	-	-	-	-	-	C14981	-	-	-	-	-	-	CC(=O)C1CCC2C1(CCC3C2CCC4C3(CCC(C4)F)C)C	QJXBAUPOZIECOH-GRWISUQFSA-N	1.3378e+08	1.62055e+08	4.12176e+08	1.12003e+08
Com_6682_pos	Smardaesidin G	P	C19H28O5	336.194	337.199	5.35819	[M+H]+	6.185	0.72	2	C18	Benzenoids	Phenanthrenes and derivatives	Hydrophenanthrenes	-	-	-	-	-	-	-	-	-	-	-	-	-	CC1(CCC(C2=C1C(=O)C(C3(C2(CCC(C3)(C)C=C)O)O)O)O)C	MVMWQCAWLKAOFA-MXYBICSBSA-N	1.98164e+08	1.6017e+08	2.39863e+08	1.91544e+08
Com_1001_pos	n-Tetradecanamide	P	C14H29NO	227.225	228.232	0.62986	[M+H]+	8.263	0.98	1	C18	Lipids and lipid-like molecules	Fatty Acyls	Fatty amides	"638-58-4"	-	-	-	-	-	-	-	LMFA01100064	Fatty Acyls [FA]	Fatty Acids and Conjugates [FA01]	Amino fatty acids [FA0110]	69492	CCCCCCCCCCCCCC(=O)N	QEALYLRSRQDCRA-UHFFFAOYSA-N	2.42209e+08	1.59192e+08	2.92649e+08	2.03778e+08
Com_1568_pos	Dendrobine	P	C16H25NO2	263.189	264.194	8.41862	[M+H]+	6.418	0.63	1	C18	Organoheterocyclic compounds	Indoles and derivatives	-	"2115-91-5"	-	-	-	-	-	C09943	map01066	-	-	-	-	-	CC(C)C1C2C3CCC4C3(C(C1OC2=O)N(C4)C)C	RYAHJFGVOCZDEI-UFFNCVEVSA-N	1.6147e+08	1.59072e+08	3.95271e+08	1.23458e+08
Com_624_neg	Sclareol glycol	N	C16H30O2	254.225	313.238	1.43075	[M+CH3COOH-H]-	6.692	0.74	1	C18	Organic oxygen compounds	Organooxygen compounds	Alcohols and polyols	"55881-96-4"	-	-	-	-	-	-	-	-	-	-	-	91915	CC1(CCCC2(C1CCC(C2CCO)(C)O)C)C	AIALTZSQORJYNJ-UHFFFAOYSA-N	2.79485e+08	1.58934e+08	2.75893e+08	2.36621e+08
Com_1828_neg	Albocycline	N	C18H28O4	308.199	307.191	0.93044	[M-H]-	6.242	0.73	2	C18	Phenylpropanoids and polyketides	Macrolides and analogues	-	-	-	-	-	-	-	-	-	-	-	-	-	-	CC1CCC=C(C(C=CC(C=CC(=O)OC1C)(C)O)OC)C	BYWWNDLILWPPJP-REXWONOSSA-N	2.0251e+08	1.5852e+08	6.60281e+07	1.72955e+08
Com_786_pos	Methyl dihydrojasmonate	P	C13H22O3	226.157	209.154	1.40021	[M+H-H2O]+	5.992	0.7	1	C18	Lipids and lipid-like molecules	Fatty Acyls	Lineolic acids and derivatives	"24851-98-7"	HMDB0031740	Lipids and lipid-like molecules	Fatty Acyls	Lineolic acids and derivatives	-	-	-	-	-	-	-	102861	CCCCC[C@@H]1[C@@H](CC(=O)OC)CCC1=O	KVWWIYGFBYDJQC-GHMZBOCLSA-N	1.63921e+08	1.58405e+08	1.12976e+08	2.61565e+08
Com_6851_pos	Broussonetine M1	P	C18H37NO5	347.267	348.275	0.41758	[M+H]+	6.334	0.55	2	C18	Organoheterocyclic compounds	Pyrrolidines	-	-	-	-	-	-	-	-	-	-	-	-	-	-	C(CCCCC(CCCCO)O)CCCC1C(C(C(N1)CO)O)O	RESBTRYGXXYJTJ-DUQPFJRNSA-N	1.81468e+08	1.57861e+08	2.29381e+08	1.7505e+08
Com_5920_pos	senecionan	P	C18H29NO2	291.22	292.225	6.38793	[M+H]+	6.892	0.67	2	C18	Alkaloids and derivatives	-	-	-	-	-	-	-	-	-	-	-	-	-	-	-	CC=C1CC(C(COCC2=CCN3C2C(CC3)OC1)C)C	HJOOXTWCVPOHPT-MNHUKLIDSA-N	1.23569e+08	1.57281e+08	3.02638e+08	7.61674e+07
Com_8098_pos	Piperaduncin C	P	C33H32O8	556.21	557.221	7.00387	[M+H]+	6.044	-	3	C18	Phenylpropanoids and polyketides	Diarylheptanoids	Linear diarylheptanoids	-	-	-	-	-	-	-	-	-	-	-	-	-	COC1=C(C(=C(C(=C1)O)C(=O)CCC2=CC=CC=C2)O)CC3=C(C=C(C(=C3O)C(=O)CCC4=CC=CC=C4)O)OC	HWWFNLBRJMQILI-UHFFFAOYSA-N	1.52407e+08	1.5714e+08	1.59701e+08	1.35746e+08
Com_7379_pos	N-Formylcyclomicrobuxeine	P	C25H35NO2	381.267	382.272	5.75109	[M+H]+	10.048	0.5	2	C18	Lipids and lipid-like molecules	Steroids and steroid derivatives	Oxosteroids	-	-	-	-	-	-	-	-	-	-	-	-	-	CC(=O)C1=CCC2(C1(CCC34C2CCC5C3(C4)CCC(C5=C)N(C)C=O)C)C	PEGHGSZQFPWEFQ-QNKFGOHQSA-N	1.49778e+08	1.56543e+08	1.36584e+08	2.19749e+08
Com_930_pos	Dehydrovomifoliol	P	C13H18O3	222.126	223.131	9.89288	[M+H]+	6.13	0.77	1	C18	Lipids and lipid-like molecules	Prenol lipids	Sesquiterpenoids	"39763-33-2"	HMDB0302822	Lipids and lipid-like molecules	Prenol lipids	Sesquiterpenoids	-	C02533	-	LMPR0103050009	Prenol Lipids [PR]	Isoprenoids [PR01]	C15 isoprenoids (sesquiterpenes) [PR0103]	688492	CC1=CC(=O)CC([C@]1(/C=C/C(=O)C)O)(C)C	JJRYPZMXNLLZFH-URWSZGRFSA-N	6.40743e+07	1.55591e+08	6.8189e+07	7.21062e+07
Com_4033_pos	(E)-2-Butenyl-4-methyl-threonine	P	C9H17NO3	187.121	188.129	2.0301	[M+H]+	5.598	0.8	2	C18	Organic acids and derivatives	Carboxylic acids and derivatives	Amino acids, peptides, and analogues	-	-	-	-	-	-	C12029	-	-	-	-	-	-	CC=CCC(C)C(C(C(=O)O)N)O	RPALEGQGCGCFCX-FIWMUJSFSA-N	1.76094e+08	1.53886e+08	1.63906e+08	1.79503e+08
Com_5419_pos	Ficuseptamine A	P	C15H23NO3	265.168	266.175	1.5032	[M+H]+	5.393	-	3	C18	Organic oxygen compounds	Organooxygen compounds	Carbonyl compounds	-	-	-	-	-	-	-	-	-	-	-	-	-	CN(C)CCCCCC(=O)C1=CC(=C(C=C1)O)OC	VSZILFSCHHLHOH-UHFFFAOYSA-N	1.6945e+08	1.53186e+08	2.43541e+08	1.47427e+08
Com_1936_neg	Bartsioside	N	C15H22O8	330.131	329.124	1.03949	[M-H]-	5.661	-	3	C18	Lipids and lipid-like molecules	Prenol lipids	Terpene glycosides	-	-	-	-	-	-	-	-	-	-	-	-	-	C1C=C(C2C1C=COC2OC3C(C(C(C(O3)CO)O)O)O)CO	FCHJZJFIDNMNBS-DNRYLMBSSA-N	6.54599e+07	1.52599e+08	1.25341e+08	3.1745e+07
Com_1094_pos	Dihydrosinapyl alcohol	P	C11H16O4	212.105	235.094	1.64823	[M+Na]+	5.79	0.51	1	C18	Organoheterocyclic compounds	Diazanaphthalenes	Benzodiazines	"20736-25-8"	-	-	-	-	-	-	-	-	-	-	-	-	COC1=CC(=CC(=C1O)OC)CCCO	ZZCPXQKWVPJNSJ-UHFFFAOYSA-N	1.78784e+08	1.51856e+08	1.31147e+08	1.60727e+08
Com_2046_pos	Shogaol	P	C17H24O3	276.173	299.162	0.39619	[M+Na]+	6.285	0.68	1	C18	Benzenoids	Phenols	Methoxyphenols	"555-66-8"	-	-	-	-	-	C10494	-	-	-	-	-	5281794	CCCCCC=CC(=O)CCC1=CC(=C(C=C1)O)OC	OQWKEEOHDMUXEO-BQYQJAHWSA-N	1.65075e+08	1.51147e+08	2.3787e+08	1.6483e+08
Com_2356_pos	9-Hydroxyoctadecanoic acid	P	C18H36O3	300.266	323.256	0.67788	[M+Na]+	9.589	0.82	1	C18	Lipids and lipid-like molecules	Fatty Acyls	Fatty acids and conjugates	"3384-24-5"	HMDB0061661	Lipids and lipid-like molecules	Fatty Acyls	Fatty acids and conjugates	-	-	-	LMFA02000127	Fatty Acyls [FA]	Octadecanoids [FA02]	Other Octadecanoids [FA0200]	9570127	CCCCCCCCCC(O)CCCCCCCC(O)=O	RKHXDCVAPIMDMG-UHFFFAOYSA-N	2.75875e+08	1.50193e+08	1.37735e+08	2.61515e+08
Com_5014_pos	Nigerapyrone D	P	C14H16O4	248.105	249.11	8.32497	[M+H]+	5.883	0.79	2	C18	Organoheterocyclic compounds	Pyrans	Pyranones and derivatives	-	-	-	-	-	-	-	-	-	-	-	-	-	CC1=C(C=C(OC1=O)C=CC(=CC(=O)C)C)OC	QNRKTRKCMAQCAK-SBIWHPGTSA-N	2.24458e+08	1.49181e+08	1.85436e+08	1.53145e+08
Com_2824_pos	Enmein, 13-deoxy-19-hydroxy-, (19R)-	P	C20H26O6	362.173	363.178	6.28295	[M+H]+	6.073	0.61	1	C18	Lipids and lipid-like molecules	Prenol lipids	Terpene lactones	"16763-48-7"	-	-	-	-	-	-	-	-	-	-	-	44632005	CC1(CC[C@H]2[C@]3([C@@H]1[C@@H](OC3)O)[C@@H]4CC[C@@H]5[C@H]([C@]4(C(=O)C5=C)C(=O)O2)O)C	CTIGXMGFKDJDRU-QLVGEYSLSA-N	1.27965e+08	1.46559e+08	1.47128e+08	1.22198e+08
Com_7433_pos	Oleandolide	P	C20H34O7	386.23	387.238	0.35271	[M+H]+	6.019	0.51	2	C18	Phenylpropanoids and polyketides	Macrolides and analogues	-	-	-	-	-	-	Oleandolide	C11990	map00522;map01130	LMPK04000031	Polyketides [PK]	Macrolides and lactone polyketides [PK04]	_	-	CC1CC2(CO2)C(=O)C(C(C(C(OC(=O)C(C(C(C1O)C)O)C)C)C)O)C	PFDLUBNRHMFBGI-HRVFELILSA-N	1.39653e+08	1.46477e+08	1.3738e+08	1.15595e+08
Com_6676_pos	Dihydrotetrodecamycin	P	C18H24O6	336.157	337.163	5.13493	[M+H]+	6.03	0.75	2	C18	Organoheterocyclic compounds	Dihydrofurans	Furanones	-	-	-	-	-	-	-	-	-	-	-	-	-	CC1C2C(C3(CCCCC3C1(C(=O)C4=C(O2)C(OC4=O)C)C)O)O	UMVGVJGZMKQXJC-UHFFFAOYSA-N	1.28869e+08	1.46205e+08	1.31484e+08	1.28356e+08
Com_1909_neg	Marrulanic acid	N	C18H28O5	324.194	323.186	1.30937	[M-H]-	6.031	0.72	2	C18	Lipids and lipid-like molecules	Fatty Acyls	Fatty acids and conjugates	-	-	-	-	-	-	-	-	-	-	-	-	-	CC1CC2C3C(CCCC3(C1(CCCC(=O)O)O)C)(C(=O)O2)C	KRTAGCAAGRLSRQ-GCTGDKDVSA-N	1.92007e+08	1.45491e+08	1.53946e+08	1.72717e+08
Com_6960_pos	Desacetyltetraneurin D 4-O-isobutyrate	P	C19H28O6	352.189	353.194	4.14785	[M+H]+	6.172	0.66	2	C18	Lipids and lipid-like molecules	Prenol lipids	Terpene lactones	-	-	-	-	-	-	-	-	-	-	-	-	-	CC1CCC2C(C3(C1(CCC3OC(=O)C(C)C)O)CO)OC(=O)C2=C	YAQZXHLVANZHGK-IMSBPQIQSA-N	4.37958e+08	1.45311e+08	1.71722e+08	4.2703e+08
Com_1496_pos	L-Hexanoylcarnitine	P	C13H25NO4	259.178	260.186	1.77423	[M+H]+	5.604	0.78	1	C18	Lipids and lipid-like molecules	Fatty Acyls	Fatty acid esters	"22671-29-0"	-	-	-	-	-	-	-	LMFA07070001	Fatty Acyls [FA]	Fatty esters [FA07]	Fatty acyl carnitines [FA0707]	3246938	CCCCCC(=O)O[C@H](CC(=O)[O-])C[N+](C)(C)C	VVPRQWTYSNDTEA-LLVKDONJSA-N	1.5021e+08	1.45023e+08	1.41445e+08	1.27683e+08
Com_4378_pos	3alpha-Isobutyryloxytropane	P	C12H21NO2	211.157	212.165	0.96563	[M+H]+	6.09	0.85	2	C18	Alkaloids and derivatives	Tropane alkaloids	-	-	-	-	-	-	-	-	-	-	-	-	-	-	CC(C)C(=O)OC1CC2CCC(C1)N2C	UAINLAXRDPKCOO-ZACCUICWSA-N	1.44992e+08	1.44703e+08	1.47493e+08	1.33222e+08
Com_2252_pos	2-[(E)-2-(2-aminophenyl)ethenyl]-5,7-dimethylquinolin-8-ol	P	C19H18N2O	290.142	313.128	9.93742	[M+Na]+	9.409	0.84	2	C18	Organoheterocyclic compounds	Quinolines and derivatives	8-hydroxyquinolines	"1321974-20-2"	-	-	-	-	-	-	-	-	-	-	-	5722157	CC1=CC(=C(C2=C1C=CC(=N2)/C=C/C3=CC=CC=C3N)O)C	IAUYNRXPNUEEHD-BQYQJAHWSA-N	8.5071e+07	1.44633e+08	1.53922e+08	7.53994e+07
Com_1526_neg	2'-Amino-2'-deoxyadenosine	N	C10H14N6O3	266.113	265.106	0.48208	[M-H]-	5.822	0.92	2	C18	Nucleosides, nucleotides, and analogues	Purine nucleosides	Purine 2'-deoxyribonucleosides	"10414-81-0"	-	-	-	-	-	-	-	-	-	-	-	-	C1=NC(=C2C(=N1)N(C=N2)C3C(C(C(O3)CO)O)N)N	CQKMBZHLOYVGHW-QYYRPYCUSA-N	1.41177e+08	1.43893e+08	1.63429e+08	1.26154e+08
Com_170_pos	N-formylanthranilic acid	P	C8H7NO3	165.043	148.04	2.24515	[M+H-H2O]+	5.486	0.83	1	C18	Benzenoids	Benzene and substituted derivatives	Benzoic acids and derivatives	"3342-77-6"	HMDB0004089	Benzenoids	Benzene and substituted derivatives	Benzoic acids and derivatives	Formylanthranilate; N-Formylanthranilate; 2-(Formylamino)-benzoic acid	C05653	map00380	-	-	-	-	101399	OC(=O)C1=CC=CC=C1NC=O	LLLPDUXGHXIXIW-UHFFFAOYSA-N	1.15561e+08	1.43793e+08	1.05197e+08	1.05905e+08
Com_5574_pos	Heptanoylcarnitine	P	C14H27NO4	273.194	274.201	0.25088	[M+H]+	6.028	0.64	2	C18	Lipids and lipid-like molecules	Fatty Acyls	Fatty acid esters	-	HMDB0013238	Lipids and lipid-like molecules	Fatty Acyls	Fatty acid esters	-	-	-	LMFA07070068	Fatty Acyls [FA]	Fatty esters [FA07]	Fatty acyl carnitines [FA0707]	-	CCCCCCC(=O)OC(CC(=O)[O-])C[N+](C)(C)C	VDPCTFWULDLKHT-UHFFFAOYSA-N	2.62084e+08	1.43662e+08	1.79683e+08	2.46395e+08
Com_8010_pos	APGPR Enterostatin	P	C21H36N8O6	496.276	497.28	7.03916	[M+H]+	9.962	-	3	C18	Benzenoids	Benzene and substituted derivatives	Benzoyl derivatives	"117830-79-2"	HMDB0006117	Benzenoids	Benzene and substituted derivatives	Benzoyl derivatives	-	-	-	-	-	-	-	3082883	C[C@H](N)C(=O)N1CCC[C@H]1C(=O)NCC(=O)N1CCC[C@H]1C(=O)N[C@@H](CCCN=C(N)N)C(O)=O	ITZMJCSORYKOSI-AJNGGQMLSA-N	2.1639e+08	1.43257e+08	2.07725e+08	2.92441e+08
Com_2038_pos	Triethyl citrate	P	C12H20O7	276.121	299.11	1.08757	[M+Na]+	5.969	0.77	1	C18	Organic acids and derivatives	Carboxylic acids and derivatives	Tricarboxylic acids and derivatives	"77-93-0"	HMDB0034263	Organic acids and derivatives	Carboxylic acids and derivatives	Tricarboxylic acids and derivatives	-	D06228	-	-	-	-	-	6506	CCOC(=O)CC(CC(=O)OCC)(C(=O)OCC)O	DOOTYTYQINUNNV-UHFFFAOYSA-N	1.30854e+08	1.43218e+08	9.38032e+07	1.35976e+08
Com_2915_pos	13,14-Dihydro-15-keto-PGE2	P	C20H32O5	352.225	375.214	1.0713	[M+Na]+	6.324	0.76	1	C18	Lipids and lipid-like molecules	Fatty Acyls	Eicosanoids	"363-23-5"	HMDB0002776	Lipids and lipid-like molecules	Fatty Acyls	Eicosanoids	(5Z)-11alpha-Hydroxy-9,15-dioxoprostanoate; 15-Keto-13,14-dihydroprostaglandin E2	C04671	-	LMFA03010031	Fatty Acyls [FA]	Eicosanoids [FA03]	Prostaglandins [FA0301]	5280711	CCCCCC(=O)CC[C@H]1[C@@H](CC(=O)[C@@H]1C/C=C\CCCC(=O)O)O	CUJMXIQZWPZMNQ-XYYGWQPLSA-N	1.93327e+08	1.43137e+08	1.78518e+08	1.96295e+08
Com_20_neg	Salicylic acid	N	C7H6O3	138.032	137.025	2.87929	[M-H]-	5.938	1	1	C18	Benzenoids	Benzene and substituted derivatives	Benzoic acids and derivatives	"69-72-7"	HMDB0001895	Benzenoids	Benzene and substituted derivatives	Benzoic acids and derivatives	Salicylate; o-Hydroxybenzoic acid; Salicylic acid	C00805	map00360;map00621;map00624;map00626;map01053;map01061;map01070;map01100;map01110;map01120;map01130;map01220;map04075;map04976	-	-	-	-	338	OC(=O)C1=C(O)C=CC=C1	YGSDEFSMJLZEOE-UHFFFAOYSA-N	7.81792e+07	1.42848e+08	1.10293e+09	8.29927e+07
Com_7553_pos	Cryptomaldamide	P	C18H33N5O5	399.248	400.254	3.06621	[M+H]+	7.373	-	3	C18	Organic acids and derivatives	Carboxylic acids and derivatives	Amino acids, peptides, and analogues	-	-	-	-	-	-	-	-	-	-	-	-	-	O=C(O)C(=CC(N(C(=O)C(NC(=O)C(N=C(N)N)CO)C(C)C)C)C(C)C)C	FUCBQNSQRCPSGC-BOUYHWOHSA-N	1.48612e+08	1.41984e+08	1.73353e+08	1.67841e+08
Com_7529_pos	His Lys Leu	P	C18H32N6O4	396.248	397.257	2.29115	[M+H]+	6.163	0.69	2	C18	Organic acids and derivatives	Carboxylic acids and derivatives	Amino acids, peptides, and analogues	-	-	-	-	-	-	-	-	-	-	-	-	-	CC(C)CC(C(=O)O)NC(=O)C(CCCCN)NC(=O)C(CC1=CN=CN1)N	UXSATKFPUVZVDK-KKUMJFAQSA-N	1.03741e+08	1.41696e+08	1.76765e+08	5.16926e+07
Com_3439_pos	2,5-Xylidine	P	C8H11N	121.089	122.097	1.85442	[M+H]+	5.067	0.91	2	C18	Benzenoids	Benzene and substituted derivatives	Xylenes	-	-	-	-	-	-	C18993	-	-	-	-	-	-	CC1=CC(=C(C=C1)C)N	VOWZNBNDMFLQGM-UHFFFAOYSA-N	1.75895e+08	1.41616e+08	1.62615e+08	1.77492e+08
Com_2187_pos	Thonzylamine	P	C16H22N4O	286.179	309.167	4.02916	[M+Na]+	6.367	0.58	1	C18	Benzenoids	Phenol ethers	Anisoles	"91-85-0"	HMDB0240222	Benzenoids	Phenol ethers	Anisoles	-	D08587	-	-	-	-	-	5457	CN(C)CCN(CC1=CC=C(C=C1)OC)C2=NC=CC=N2	GULNIHOSWFYMRN-UHFFFAOYSA-N	3.90243e+08	1.41588e+08	1.30565e+08	4.17186e+08
Com_3955_pos	Crocusatin I	P	C10H14O3	182.094	183.102	1.13216	[M+H]+	0.904	0.74	2	C18	Organic oxygen compounds	Organooxygen compounds	Carbonyl compounds	-	-	-	-	-	-	-	-	-	-	-	-	-	CC1=C(C(C=C(C1=O)O)(C)C)CO	RDTZVJXIFNPDIG-UHFFFAOYSA-N	2.70858e+08	1.40872e+08	2.76442e+08	1.30053e+08
Com_3634_pos	1,4-Dithiane-2,5-diol	P	C4H8O2S2	151.997	153.005	7.41714	[M+H]+	0.537	-	3	C18	Organoheterocyclic compounds	Dithianes	-	"40018-26-6"	HMDB0033670	Organoheterocyclic compounds	Dithianes	-	-	-	-	-	-	-	-	98330	OC1CSC(O)CS1	YUIOPHXTILULQC-UHFFFAOYSA-N	1.26792e+08	1.40663e+08	1.47781e+08	7.39119e+07
Com_7213_pos	N-Palmitoyl Aspartic acid	P	C20H37NO5	371.267	372.275	0.46404	[M+H]+	6.099	-	3	C18	Lipids and lipid-like molecules	Steroids and steroid derivatives	Bile acids, alcohols and derivatives	"-"	HMDB0241922	Lipids and lipid-like molecules	Steroids and steroid derivatives	Bile acids, alcohols and derivatives	-	-	-	-	-	-	-	145453483	CCCCCCCCCCCCCCCC(=O)NC(CC(O)=O)C(O)=O	ZYJZBFYRVKLOAA-UHFFFAOYSA-N	5.55271e+07	1.40214e+08	1.37659e+08	1.08273e+08
Com_3401_pos	Styrene	P	C8H8	104.063	105.07	1.19912	[M+H]+	6.33	0.92	2	C18	Benzenoids	Benzene and substituted derivatives	Styrenes	"100-42-5"	HMDB0034240	Benzenoids	Benzene and substituted derivatives	Styrenes	Styrene; Phenylethylene	C07083	map00642;map00643;map01100;map01120;map01220	-	-	-	-	-	C=CC1=CC=CC=C1	PPBRXRYQALVLMV-UHFFFAOYSA-N	1.5009e+08	1.3996e+08	5.29256e+08	1.46798e+08
Com_76_neg	L-3-Phenyllactic Acid	N	C9H10O3	166.063	165.056	2.42281	[M-H]-	5.682	0.92	1	C18	Phenylpropanoids and polyketides	Phenylpropanoic acids	-	"20312-36-1"	HMDB0000748	Phenylpropanoids and polyketides	Phenylpropanoic acids	-	Phenyllactate; (R)-Phenyllactate; (R)-3-(phenyl)lactate	C05607	map00360;map00960;map01064	-	-	-	-	643327	O[C@H](CC1=CC=CC=C1)C(O)=O	VOXXWSYKYCBWHO-QMMMGPOBSA-N	1.45631e+08	1.3979e+08	1.09773e+08	1.19984e+08
Com_3979_pos	Acetyltropine	P	C10H17NO2	183.126	184.134	1.87073	[M+H]+	5.748	0.77	2	C18	Alkaloids and derivatives	Tropane alkaloids	-	-	-	-	-	-	-	C12452	map00960	-	-	-	-	-	CC(=O)OC1CC2CCC(C1)N2C	MDIDMOWWLBGYPG-ULKQDVFKSA-N	2.08638e+08	1.39465e+08	1.49963e+08	1.93351e+08
Com_7733_pos	Talatisamine	P	C24H39NO5	421.283	422.288	4.90229	[M+H]+	7.557	-	3	C18	Lipids and lipid-like molecules	Prenol lipids	Diterpenoids	"20501-56-8"	HMDB0258689	Lipids and lipid-like molecules	Prenol lipids	Diterpenoids	-	-	-	-	-	-	-	-	CCN1CC2(CCC(C34C2CC(C31)C5(CC(C6CC4C5C6O)OC)O)OC)COC	BDCURAWBZJMFIK-UHFFFAOYSA-N	4.41904e+07	1.39362e+08	2.22562e+07	8.28674e+06
Com_1582_pos	L-Valyl-L-phenylalanine	P	C14H20N2O3	264.147	265.155	0.96792	[M+H]+	5.662	0.8	1	C18	Organic acids and derivatives	Carboxylic acids and derivatives	Amino acids, peptides, and analogues	"3918-92-1"	HMDB0029134	Organic acids and derivatives	Carboxylic acids and derivatives	Amino acids, peptides, and analogues	-	-	-	-	-	-	-	6993119	CC(C)[C@H](N)C(=O)N[C@@H](CC1=CC=CC=C1)C(O)=O	GJNDXQBALKCYSZ-RYUDHWBXSA-N	1.28499e+08	1.39133e+08	1.43366e+08	1.20429e+08
Com_3715_pos	Geijeren	P	C12H18	162.141	163.148	0.49573	[M+H]+	6.257	0.88	2	C18	Lipids and lipid-like molecules	Prenol lipids	Monoterpenoids	-	-	-	-	-	-	-	-	-	-	-	-	-	CC(=C)C1C=CCCC1(C)C=C	BGDQCKOAZKTOFV-UHFFFAOYSA-N	8.23949e+07	1.39094e+08	1.28404e+08	7.32331e+07
Com_5125_pos	Irgarol	P	C11H19N5S	253.136	254.145	5.18743	[M+H]+	5.92	0.51	2	C18	Organoheterocyclic compounds	Triazines	1,3,5-triazines	"28159-98-0"	-	-	-	-	-	C10927	-	-	-	-	-	91590	N=1C(N=C(NC1SC)NC(C)(C)C)=NC2CC2	HDHLIWCXDDZUFH-UHFFFAOYSA-N	1.20907e+08	1.39083e+08	1.37656e+08	1.11954e+08
Com_7438_pos	MG(i-20:0/0:0/0:0)	P	C23H46O4	386.34	387.347	0.53604	[M+H]+	10.8	0.53	2	C18	Lipids and lipid-like molecules	Glycerolipids	Monoradylglycerols	"-"	HMDB0072854	Lipids and lipid-like molecules	Glycerolipids	Monoradylglycerols	-	-	-	-	-	-	-	131779641	[H][C@@](O)(CO)COC(=O)CCCCCCCCCCCCCCCCC(C)C	ASGSROHYBOETMM-JOCHJYFZSA-N	1.14751e+08	1.39016e+08	6.97232e+07	1.29225e+08
Com_7394_pos	2,6,10,14-Tetramethyl-6,10,15-hexadecatriene-2,3,8,14-tetrol 8-acetate	P	C22H38O5	382.272	383.277	5.2681	[M+H]+	7.032	-	3	C18	Lipids and lipid-like molecules	Prenol lipids	Sesquiterpenoids	-	-	-	-	-	-	-	-	-	-	-	-	-	CC(=CC(CC(=CCCC(C)(C=C)O)C)OC(=O)C)CCC(C(C)(C)O)O	GELWQVJWIXTYEW-YVKNXETBSA-N	1.11553e+08	1.3799e+08	1.86396e+08	8.84732e+07
Com_4870_pos	(+)-7alpha,8alpha-Epoxyblumenol B	P	C13H20O4	240.136	241.141	9.82871	[M+H]+	6.419	0.81	2	C18	Organic oxygen compounds	Organooxygen compounds	Carbonyl compounds	-	-	-	-	-	-	-	-	-	-	-	-	-	CC1=CC(=O)CC(C1(C2C(O2)C(C)O)O)(C)C	KHIXUQRXQIFBLI-BQUSMCMVSA-N	9.25543e+07	1.37964e+08	1.08829e+08	1.28828e+08
Com_1434_pos	N-Methyldioctylamine	P	C17H37N	255.293	256.3	0.03271	[M+H]+	7.736	0.74	1	C18	Organic nitrogen compounds	Organonitrogen compounds	Amines	"4455-26-9"	-	-	-	-	-	-	-	-	-	-	-	78202	CCCCCCCCN(C)CCCCCCCC	YJLYANLCNIKXMG-UHFFFAOYSA-N	1.53494e+08	1.37953e+08	7.88184e+07	1.72111e+08
Com_7495_pos	Gly Arg Tyr	P	C17H26N6O5	394.196	395.205	2.92819	[M+H]+	6.079	0.76	2	C18	Organic acids and derivatives	Carboxylic acids and derivatives	Amino acids, peptides, and analogues	-	-	-	-	-	-	-	-	-	-	-	-	-	C1=CC(=CC=C1CC(C(=O)O)NC(=O)C(CCCN=C(N)N)NC(=O)CN)O	XUORRGAFUQIMLC-STQMWFEESA-N	3.1792e+08	1.37928e+08	1.53922e+08	2.5375e+08
Com_1032_pos	6-Isopropyl-9-methyl-1,4-dioxaspiro[4.5]decane-2-methanol	P	C13H24O3	228.173	229.18	1.13295	[M+H]+	6.172	0.53	1	C18	Lipids and lipid-like molecules	Prenol lipids	Monoterpenoids	-	HMDB0036139	Lipids and lipid-like molecules	Prenol lipids	Monoterpenoids	-	-	-	-	-	-	-	162184	CC1CCC(C2(C1)OCC(O2)CO)C(C)C	ZBJCYZPANVLBRK-UHFFFAOYSA-N	1.19785e+08	1.37325e+08	1.40211e+08	1.09284e+08
Com_1147_neg	7-Hydroxy-10-deoxyeucommiol	N	C9H14O5	202.084	201.077	1.43637	[M-H]-	5.374	0.85	2	C18	Lipids and lipid-like molecules	Prenol lipids	Monoterpenoids	-	-	-	-	-	-	-	-	-	-	-	-	-	CC1=C(C(C(C1O)O)CC(=O)O)CO	FJPGIAPDXODWOR-CGMLFGJQSA-N	1.1196e+08	1.3726e+08	1.23636e+08	1.02e+08
Com_3533_pos	Acetanilide	P	C8H9NO	135.068	136.076	2.57855	[M+H]+	5.477	0.88	2	C18	Benzenoids	Benzene and substituted derivatives	-	"103-84-4"	HMDB0001250	Benzenoids	Benzene and substituted derivatives	-	-	C07565	-	-	-	-	-	-	CC(=O)NC1=CC=CC=C1	FZERHIULMFGESH-UHFFFAOYSA-N	1.39462e+08	1.37222e+08	1.30368e+08	1.66808e+08
Com_200_pos	Acetaminophen	P	C8H9NO2	151.063	152.071	2.26369	[M+H]+	5.325	0.8	1	C18	Benzenoids	Phenols	1-hydroxy-2-unsubstituted benzenoids	"103-90-2"	HMDB0001859	Benzenoids	Phenols	1-hydroxy-2-unsubstituted benzenoids	-	C06804	map04976	-	-	-	-	1983	CC(=O)NC1=CC=C(O)C=C1	RZVAJINKPMORJF-UHFFFAOYSA-N	1.49208e+08	1.37164e+08	1.2364e+08	1.38607e+08
Com_6249_pos	Fulvine	P	C16H23NO5	309.158	310.163	6.40378	[M+H]+	5.71	0.57	2	C18	Organoheterocyclic compounds	Pyrrolizines	-	"6029-87-4"	-	-	-	-	-	C10304	-	-	-	-	-	-	CC1C(=O)OCC2=CCN3C2C(CC3)OC(=O)C(C1(C)O)C	PSUFRPOAICRSTC-ZLGRWFNRSA-N	1.00317e+08	1.36815e+08	1.23017e+08	9.77978e+07
Com_4688_pos	Piscrocin E	P	C11H18O5	230.115	231.123	1.93916	[M+H]+	5.584	0.68	2	C18	Organoheterocyclic compounds	Oxanes	-	-	-	-	-	-	-	-	-	-	-	-	-	-	CCOC1C2C(CCO1)C(C3C2(O3)CO)O	YJOYYSNWDZCBDG-VFZPANTDSA-N	1.33224e+08	1.36725e+08	1.49305e+08	1.16491e+08
Com_3361_pos	Bevirimat	P	C36H56O6	584.408	607.392	8.82018	[M+Na]+	11.03	-	3	C18	Lipids and lipid-like molecules	Prenol lipids	Triterpenoids	"174022-42-5"	HMDB0249169	Lipids and lipid-like molecules	Prenol lipids	Triterpenoids	-	-	-	-	-	-	-	22902865	CC(=C)C1CCC2(CCC3(C)C(CCC4C5(C)CCC(OC(=O)CC(C)(C)C(O)=O)C(C)(C)C5CCC34C)C12)C(O)=O	YJEJKUQEXFSVCJ-UHFFFAOYSA-N	5.9993e+07	1.36611e+08	9.79327e+07	1.1026e+08
Com_7988_pos	Hydroxybuprenorphine	P	C29H41NO5	483.298	484.302	7.32298	[M+H]+	5.911	-	3	C18	Benzenoids	Phenanthrenes and derivatives	-	"-"	HMDB0060547	Benzenoids	Phenanthrenes and derivatives	-	-	-	-	-	-	-	-	134819270	COC12CCC3(CC1C(C)(O)C(C)(C)C)C1C(O)C4=C5C(OC2C35CCN1CC1CC1)=C(O)C=C4	PORXCRSLPBANJT-UHFFFAOYSA-N	6.10989e+07	1.3644e+08	1.28438e+08	9.00841e+07
Com_3791_pos	Piperidione	P	C9H15NO2	169.11	170.118	1.9815	[M+H]+	5.595	0.87	2	C18	Organoheterocyclic compounds	Piperidines	Piperidinones	-	-	-	-	-	-	C17730	-	-	-	-	-	-	CCC1(C(=O)CCNC1=O)CC	RGEVWUKXWFOAID-UHFFFAOYSA-N	1.51713e+08	1.36384e+08	1.44254e+08	1.54039e+08
Com_6732_pos	Docosanamide	P	C22H45NO	339.35	340.358	0.82109	[M+H]+	11.429	0.71	2	C18	Lipids and lipid-like molecules	Fatty Acyls	Fatty amides	"3061-75-4"	HMDB0000583	Lipids and lipid-like molecules	Fatty Acyls	Fatty amides	-	-	-	LMFA08010020	Fatty Acyls [FA]	Fatty amides [FA08]	Primary amides [FA0801]	-	CCCCCCCCCCCCCCCCCCCCCC(=O)N	ORAWFNKFUWGRJG-UHFFFAOYSA-N	1.22166e+08	1.36153e+08	6.7719e+07	5.0435e+07
Com_1248_pos	Cyclo(L-Phe-L-Pro)	P	C14H16N2O2	244.121	245.129	1.90892	[M+H]+	5.699	0.9	1	C18	Organic acids and derivatives	Carboxylic acids and derivatives	Amino acids, peptides, and analogues	"3705-26-8"	HMDB0250631	Organic acids and derivatives	Carboxylic acids and derivatives	Amino acids, peptides, and analogues	-	C11847	-	-	-	-	-	443440	O=C1NC(CC2=CC=CC=C2)C(=O)N2CCCC12	QZBUWPVZSXDWSB-UHFFFAOYSA-N	1.27475e+08	1.35784e+08	1.32614e+08	1.15116e+08
Com_4289_pos	Plastoquinone-1	P	C13H16O2	204.115	205.123	1.96814	[M+H]+	5.811	0.65	2	C18	Lipids and lipid-like molecules	Prenol lipids	Quinone and hydroquinone lipids	-	-	-	-	-	-	C16694	-	-	-	-	-	-	CC1=C(C(=O)C(=CC1=O)CC=C(C)C)C	VBFJJMPOYIKNHB-UHFFFAOYSA-N	1.26263e+08	1.35644e+08	1.37137e+08	1.17861e+08
Com_3031_pos	Octaethylene glycol	P	C16H34O9	370.22	393.21	1.41559	[M+Na]+	5.428	0.85	1	C18	Organic oxygen compounds	Organooxygen compounds	Ethers	"5117-19-1"	HMDB0094680	Organic oxygen compounds	Organooxygen compounds	Ethers	-	-	-	-	-	-	-	78798	C(COCCOCCOCCOCCOCCOCCOCCO)O	GLZWNFNQMJAZGY-UHFFFAOYSA-N	1.09896e+08	1.355e+08	1.51242e+08	9.8789e+07
Com_5675_pos	ethyl 6,7-dimethoxy-4-oxo-2,3-dihydro-1H-naphthalene-2-carboxylate	P	C15H18O5	278.115	279.121	6.82344	[M+H]+	5.769	0.75	2	C18	Benzenoids	Naphthalenes	Naphthalenecarboxylic acids and derivatives	-	-	-	-	-	-	-	-	-	-	-	-	-	CCOC(=O)C1CC2=CC(=C(C=C2C(=O)C1)OC)OC	DTQVPWUALIPZLF-UHFFFAOYSA-N	2.29863e+08	1.35236e+08	1.88171e+08	2.17559e+08
Com_4531_pos	4-(3-Indolyl)butane-1,2,3-triol	P	C12H15NO3	221.105	222.113	2.02527	[M+H]+	5.454	0.55	2	C18	Organoheterocyclic compounds	Indoles and derivatives	Indoles	-	-	-	-	-	-	-	-	-	-	-	-	-	C1=CC=C2C(=C1)C(=CN2)CC(C(CO)O)O	HGOGRPFWQNMKHP-RYUDHWBXSA-N	6.79607e+07	1.35004e+08	5.95111e+07	8.91677e+07
Com_7498_pos	Arthrobotrisin A	P	C22H34O6	394.236	395.241	5.01035	[M+H]+	6.391	0.59	2	C18	Lipids and lipid-like molecules	Prenol lipids	Diterpenoids	-	-	-	-	-	-	-	-	-	-	-	-	-	CC(=CCCC(=CC(CC(=CC(C12C(C=C(C(C1O2)O)CO)O)O)C)O)C)C	GIACKNPQRFVICY-XMCVGHNMSA-N	1.58375e+08	1.34622e+08	2.21374e+08	9.67648e+07
Com_7846_pos	Leopersin N	P	C23H32O8	436.21	437.215	4.00033	[M+H]+	6.051	0.58	2	C18	Organic oxygen compounds	Organooxygen compounds	Carbonyl compounds	-	-	-	-	-	-	-	-	-	-	-	-	-	CC(=O)OC1(C(=O)C2C3C(CCCC3(C14CCC5(O4)CC(OC5)OC)C)(C(=O)O2)C)C	CHGSKJMRTUWQRQ-JTAQILMUSA-N	1.16491e+08	1.34612e+08	1.27554e+08	1.59402e+08
Com_519_pos	3-Methoxy-4-hydroxyphenylglycol	P	C9H12O4	184.074	185.081	3.20786	[M+H]+	5.497	0.67	1	C18	Benzenoids	Phenols	Methoxyphenols	"534-82-7"	HMDB0001490	Benzenoids	Phenols	Methoxyphenols	3-Methoxy-4-hydroxyphenylethyleneglycol	C05594	map00350;map01100	-	-	-	-	-	COC1=CC(=CC=C1O)C(O)CO	FBWPWWWZWKPJFL-UHFFFAOYSA-N	1.93753e+08	1.34423e+08	1.38087e+08	1.32948e+08
Com_6661_pos	Neovasipyridone C	P	C20H33NO3	335.246	336.254	0.82796	[M+H]+	5.836	0.51	2	C18	Organoheterocyclic compounds	Pyridines and derivatives	Hydropyridines	-	-	-	-	-	-	-	-	-	-	-	-	-	CCC(C)C=C(C)C1C(C(=O)C(=CN1CC(C)C)C(=O)CC)(C)O	VNQQKAYJATZEJP-GDNBJRDFSA-N	9.25828e+07	1.34316e+08	1.40384e+08	8.82814e+07
Com_217_pos	Dimethyl adipate	P	C8H14O4	174.089	157.087	3.9576	[M+H-H2O]+	5.468	0.75	1	C18	Lipids and lipid-like molecules	Fatty Acyls	Fatty acid esters	"627-93-0"	HMDB0041606	Lipids and lipid-like molecules	Fatty Acyls	Fatty acid esters	-	C14570	-	-	-	-	-	12329	COC(=O)CCCCC(=O)OC	UDSFAEKRVUSQDD-UHFFFAOYSA-N	1.91805e+08	1.33175e+08	9.01111e+07	1.06748e+08
Com_275_neg	Traumatic Acid	N	C12H20O4	228.136	227.129	0.21996	[M-H]-	6.293	0.93	1	C18	Lipids and lipid-like molecules	Fatty Acyls	Fatty acids and conjugates	"6402-36-4"	HMDB0000933	Lipids and lipid-like molecules	Fatty Acyls	Fatty acids and conjugates	Traumatic acid; (2E)-Dodecenedioic acid; Dodec-2-enedioic acid; (2E)-Dodec-2-enedioic acid	C16308	map00592;map01110	LMFA01170002	Fatty Acyls [FA]	Fatty Acids and Conjugates [FA01]	Dicarboxylic acids [FA0117]	5283028	OC(=O)CCCCCCCC\C=C\C(O)=O	MAZWDMBCPDUFDJ-VQHVLOKHSA-N	1.75226e+08	1.32714e+08	1.36358e+08	1.6486e+08
Com_5248_pos	Antibiotic Tue 2480F1	P	C14H14N2O3	258.1	259.108	1.88497	[M+H]+	5.252	-	3	C18	Alkaloids and derivatives	Harmala alkaloids	-	-	-	-	-	-	-	-	-	-	-	-	-	-	c12c(cccc1)[nH]c1c2cc(nc1[C@H](CO)O)CO	VAKXHGQDPLEUTH-STGVRZAANA-N	1.20399e+08	1.31568e+08	1.40753e+08	1.03504e+08
Com_81_pos	2-Methylindole	P	C9H9N	131.073	132.081	1.79961	[M+H]+	5.26	0.89	1	C18	Organoheterocyclic compounds	Indoles and derivatives	Indoles	"95-20-5"	HMDB0245234	Organoheterocyclic compounds	Indoles and derivatives	Indoles	-	-	-	-	-	-	-	7224	CC1=CC2=CC=CC=C2N1	BHNHHSOHWZKFOX-UHFFFAOYSA-N	1.18019e+08	1.30974e+08	1.3879e+08	1.03936e+08
Com_6820_pos	Broussonetinine B	P	C18H35NO5	345.252	346.259	1.08396	[M+H]+	5.931	0.78	2	C18	Organoheterocyclic compounds	Pyrrolidines	-	-	-	-	-	-	-	-	-	-	-	-	-	-	C(CCCCC(=O)CCCCO)CCCC1C(C(C(N1)CO)O)O	HLJOKJJUFIWVNY-TVFCKZIOSA-N	1.86458e+08	1.30572e+08	4.29703e+08	1.71897e+08
Com_171_pos	L-Glutamic acid	P	C5H9NO4	147.053	148.061	1.4874	[M+H]+	1.41	0.86	1	C18	Organic acids and derivatives	Carboxylic acids and derivatives	Amino acids, peptides, and analogues	"56-86-0"	HMDB0000148	Organic acids and derivatives	Carboxylic acids and derivatives	Amino acids, peptides, and analogues	L-Glutamate; L-Glutamic acid; L-Glutaminic acid; Glutamate	C00025	map00220;map00250;map00330;map00332;map00340;map00430;map00471;map00480;map00524;map00630;map00650;map00660;map00860;map00910;map00970;map01060;map01064;map01100;map01110;map01120	-	-	-	-	33032	N[C@@H](CCC(O)=O)C(O)=O	WHUUTDBJXJRKMK-VKHMYHEASA-N	2.78598e+07	1.3026e+08	7.98546e+07	4.67225e+07
Com_2478_pos	2,4,12-Octadecatrienoic acid isobutylamide	P	C22H39NO	333.303	334.308	7.05949	[M+H]+	9.683	0.78	1	C18	Lipids and lipid-like molecules	Fatty Acyls	Fatty amides	"151391-69-4"	HMDB0032033	Lipids and lipid-like molecules	Fatty Acyls	Fatty amides	-	-	-	-	-	-	-	25221579	CCCCC/C=C\CCCCCC/C=C/C=C/C(=O)NCC(C)C	PCWWIOUZYOPZHT-VBUSEHTESA-N	5.02633e+07	1.30147e+08	3.4479e+07	1.50411e+07
Com_6736_pos	His Gln Gly	P	C13H20N6O5	340.15	341.158	3.57403	[M+H]+	5.7	0.77	2	C18	Organic acids and derivatives	Carboxylic acids and derivatives	Amino acids, peptides, and analogues	-	-	-	-	-	-	-	-	-	-	-	-	-	C1=C(NC=N1)CC(C(=O)NC(CCC(=O)N)C(=O)NCC(=O)O)N	HVCRQRQPIIRNLY-IUCAKERBSA-N	9.91254e+07	1.30144e+08	1.14059e+08	1.00844e+08
Com_2435_pos	beta-Cembrenediol	P	C20H34O2	306.256	329.243	6.87552	[M+Na]+	10.536	0.9	1	C18	Lipids and lipid-like molecules	Prenol lipids	Diterpenoids	"57605-81-9"	-	-	-	-	-	-	-	-	-	-	-	6440192	CC1=CCCC(=CC(CC(C=CC(CC1)C(C)C)(C)O)O)C	RIVKDDXPCFBMOV-PCFHHCMKSA-N	2.28983e+08	1.29748e+08	1.20008e+08	1.37111e+08
Com_7112_pos	Galbonolide C	P	C21H32O5	364.225	365.23	5.11604	[M+H]+	6.806	0.55	2	C18	Phenylpropanoids and polyketides	Macrolides and analogues	-	-	-	-	-	-	-	-	-	-	-	-	-	-	CCC1C(=CC(=C)CC(C=C(CC(=O)C(C(C(=O)O1)C)(CO)O)C)C)C	MFTGIGRQMUHIHT-KAVGSWPWSA-N	1.55235e+08	1.28111e+08	1.41436e+08	1.1627e+08
Com_1462_neg	1',8-Dihydroaplysinopsin	N	C14H16N4O	256.132	255.124	5.61199	[M-H]-	5.773	0.62	2	C18	Organic acids and derivatives	Carboxylic acids and derivatives	Amino acids, peptides, and analogues	-	-	-	-	-	-	-	-	-	-	-	-	-	CN1C(C(=O)N(C1=N)C)CC2=CNC3=CC=CC=C32	HATPFEAHIVPBRW-UHFFFAOYSA-N	1.16178e+08	1.2655e+08	1.43881e+08	1.09677e+08
Com_6175_pos	9-Demethylprotoemetinol	P	C18H27NO3	305.199	306.207	0.88001	[M+H]+	5.822	0.58	2	C18	Organoheterocyclic compounds	Quinolizidines	-	-	-	-	-	-	-	-	-	-	-	-	-	-	CCC1CN2CCC3=CC(=C(C=C3C2CC1CCO)OC)O	BQKULDKJGYXIKE-XEZPLFJOSA-N	1.42787e+08	1.2654e+08	1.34731e+08	1.25156e+08
Com_7242_pos	Dercitamide	P	C21H18N4OS	374.12	375.127	1.33023	[M+H]+	5.529	0.62	2	C18	Organoheterocyclic compounds	Quinolines and derivatives	Benzoquinolines	-	-	-	-	-	-	-	-	-	-	-	-	-	CCC(=O)NCCC1=C2C3=C(C=CN=C3C4=C1SC=N4)C5=CC=CC=C5N2	OHRPKUDJMIHDKF-UHFFFAOYSA-N	1.50025e+08	1.26513e+08	1.2378e+08	1.40442e+08
Com_1517_pos	6-Hydroxy-2-(2-carboxylethyl)-2,5,7,8-tetramethylchroman	P	C16H22O4	278.152	261.146	7.79093	[M+H-H2O]+	6.105	0.51	1	C18	Organoheterocyclic compounds	Benzopyrans	1-benzopyrans	"4072-32-6"	HMDB0246646	Organoheterocyclic compounds	Benzopyrans	1-benzopyrans	-	-	-	-	-	-	-	3082015	CC1=C(C2=C(CCC(O2)CCC(=O)OC)C(=C1O)C)C	RWIFOLRMGIHBTH-UHFFFAOYSA-N	2.35109e+08	1.25721e+08	1.09947e+08	2.34026e+08
Com_4128_pos	2,4,8-Trihydroxy-1-tetralone	P	C10H10O4	194.058	195.066	2.2852	[M+H]+	0.95	0.73	2	C18	Benzenoids	Tetralins	-	-	-	-	-	-	-	C09974	-	-	-	-	-	-	C1C(C2=C(C(=CC=C2)O)C(=O)C1O)O	FHAMKLIXDLEUPK-UHFFFAOYSA-N	2.04425e+08	1.25153e+08	1.62416e+08	1.05692e+08
Com_2251_pos	Trimethoprim	P	C14H18N4O3	290.138	313.126	2.89067	[M+Na]+	5.834	0.71	1	C18	Benzenoids	Phenol ethers	Anisoles	"738-70-5"	HMDB0014583	Benzenoids	Phenol ethers	Anisoles	-	C01965	-	-	-	-	-	5578	COC1=CC(CC2=CN=C(N)N=C2N)=CC(OC)=C1OC	IEDVJHCEMCRBQM-UHFFFAOYSA-N	2.2873e+08	1.24859e+08	1.23342e+08	2.28882e+08
Com_510_neg	1alphaH,5alphaH-Guaia-6-ene-4beta,10beta-diol	N	C15H26O2	238.193	283.191	0.53412	[M+HCOOH-H]-	6.236	0.69	1	C18	Lipids and lipid-like molecules	Prenol lipids	Sesquiterpenoids	"2013537-81-8"	-	-	-	-	-	-	-	-	-	-	-	-	CC(C)C1=CC2C(CCC2(C)O)C(CC1)(C)O	IWQURBSTAIRNAE-KBXIAJHMSA-N	1.4329e+08	1.24046e+08	1.3114e+08	1.26925e+08
Com_974_pos	2-Hydroxyglutaric acid diethyl ester	P	C9H16O5	204.1	227.09	3.17059	[M+Na]+	5.641	0.61	1	C18	Lipids and lipid-like molecules	Fatty Acyls	Fatty acid esters	"69134-53-8"	HMDB0303910	Lipids and lipid-like molecules	Fatty Acyls	Fatty acid esters	-	-	-	-	-	-	-	13270883	CCOC(=O)CCC(C(=O)OCC)O	DYLHSDCNOUDICA-UHFFFAOYSA-N	1.3846e+08	1.22313e+08	1.15937e+08	1.07057e+08
Com_4707_pos	N(alpha)-t-Butoxycarbonyl-L-leucine	P	C11H21NO4	231.147	232.155	2.11653	[M+H]+	5.592	0.61	2	C18	Organic acids and derivatives	Carboxylic acids and derivatives	Amino acids, peptides, and analogues	-	-	-	-	-	-	C04301	-	-	-	-	-	-	CC(C)CC(C(=O)O)NC(=O)OC(C)(C)C	MDXGYYOJGPFFJL-QMMMGPOBSA-N	1.32024e+08	1.22281e+08	1.41528e+08	1.48054e+08
Com_1783_neg	Koninginin G	N	C16H30O5	302.209	301.201	2.35073	[M-H]-	6.297	0.76	2	C18	Organoheterocyclic compounds	Benzopyrans	-	-	-	-	-	-	-	-	-	-	-	-	-	-	CCCCCCC(C1CCC2C(CCC(C2(O1)O)O)O)O	PLZAVOYXRMPNBF-LGFJLYTPSA-N	3.48575e+08	1.22152e+08	1.47012e+08	2.15182e+08
Com_899_neg	1-Oxa-2-oxo-3-methylcycloheptane	N	C7H12O2	128.084	127.077	3.58798	[M-H]-	5.765	0.76	2	C18	Organoheterocyclic compounds	Lactones	-	-	-	-	-	-	-	C10976	-	-	-	-	-	-	CC1CCCCOC1=O	IYBOGQYZTIIPNI-UHFFFAOYSA-N	9.88143e+07	1.22042e+08	1.23808e+08	9.76519e+07
Com_2020_neg	Sorbitan laurate	N	C18H34O6	346.236	345.228	2.11675	[M-H]-	6.207	0.54	2	C18	Lipids and lipid-like molecules	Fatty Acyls	Fatty acid esters	"1338-39-2"	HMDB0029885	Lipids and lipid-like molecules	Fatty Acyls	Fatty acid esters	-	-	-	LMFA07011017	Fatty Acyls [FA]	Fatty esters [FA07]	Wax monoesters [FA0701]	-	CCCCCCCCCCCC(=O)OCC(O)C1OCC(O)C1O	LWZFANDGMFTDAV-UHFFFAOYSA-N	1.21814e+08	1.21939e+08	9.25542e+07	3.47912e+07
Com_2364_pos	Salirepin	P	C13H18O8	302.1	325.09	1.3092	[M+Na]+	5.045	0.63	2	C18	Organic oxygen compounds	Organooxygen compounds	Carbohydrates and carbohydrate conjugates	"26652-12-0"	-	-	-	-	-	-	-	-	-	-	-	16681676	C1=CC(=C(C=C1O)CO)O[C@H]2[C@@H]([C@H]([C@@H]([C@H](O2)CO)O)O)O	NPNFZOGKIFFKGT-UJPOAAIJSA-N	1.39513e+08	1.21861e+08	1.24821e+08	1.28297e+08
Com_4533_pos	Lucidulinone	P	C13H19NO2	221.142	222.147	9.71765	[M+H]+	5.883	0.59	2	C18	Organoheterocyclic compounds	Quinolidines	-	-	-	-	-	-	-	-	-	-	-	-	-	-	CC1CC2CC(=O)C3CC2C(C1)N(C3=O)C	OPWFBJMCPAILTJ-XXFSISAASA-N	1.18724e+08	1.21822e+08	1.26208e+08	5.34326e+07
Com_5843_pos	Prosopinine	P	C16H33NO3	287.246	288.254	0.99245	[M+H]+	5.761	0.74	2	C18	Alkaloids and derivatives	-	-	-	-	-	-	-	-	-	-	LMSP01080049	Sphingolipids [SP]	Sphingoid bases [SP01]	Sphingoid base analogs [SP0108]	-	CCC(CCCCCCCC1CCC(C(N1)CO)O)O	SEUBYHFHBZVRCC-QGAIPKOMSA-N	9.88711e+07	1.21414e+08	9.59253e+07	9.47653e+07
Com_1429_neg	2,6-Di-tert-butyl-4-nitrophenol	N	C14H21NO3	251.152	250.145	0.77066	[M-H]-	7.483	1	2	C18	Benzenoids	Phenols	Nitrophenols	"728-40-5"	-	-	-	-	-	-	-	-	-	-	-	69765	O=N(=O)C=1C=C(C(O)=C(C1)C(C)(C)C)C(C)(C)C	FCGKUUOTWLWJHE-UHFFFAOYSA-N	1.15731e+08	1.20609e+08	1.28983e+08	1.24616e+08
Com_7791_pos	2-glyceryl-Prostaglandin H2	P	C23H38O7	426.262	427.267	4.07759	[M+H]+	6.21	0.58	2	C18	Lipids and lipid-like molecules	Fatty Acyls	Eicosanoids	-	HMDB0062663	Lipids and lipid-like molecules	Fatty Acyls	Eicosanoids	-	-	-	LMFA03010189	Fatty Acyls [FA]	Eicosanoids [FA03]	Prostaglandins [FA0301]	-	CCCCCC(C=CC1C2CC(C1CC=CCCCC(=O)OC(CO)CO)OO2)O	XWDRGTGPJCBPGC-PKBBWAGBSA-N	1.08444e+08	1.19955e+08	1.63809e+08	1.05269e+08
Com_3270_pos	Cannflavin A	P	C26H28O6	436.189	459.176	4.89439	[M+Na]+	5.76	-	3	C18	Phenylpropanoids and polyketides	Flavonoids	Flavones	"76735-57-4"	-	-	-	-	-	-	-	LMPK12110794	Polyketides [PK]	Flavonoids [PK12]	Flavones and Flavonols [PK1211]	-	CC(=CCCC(=CCC1=C(C2=C(C=C1O)OC(=CC2=O)C3=CC(=C(C=C3)O)OC)O)C)C	MWGFICMOCSIQMV-LZYBPNLTSA-N	1.06588e+08	1.19398e+08	1.10094e+08	1.0033e+08
Com_7192_pos	3-Hydroxytrideca-5,7-dienoylcarnitine	P	C20H35NO5	369.252	370.259	0.73017	[M+H]+	5.805	-	3	C18	Lipids and lipid-like molecules	Fatty Acyls	Fatty acid esters	"-"	HMDB0241332	Lipids and lipid-like molecules	Fatty Acyls	Fatty acid esters	-	-	-	-	-	-	-	-	CCCCCC=CC=CCC(O)CC(=O)OC(CC([O-])=O)C[N+](C)(C)C	IVIYURUSLMLSTM-UHFFFAOYSA-N	1.39255e+08	1.19353e+08	1.13273e+08	1.37153e+08
Com_4894_pos	tetradec-5-ynoic acid	P	C14H24O2	224.178	242.212	0.3256	[M+NH4]+	6.416	-	3	C18	Lipids and lipid-like molecules	Fatty Acyls	Fatty acids and conjugates	-	-	-	-	-	-	-	-	LMFA01030586	Fatty Acyls [FA]	Fatty Acids and Conjugates [FA01]	Unsaturated fatty acids [FA0103]	-	O=C(O)CCCC#CCCCCCCCC	RHOQRBVFJSAQTR-UHFFFAOYSA-N	1.27569e+08	1.18883e+08	2.9016e+08	8.50158e+07
Com_1556_pos	Linoleic acid	P	C18H32O2	280.24	263.237	0.62278	[M+H-H2O]+	8.804	0.93	1	C18	Lipids and lipid-like molecules	Fatty Acyls	Lineolic acids and derivatives	"60-33-3"	HMDB0000673	Lipids and lipid-like molecules	Fatty Acyls	Lineolic acids and derivatives	Linoleate; Linoleic acid; (9Z,12Z)-Octadecadienoic acid; 9-cis,12-cis-Octadecadienoate; 9-cis,12-cis-Octadecadienoic acid	C01595	map00591;map01040;map01060;map01100	LMFA01030120	Fatty Acyls [FA]	Fatty Acids and Conjugates [FA01]	Unsaturated fatty acids [FA0103]	5280450	CCCCC\C=C/C\C=C/CCCCCCCC(O)=O	OYHQOLUKZRVURQ-HZJYTTRNSA-N	3.65618e+08	1.18873e+08	1.40559e+08	1.83876e+08
Com_22_neg	4-Nitrophenol	N	C6H5NO3	139.027	138.02	2.95019	[M-H]-	5.817	1	1	C18	Benzenoids	Phenols	Nitrophenols	"100-02-7"	HMDB0001232	Benzenoids	Phenols	Nitrophenols	-	C00870	map00627;map01120	-	-	-	-	980	C1=CC(=CC=C1[N+](=O)[O-])O	BTJIUGUIPKRLHP-UHFFFAOYSA-N	8.80687e+07	1.1861e+08	8.94414e+07	1.05465e+08
Com_7293_pos	Plagiochiline U	P	C20H26O7	378.168	379.173	4.55662	[M+H]+	5.985	0.65	2	C18	Lipids and lipid-like molecules	Prenol lipids	Sesquiterpenoids	-	-	-	-	-	-	-	-	-	-	-	-	-	CC(=O)OCC1=COC(C2C1C3C(C3(C)C(=O)OC)CCC2=C)OC(=O)C	WGGIEUHNKMVGPD-DWGVPJFMSA-N	1.01229e+08	1.1844e+08	9.51038e+07	1.06218e+08
Com_2554_pos	Pipernonaline	P	C21H27NO3	341.199	342.203	9.17348	[M+H]+	6.098	-	3	C18	Organoheterocyclic compounds	Benzodioxoles	-	"88660-10-0"	HMDB0030339	Organoheterocyclic compounds	Benzodioxoles	-	-	-	-	-	-	-	-	9974595	C1CCN(CC1)C(=O)/C=C/CCCC/C=C/C2=CC3=C(C=C2)OCO3	PKLGRWSJBLGIBF-JMQWPVDRSA-N	6.33397e+07	1.18268e+08	5.43989e+07	4.79252e+07
Com_6394_pos	Zearalenone	P	C18H22O5	318.147	319.152	6.81697	[M+H]+	6.052	-	3	C18	Phenylpropanoids and polyketides	Macrolides and analogues	Zearalenones	"17924-92-4"	HMDB0031752	Phenylpropanoids and polyketides	Macrolides and analogues	Zearalenones	-	C09981	-	LMPK04000016	Polyketides [PK]	Macrolides and lactone polyketides [PK04]	_	-	CC1CCCC(=O)CCCC=CC2=C(C(=CC(=C2)O)O)C(=O)O1	MBMQEIFVQACCCH-QBODLPLBSA-N	7.99462e+07	1.18144e+08	1.01228e+08	9.11023e+07
Com_1875_neg	Linalool glucoside	N	C16H28O6	316.189	315.181	1.3425	[M-H]-	6.162	0.67	2	C18	Lipids and lipid-like molecules	Fatty Acyls	Fatty acyl glycosides	-	-	-	-	-	-	-	-	-	-	-	-	-	CC(=CCCC(C)(C=C)OC1C(C(C(C(O1)CO)O)O)O)C	FLXYFXDZJHWWGW-MUGRSDNVSA-N	1.23383e+08	1.17146e+08	1.18188e+08	1.24547e+08
Com_410_pos	Oxidized Latia luciferin	P	C13H22O	194.167	177.164	1.45346	[M+H-H2O]+	6.037	0.71	1	C18	Lipids and lipid-like molecules	Prenol lipids	Sesquiterpenoids	"17283-81-7"	HMDB0032913	Lipids and lipid-like molecules	Prenol lipids	Sesquiterpenoids	-	C03527	-	-	-	-	-	519382	CC1=C(C(CCC1)(C)C)CCC(=O)C	QJJDNZGPQDGNDX-UHFFFAOYSA-N	8.86985e+07	1.16739e+08	1.62837e+08	9.01635e+07
Com_6098_pos	Achaetolide	P	C16H28O5	300.194	301.201	0.47809	[M+H]+	6.139	0.83	2	C18	Organoheterocyclic compounds	Oxocins	-	-	-	-	-	-	-	-	-	-	-	-	-	-	CCCCCCCC1CC(C(C=CC(CC(=O)O1)O)O)O	LAXPXFNVDQZXJE-ZVLUIJSYSA-N	8.96929e+07	1.16535e+08	1.67945e+08	8.78509e+07
Com_1272_neg	2-Amino-3,4,8-trimethyl-3H-imidazo[4,5-f]quinoxaline	N	C12H13N5	227.117	226.109	4.85164	[M-H]-	5.607	-	3	C18	Organoheterocyclic compounds	Diazanaphthalenes	Benzodiazines	"95896-78-9"	HMDB0032928	Organoheterocyclic compounds	Diazanaphthalenes	Benzodiazines	-	-	-	-	-	-	-	104739	CN1C(N)=NC2=C1C(C)=CC1=C2N=C(C)C=N1	LAZSIJHHPMHKQI-UHFFFAOYSA-N	4.97828e+07	1.15964e+08	1.09932e+08	5.51384e+07
Com_5847_pos	C17-Sphinganine	P	C17H37NO2	287.282	288.29	0.21975	[M+H]+	6.825	0.69	2	C18	Organic nitrogen compounds	Organonitrogen compounds	Amines	-	-	-	-	-	-	-	-	-	-	-	-	-	OCC(N)C(O)CCCCCCCCCCCCCC	KFQUQCFJDMSIJF-UHFFFAOYSA-N	1.58599e+08	1.15516e+08	1.47314e+08	1.03563e+08
Com_4318_pos	LL-2,6-DIAMINOHEPTANEDIOATE	P	C7H14N2O4	190.095	208.131	9.47831	[M+NH4]+	5.71	-	3	C18	Organic acids and derivatives	Carboxylic acids and derivatives	Amino acids, peptides, and analogues	-	HMDB0001370	Organic acids and derivatives	Carboxylic acids and derivatives	Amino acids, peptides, and analogues	LL-2,6-Diaminoheptanedioate; LL-2,6-Diaminopimelate; LL-2,6-Diaminopimelic acid; (2S,6S)-2,6-Diaminoheptanedioic acid	C00666	map00300;map01100;map01110;map01120;map01130;map01230	LMFA01170102	Fatty Acyls [FA]	Fatty Acids and Conjugates [FA01]	Dicarboxylic acids [FA0117]	-	O=C(O)C(N)CCCC(N)C(=O)O	GMKMEZVLHJARHF-WHFBIAKZSA-N	8.79763e+07	1.14911e+08	1.41664e+08	7.88779e+07
Com_4374_pos	3-Hydroxy-5-methyl-L-tyrosine	P	C10H13NO4	211.084	212.092	1.68198	[M+H]+	5.722	0.57	2	C18	Organic acids and derivatives	Carboxylic acids and derivatives	Amino acids, peptides, and analogues	-	-	-	-	-	-	C20801	-	-	-	-	-	-	CC1=CC(=CC(=C1O)O)CC(C(=O)O)N	BIPUEBQLNUMSEB-ZETCQYMHSA-N	5.17523e+07	1.14595e+08	1.73278e+08	8.29408e+07
Com_86_neg	Toluene-4-sulfonate	N	C7H8O3S	172.019	171.013	2.82521	[M-H]-	5.286	0.84	1	C18	Benzenoids	Benzene and substituted derivatives	Benzenesulfonic acids and derivatives	"104-15-4"	HMDB0059933	Benzenoids	Benzene and substituted derivatives	Benzenesulfonic acids and derivatives	Toluene-4-sulfonate; Tosylate	C06677	map00623;map01100;map01120;map01220	-	-	-	-	6101	CC1=CC=C(C=C1)S(=O)(=O)O	JOXIMZWYDAKGHI-UHFFFAOYSA-N	9.64227e+07	1.13743e+08	1.0348e+08	1.07732e+08
Com_7676_pos	Conyzanol A	P	C22H36O7	412.246	413.252	2.84059	[M+H]+	6.127	-	3	C18	Lipids and lipid-like molecules	Prenol lipids	Diterpenoids	-	-	-	-	-	-	-	-	-	-	-	-	-	CC12CCCC(C1CCC(=C)C2CCC3(C(C(OC3OC)OC)O)O)(C)C(=O)O	ZVVJVAKXIGRPRA-PJDCONEWSA-N	8.58556e+07	1.12671e+08	1.32857e+08	8.9017e+07
Com_7521_pos	Saliniketal A	P	C22H37NO5	395.267	396.272	5.53361	[M+H]+	6.435	0.72	2	C18	Lipids and lipid-like molecules	Prenol lipids	Sesquiterpenoids	-	-	-	-	-	-	-	-	-	-	-	-	-	CC1C2CCC(O2)(OC1C(C)C(C(C)C(C(C)C=CC=C(C)C(=O)N)O)O)C	GRVRRAOIXXYICO-XVBWCICRSA-N	8.29863e+07	1.12643e+08	1.96474e+08	7.83049e+07
Com_5892_pos	2-(Acetyloxy)-1-(7-methoxy-2,2-dimethyl-2H-1-benzopyran-6-yl)-ethanone	P	C16H18O5	290.115	291.121	6.94715	[M+H]+	5.949	0.69	2	C18	Organoheterocyclic compounds	Benzopyrans	1-benzopyrans	-	-	-	-	-	-	-	-	-	-	-	-	-	CC(=O)OCC(=O)C1=C(C=C2C(=C1)C=CC(O2)(C)C)OC	OIZWLOXWMAUGPW-UHFFFAOYSA-N	6.43536e+07	1.12198e+08	1.24564e+08	9.31356e+07
Com_2046_neg	9,11-methane-epoxy PGF1alpha	N	C21H36O4	352.261	351.251	8.82187	[M-H]-	10.528	-	3	C18	Lipids and lipid-like molecules	Fatty Acyls	Eicosanoids	"72517-81-8"	-	-	-	-	-	-	-	-	-	-	-	-	CCCCCC(C=CC1C2CC(C1CCCCCCC(=O)O)CO2)O	VGRVXLWYKKBTNM-UHFFFAOYSA-N	1.72628e+08	1.11197e+08	1.24612e+08	8.67756e+07
Com_7010_pos	Methyl tumonoate A	P	C20H35NO4	353.257	354.264	0.82675	[M+H]+	6.143	0.65	2	C18	Organic acids and derivatives	Carboxylic acids and derivatives	Amino acids, peptides, and analogues	-	-	-	-	-	-	-	-	-	-	-	-	-	CCCCCCCC=C(C)C(C(C)C(=O)N1CCCC1C(=O)OC)O	SZDORSKCYIOHRW-HOOHWIHRSA-N	7.59411e+07	1.11143e+08	1.00594e+08	5.47319e+07
Com_3672_pos	Ethyl 5-oxotetrahydro-2-furancarboxylate	P	C7H10O4	158.058	159.066	2.18433	[M+H]+	5.625	0.52	2	C18	Organoheterocyclic compounds	Lactones	Gamma butyrolactones	"-"	HMDB0059815	Organoheterocyclic compounds	Lactones	Gamma butyrolactones	-	-	-	-	-	-	-	305551	CCOC(=O)C1CCC(=O)O1	MJQGWRVDIFBMNW-UHFFFAOYSA-N	1.18557e+08	1.09925e+08	1.05316e+08	1.15059e+08
Com_343_pos	Furaneol acetate	P	C8H10O4	170.058	171.066	2.45	[M+H]+	5.054	0.73	1	C18	Organoheterocyclic compounds	Dihydrofurans	Furanones	-	HMDB0032966	Organoheterocyclic compounds	Dihydrofurans	Furanones	-	-	-	-	-	-	-	61334	CC1C(=O)C(=C(O1)C)OC(=O)C	VPKIUOQJQJVLRW-UHFFFAOYSA-N	1.23195e+08	1.09505e+08	1.05305e+08	1.01402e+08
Com_1910_neg	Lichesterinic acid	N	C19H32O4	324.23	323.22	9.03765	[M-H]-	9.748	-	3	C18	Organoheterocyclic compounds	Dihydrofurans	Furanones	-	-	-	-	-	-	-	-	-	-	-	-	-	O=C(O)C1=C(C(=O)OC1CCCCCCCCCCCCC)C	SLQVVNFTCYVCPB-INIZCTEOSA-N	1.57234e+08	1.09024e+08	1.23497e+08	1.04539e+08
Com_5537_pos	Hept-5-enoylcarnitine	P	C14H25NO4	271.178	272.186	1.16534	[M+H]+	5.764	0.53	2	C18	Lipids and lipid-like molecules	Fatty Acyls	Fatty acid esters	"-"	HMDB0241683	Lipids and lipid-like molecules	Fatty Acyls	Fatty acid esters	-	-	-	-	-	-	-	-	CC=CCCCC(=O)OC(CC([O-])=O)C[N+](C)(C)C	HHQHYPIBDIJESJ-UHFFFAOYSA-N	1.2376e+08	1.08126e+08	1.15221e+08	1.26334e+08
Com_4107_pos	1-(2,4,6-Trimethylphenoxy)propan-2-amine	P	C12H19NO	193.147	194.154	2.04786	[M+H]+	5.5	-	3	C18	Benzenoids	Phenol ethers	-	"-"	HMDB0246512	Benzenoids	Phenol ethers	-	-	-	-	-	-	-	-	9990192	CC(N)COC1=C(C)C=C(C)C=C1C	QDZOEZPRNQIPHY-UHFFFAOYSA-N	8.62587e+07	1.08085e+08	1.03672e+08	8.62712e+07
Com_1679_neg	asc-DeltaC8	N	C14H24O6	288.157	287.15	0.9311	[M-H]-	5.788	0.75	2	C18	Organic oxygen compounds	Organooxygen compounds	Carbohydrates and carbohydrate conjugates	-	-	-	-	-	-	-	-	LMFA13040037	Fatty Acyls [FA]	Fatty acyl glycosides [FA13]	Ascarosides [FA1304]	-	CC1C(CC(C(O1)OC(C)CCCC=CC(=O)O)O)O	OZXQOEFFYWNZJI-UYWLPYIRSA-N	1.04004e+08	1.07917e+08	9.39956e+07	8.40584e+07
Com_1966_pos	Histidylarginine	P	C12H21N7O3	311.171	294.168	2.65777	[M+H-H2O]+	9.685	-	3	C18	Organic acids and derivatives	Carboxylic acids and derivatives	Amino acids, peptides, and analogues	"77369-21-2"	HMDB0028879	Organic acids and derivatives	Carboxylic acids and derivatives	Amino acids, peptides, and analogues	-	-	-	-	-	-	-	7408563	C1=C(NC=N1)C[C@@H](C(=O)N[C@@H](CCCN=C(N)N)C(=O)O)N	NIKBMHGRNAPJFW-IUCAKERBSA-N	4.62337e+07	1.07794e+08	2.46075e+07	9.23542e+06
Com_6261_pos	Hexadecanoylpyrrolidine	P	C20H39NO	309.303	310.311	0.50737	[M+H]+	10.067	0.88	2	C18	Organoheterocyclic compounds	Pyrrolidines	N-acylpyrrolidines	-	HMDB0032740	Organoheterocyclic compounds	Pyrrolidines	N-acylpyrrolidines	-	-	-	-	-	-	-	-	CCCCCCCCCCCCCCCC(=O)N1CCCC1	ULDNZNZTSYZQKK-UHFFFAOYSA-N	2.87235e+08	1.0734e+08	1.02209e+08	1.4183e+08
Com_6904_pos	Trideca-5,7,9-trienoylcarnitine	P	C20H33NO4	351.241	352.246	5.48996	[M+H]+	6.099	-	3	C18	Lipids and lipid-like molecules	Fatty Acyls	Fatty acid esters	"-"	HMDB0241340	Lipids and lipid-like molecules	Fatty Acyls	Fatty acid esters	-	-	-	-	-	-	-	-	CCCC=CC=CC=CCCCC(=O)OC(CC([O-])=O)C[N+](C)(C)C	QWDKKXMXMUGHCH-UHFFFAOYSA-N	4.22428e+07	1.06992e+08	1.25223e+08	4.28632e+07
Com_7757_pos	9-(3-Methyl-5-propylfuran-2-yl)nonanoylcarnitine	P	C24H41NO5	423.298	424.304	4.85856	[M+H]+	7.691	-	3	C18	Lipids and lipid-like molecules	Fatty Acyls	Fatty acid esters	"-"	HMDB0241825	Lipids and lipid-like molecules	Fatty Acyls	Fatty acid esters	-	-	-	-	-	-	-	-	CCCC1=CC(C)=C(CCCCCCCCC(=O)OC(CC([O-])=O)C[N+](C)(C)C)O1	LRPRBZLVQGHZNL-UHFFFAOYSA-N	4.63735e+07	1.0648e+08	1.74791e+07	4.03857e+06
Com_1808_pos	Artemether	P	C16H26O5	298.178	281.173	7.37938	[M+H-H2O]+	6.771	0.68	1	C18	Lipids and lipid-like molecules	Prenol lipids	Sesquiterpenoids	"71963-77-4"	HMDB0015643	Lipids and lipid-like molecules	Prenol lipids	Sesquiterpenoids	-	D02483	-	-	-	-	-	68911	[H][C@@]12CC[C@@H](C)[C@]3([H])CC[C@@]4(C)OO[C@@]13[C@]([H])(O[C@H](OC)[C@@H]2C)O4	SXYIRMFQILZOAM-HVNFFKDJSA-N	1.333e+08	1.05707e+08	1.23724e+08	1.18611e+08
Com_5265_pos	13-Apo-beta-carotenone	P	C18H26O	258.198	259.206	0.41969	[M+H]+	6.375	0.85	2	C18	Lipids and lipid-like molecules	Prenol lipids	Sesquiterpenoids	-	-	-	-	-	-	C20696	-	-	-	-	-	-	CC1=C(C(CCC1)(C)C)C=CC(=CC=CC(=O)C)C	UBTNVRPIHJRBCI-LUXGDSJYSA-N	8.4903e+07	1.05405e+08	1.31255e+08	7.53159e+07
Com_3081_pos	Strophanthidin	P	C23H32O6	404.22	405.225	5.39387	[M+H]+	6.203	0.52	1	C18	Lipids and lipid-like molecules	Steroids and steroid derivatives	Steroid lactones	"66-28-4"	HMDB0258516	Lipids and lipid-like molecules	Steroids and steroid derivatives	Steroid lactones	-	C19988	-	LMST01120005	Sterol Lipids [ST]	Sterols [ST01]	Cardanolides and derivatives [ST0112]	5303	CC12CCC3C(CCC4(O)CC(O)CCC34C=O)C1(O)CCC2C1=CC(=O)OC1	ODJLBQGVINUMMR-UHFFFAOYSA-N	1.70714e+08	1.05394e+08	8.52491e+07	1.42235e+08
Com_1061_neg	cis-2-Carboxycyclohexyl-acetic acid	N	C9H14O4	186.089	185.082	2.28957	[M-H]-	5.778	0.83	2	C18	Organic acids and derivatives	Carboxylic acids and derivatives	Dicarboxylic acids and derivatives	-	-	-	-	-	-	C14112	map00626;map01120	-	-	-	-	-	C1CCC(C(C1)CC(=O)O)C(=O)O	GCGCKIUIBPEAQE-BQBZGAKWSA-N	9.80239e+07	1.04961e+08	1.03531e+08	8.64896e+07
Com_1984_neg	11-Dehydro-2,3-dinor-txb2	N	C18H28O6	340.189	339.181	1.9797	[M-H]-	6.09	0.55	2	C18	Organic acids and derivatives	Hydroxy acids and derivatives	Medium-chain hydroxy acids and derivatives	"-"	HMDB0244346	Organic acids and derivatives	Hydroxy acids and derivatives	Medium-chain hydroxy acids and derivatives	-	-	-	LMFA03030013	Fatty Acyls [FA]	Eicosanoids [FA03]	Thromboxanes [FA0303]	53394243	CCCCCC(O)C=CC1OC(=O)CC(O)C1CC=CCC(O)=O	PJAAKFHMQLYVGV-UHFFFAOYSA-N	1.12538e+08	1.04819e+08	1.02766e+08	9.797e+07
Com_4400_pos	N-Heptanoylhomoserine lactone	P	C11H19NO3	213.136	214.144	1.67922	[M+H]+	5.594	0.59	2	C18	Organic acids and derivatives	Carboxylic acids and derivatives	Amino acids, peptides, and analogues	-	-	-	-	-	-	C11844	map02024	LMFA08030006	Fatty Acyls [FA]	Fatty amides [FA08]	Fatty acyl homoserine lactones [FA0803]	-	CCCCCCC(=O)NC1CCOC1=O	FTMZLSDESAOPSZ-VIFPVBQESA-N	9.89926e+07	1.04476e+08	1.16377e+08	9.33991e+07
Com_6049_pos	Hebelophyllene G	P	C16H26O5	298.178	299.183	7.88762	[M+H]+	6.482	0.75	2	C18	Lipids and lipid-like molecules	Fatty Acyls	Fatty alcohols	-	-	-	-	-	-	-	-	-	-	-	-	-	CC1(CC(C1CC(C(=C)C(CO)O)O)C(=C)C(=O)OC)C	AEOAKDQHDIICMZ-ZOBORPQBSA-N	6.27699e+07	1.03536e+08	2.04726e+08	5.96402e+07
Com_7009_pos	PROADIFEN	P	C23H31NO2	353.235	354.244	2.29105	[M+H]+	9.269	-	3	C18	Benzenoids	Benzene and substituted derivatives	Diphenylmethanes	"78997-40-7"	HMDB0256783	Benzenoids	Benzene and substituted derivatives	Diphenylmethanes	-	-	-	-	-	-	-	-	CCCC(C1=CC=CC=C1)(C2=CC=CC=C2)C(=O)OCCN(CC)CC	SNTQPLDRUZOSDP-UHFFFAOYSA-N	1.23361e+08	1.03011e+08	8.29013e+07	1.15874e+08
Com_789_neg	Hastatoside	N	C17H24O11	404.132	385.114	1.31745	[M-H-H2O]-	5.556	0.5	1	C18	Lipids and lipid-like molecules	Prenol lipids	Terpene glycosides	"50816-24-5"	HMDB0301945	Lipids and lipid-like molecules	Prenol lipids	Terpene glycosides	-	-	-	-	-	-	-	599030	COC(=O)C1=COC(OC2OC(CO)C(O)C(O)C2O)C2C(C)CC(=O)C12O	PRZVXHGUJJPSME-UHFFFAOYSA-N	1.12431e+08	1.02856e+08	9.2253e+07	8.93311e+07
Com_5165_pos	Dimethametryn	P	C11H21N5S	255.152	256.161	5.9964	[M+H]+	6.198	-	3	C18	Organoheterocyclic compounds	Triazines	1,3,5-triazines	"22936-75-0"	-	-	-	-	-	C18537	-	-	-	-	-	31573	N=1C(=NCC)NC(=NC(C)C(C)C)NC1SC	IKYICRRUVNIHPP-UHFFFAOYSA-N	8.39527e+07	1.02766e+08	1.12391e+08	8.54349e+07
Com_2315_pos	Isosteviol	P	C20H30O3	318.219	319.227	0.45912	[M+H]+	6.372	0.75	1	C18	Lipids and lipid-like molecules	Prenol lipids	Diterpenoids	"27975-19-5"	-	-	-	-	-	-	-	-	-	-	-	99514	CC12CCC3C4(CCCC(C4CCC3(C1)CC2=O)(C)C(=O)O)C	KFVUFODCZDRVSS-XGBBNYNSSA-N	9.24276e+07	1.02664e+08	1.29513e+08	8.70484e+07
Com_192_pos	Homogentisic acid	P	C8H8O4	168.042	151.039	2.5984	[M+H-H2O]+	5.409	0.85	1	C18	Benzenoids	Benzene and substituted derivatives	Phenylacetic acids	"451-13-8"	HMDB0000130	Benzenoids	Benzene and substituted derivatives	Phenylacetic acids	Homogentisate; Homogentisic acid; 2,5-Dihydroxyphenylacetic acid; 2,5-Dihydroxyphenylacetate	C00544	map00130;map00350;map00643;map01100;map01120	-	-	-	-	780	OC(=O)CC1=C(O)C=CC(O)=C1	IGMNYECMUMZDDF-UHFFFAOYSA-N	9.18718e+07	1.02221e+08	9.90069e+07	9.48661e+07
Com_2609_pos	Cortolone	P	C21H34O5	366.241	349.238	1.26257	[M+H-H2O]+	6.023	0.71	1	C18	Lipids and lipid-like molecules	Steroids and steroid derivatives	Hydroxysteroids	"516-42-7"	HMDB0041809	Organoheterocyclic compounds	Pyridines and derivatives	-	-	C19574	map00980;map05204	-	-	-	-	160499	CC12CCC(CC1CCC3C2C(=O)CC4(C3CCC4(C(CO)O)O)C)O	JXCOSKURGJMQSG-AZQJGLEESA-N	1.09742e+08	1.01226e+08	9.03166e+07	9.81123e+07
Com_5696_pos	9-(2,3-dihydroxypropoxy)-9-oxononanoic acid	P	C12H22O6	262.142	280.175	2.62102	[M+NH4]+	5.776	-	3	C18	Lipids and lipid-like molecules	Fatty Acyls	Fatty acids and conjugates	-	-	-	-	-	-	-	-	-	-	-	-	-	O=C(O)CCCCCCCC(=O)OCC(O)CO	BQRISQXLSXCXSC-UHFFFAOYSA-N	7.43904e+07	1.00855e+08	9.81164e+07	9.36463e+07
Com_2171_pos	Betaxolol	P	C18H29NO3	307.215	308.222	0.87039	[M+H]+	5.817	0.56	1	C18	Benzenoids	Phenols	Tyrosols and derivatives	"63659-18-7"	HMDB0014341	Benzenoids	Phenols	Tyrosols and derivatives	-	C06849	-	-	-	-	-	2369	CC(C)NCC(COC1=CC=C(C=C1)CCOCC2CC2)O	NWIUTZDMDHAVTP-UHFFFAOYSA-N	1.58046e+08	1.00834e+08	2.31385e+08	1.35736e+08
Com_3128_pos	Hecogenin	P	C27H42O4	430.308	413.305	0.59519	[M+H-H2O]+	6.894	0.82	1	C18	Lipids and lipid-like molecules	Prenol lipids	Triterpenoids	"467-55-0"	-	-	-	-	-	C08902	map01060	LMST01080014	Sterol Lipids [ST]	Sterols [ST01]	Spirostanols and derivatives [ST0108]	91453	C[C@@H]1CC[C@@]2([C@H]([C@H]3[C@@H](O2)C[C@@H]4[C@@]3(C(=O)C[C@H]5[C@H]4CC[C@@H]6[C@@]5(CC[C@@H](C6)O)C)C)C)OC1	QOLRLLFJMZLYQJ-LOBDNJQFSA-N	1.04047e+08	1.00576e+08	1.38554e+08	8.22382e+07
Com_1579_pos	Artemisinin	P	C15H22O5	282.147	265.141	8.79541	[M+H-H2O]+	6.239	0.84	1	C18	Lipids and lipid-like molecules	Prenol lipids	Terpene lactones	"63968-64-9"	-	-	-	-	-	C09538	-	LMPR0103190003	Prenol Lipids [PR]	Isoprenoids [PR01]	C15 isoprenoids (sesquiterpenes) [PR0103]	68827	CC1CCC2C(C(=O)OC3C24C1CCC(O3)(OO4)C)C	BLUAFEHZUWYNDE-NNWCWBAJSA-N	1.36283e+08	9.97956e+07	6.50494e+07	1.43117e+08
Com_5782_pos	Clonostachydiol	P	C14H20O6	284.126	285.131	8.53339	[M+H]+	5.976	0.72	2	C18	Phenylpropanoids and polyketides	Macrolides and analogues	-	-	-	-	-	-	-	-	-	-	-	-	-	-	CC1CCC(C=CC(=O)OC(C(C=CC(=O)O1)O)C)O	SSVNIYICRYPPEB-WHZDEVAFSA-N	9.01287e+07	9.93518e+07	7.64992e+07	1.03747e+08
Com_2405_pos	Humantenmine	P	C19H22N2O3	326.163	327.17	0.45283	[M+H]+	5.57	-	3	C18	Organoheterocyclic compounds	Indoles and derivatives	-	"82354-38-9"	-	-	-	-	-	-	-	-	-	-	-	-	CCC1=NC2CC3(C4CC1C2CO4)C5=CC=CC=C5N(C3=O)OC	BIGABVPVCRHEES-BTOOUBFQSA-N	1.03151e+08	9.91847e+07	9.94684e+07	9.33952e+07
Com_145_pos	Pregabalin	P	C8H17NO2	159.126	142.123	2.60363	[M+H-H2O]+	5.598	0.77	1	C18	Organic acids and derivatives	Carboxylic acids and derivatives	Amino acids, peptides, and analogues	"148553-50-8"	HMDB0014375	Organic acids and derivatives	Carboxylic acids and derivatives	Amino acids, peptides, and analogues	-	D02716	-	-	-	-	-	5486971	CC(C)CC(CC(=O)O)CN	AYXYPKUFHZROOJ-ZETCQYMHSA-N	1.08119e+08	9.8827e+07	1.02654e+08	1.03526e+08
Com_1306_neg	isobutyryl carnitine	N	C11H21NO4	231.147	230.14	0.35464	[M-H]-	5.6	0.63	2	C18	Lipids and lipid-like molecules	Fatty Acyls	Fatty acid esters	-	-	-	-	-	-	-	-	LMFA07070075	Fatty Acyls [FA]	Fatty esters [FA07]	Fatty acyl carnitines [FA0707]	-	CC(C)C(=O)OC(CC(=O)[O-])C[N+](C)(C)C	LRCNOZRCYBNMEP-UHFFFAOYSA-N	8.91202e+07	9.87531e+07	1.01921e+08	8.76135e+07
Com_95_pos	D-Phenylalaninol	P	C9H13NO	151.1	134.097	1.95162	[M+H-H2O]+	5.154	0.62	1	C18	Benzenoids	Benzene and substituted derivatives	Phenethylamines	"5267-64-1"	-	-	-	-	-	-	-	-	-	-	-	853475	C1=CC=C(C=C1)CC(CO)N	STVVMTBJNDTZBF-SECBINFHSA-N	9.73393e+07	9.87382e+07	9.75798e+07	1.1596e+08
Com_5687_pos	Hedaol B	P	C18H30O2	278.225	279.231	1.78861	[M+H]+	6.682	0.95	2	C18	Lipids and lipid-like molecules	Prenol lipids	Diterpenoids	-	-	-	-	-	-	-	-	-	-	-	-	-	CC(CCC=C(C)CCC=C(C)CC(=O)C=C(C)C)O	CNESKTGKCQGZAS-FHWPDMRGSA-N	1.10871e+08	9.8726e+07	2.38638e+08	1.26939e+08
Com_3080_pos	{dispiro[cyclohexane-1,4'-[3,5,7,10,12]pentaoxatricyclo[7.3.0.0{2,6}]dodecane-11',1''-cyclohexan]-8'-yl}methyl acetate	P	C20H30O7	382.199	405.189	1.68157	[M+Na]+	5.966	0.62	1	C18	Organoheterocyclic compounds	Dioxolopyrans	-	"852691-34-0"	-	-	-	-	-	-	-	-	-	-	-	2882747	CC(=O)OCC1C2C(C3C(O1)OC4(O3)CCCCC4)OC5(O2)CCCCC5	AVMIIKLVEDAPFQ-UHFFFAOYSA-N	1.08851e+08	9.85871e+07	8.65319e+07	1.15555e+08
Com_2077_neg	19-hydroxy-2,3-dinor-6-oxo-PGF1alpha	N	C18H30O7	358.199	357.191	1.85675	[M-H]-	5.962	0.69	2	C18	Lipids and lipid-like molecules	Fatty Acyls	Eicosanoids	-	-	-	-	-	-	-	-	-	-	-	-	-	CC(CCCC(C=CC1C(CC(C1CC(=O)CCC(=O)O)O)O)O)O	CCDLUYBTWPYEFY-VKOLDSHFSA-N	9.73631e+07	9.82964e+07	1.14727e+08	9.16307e+07
Com_2790_pos	2-Oleoylglycerol	P	C21H40O4	356.293	357.299	1.60147	[M+H]+	9.352	0.65	1	C18	Lipids and lipid-like molecules	Glycerolipids	Monoradylglycerols	"3443-84-3"	HMDB0011537	Lipids and lipid-like molecules	Glycerolipids	Monoradylglycerols	-	-	-	LMGL01010024	Glycerolipids [GL]	Monoradylglycerols [GL01]	Monoacylglycerols [GL0101]	5319879	CCCCCCCC/C=C\CCCCCCCC(=O)OC(CO)CO	UPWGQKDVAURUGE-KTKRTIGZSA-N	8.73572e+07	9.78839e+07	4.26649e+07	9.40678e+07
Com_4417_pos	(2S)-2-((1S)-1-Hydroxypentyl)-4-methoxy-2,3-dihydropyran-6-one	P	C11H18O4	214.121	215.128	0.56205	[M+H]+	5.926	0.65	2	C18	Organoheterocyclic compounds	Pyrans	Pyranones and derivatives	-	-	-	-	-	-	-	-	-	-	-	-	-	O=C1OC(CC(OC)=C1)C(O)CCCC	YFIMUDXPJZVJJO-UWVGGRQHSA-N	1.13599e+08	9.71153e+07	9.69082e+07	7.70594e+07
Com_2859_pos	Aucubin	P	C15H22O9	346.126	369.117	4.16831	[M+Na]+	5.501	0.67	1	C18	Lipids and lipid-like molecules	Prenol lipids	Terpene glycosides	"479-98-1"	HMDB0036562	Lipids and lipid-like molecules	Prenol lipids	Terpene glycosides	-	C09771	-	LMPR0102070006	Prenol Lipids [PR]	Isoprenoids [PR01]	C10 isoprenoids (monoterpenes) [PR0102]	348157	OCC1OC(OC2OC=CC3C(O)C=C(CO)C23)C(O)C(O)C1O	RJWJHRPNHPHBRN-UHFFFAOYSA-N	9.50804e+07	9.67921e+07	9.82045e+07	9.08387e+07
Com_5938_pos	5-Butyl-5-cycloheptenylbarbituric acid	P	C16H24N2O3	292.179	293.186	1.28801	[M+H]+	5.578	-	3	C18	Organoheterocyclic compounds	Diazines	Pyrimidines and pyrimidine derivatives	"-"	HMDB0246759	Organoheterocyclic compounds	Diazines	Pyrimidines and pyrimidine derivatives	-	-	-	-	-	-	-	54777	CCCCC1(C(=O)NC(=O)NC1=O)C1=CCCCCCC1	GGFCDDYSRFRVNY-UHFFFAOYSA-N	1.00584e+08	9.67465e+07	1.02103e+08	8.94267e+07
Com_2963_pos	Triptolide	P	C20H24O6	360.157	383.147	1.22006	[M+Na]+	5.978	0.72	1	C18	Organoheterocyclic compounds	Oxepanes	-	"38748-32-2"	HMDB0259270	Organoheterocyclic compounds	Oxepanes	-	-	C09204	-	-	-	-	-	107985	CC(C)C12C(O1)C3C4(O3)C5(CCC6=C(C5CC7C4(C2O)O7)COC6=O)C	DFBIRQPKNDILPW-CIVMWXNOSA-N	9.55716e+07	9.66782e+07	1.05435e+08	9.22976e+07
Com_7944_pos	MG(0:0/i-24:0/0:0)	P	C27H54O4	442.402	465.392	1.03837	[M+Na]+	9.75	-	3	C18	Lipids and lipid-like molecules	Glycerolipids	Monoradylglycerols	"-"	HMDB0072872	Lipids and lipid-like molecules	Glycerolipids	Monoradylglycerols	-	-	-	-	-	-	-	131779652	[H]C(CO)(CO)OC(=O)CCCCCCCCCCCCCCCCCCCCC(C)C	XBRPNKYDDZTHFM-UHFFFAOYSA-N	1.14089e+08	9.61906e+07	1.88471e+08	8.0285e+07
Com_6707_pos	Melophlin I	P	C20H35NO3	337.262	338.269	0.47069	[M+H]+	6.086	0.8	2	C18	Organoheterocyclic compounds	Pyrrolidines	N-alkylpyrrolidines	-	-	-	-	-	-	-	-	-	-	-	-	-	CCC(C)CCCCCCCCCCC(=C1C(=O)CN(C1=O)C)O	RHBKMLLQJHQQDJ-ZPHPHTNESA-N	9.91173e+07	9.59723e+07	9.41956e+07	8.03531e+07
Com_3476_pos	Naphthalene	P	C10H8	128.063	129.07	1.11502	[M+H]+	6.018	0.8	2	C18	Benzenoids	Naphthalenes	-	"20526-83-4"	HMDB0029751	Benzenoids	Naphthalenes	-	Naphthalene	C00829	map00626;map00980;map01100;map01120;map01220;map07114	-	-	-	-	-	C1=CC=C2C=CC=CC2=C1	UFWIBTONFRDIAS-UHFFFAOYSA-N	8.64584e+07	9.51136e+07	1.50254e+08	1.23348e+08
Com_2447_pos	Jolkinolide B	P	C20H26O4	330.183	331.19	2.51236	[M+H]+	6.078	0.73	1	C18	Organoheterocyclic compounds	Naphthofurans	-	"37905-08-1"	-	-	-	-	-	-	-	-	-	-	-	161954	CC1=C2C3C4(O3)CCC5C(CCCC5(C4C6C2(O6)OC1=O)C)(C)C	SOVOCMGDFRGRKF-MCDHERAVSA-N	9.86118e+07	9.43402e+07	1.02865e+08	8.12023e+07
Com_958_neg	Cleroindicin E	N	C8H14O3	158.094	157.087	2.53729	[M-H]-	5.781	0.74	2	C18	Organoheterocyclic compounds	Benzofurans	-	-	-	-	-	-	-	-	-	-	-	-	-	-	C1CC2(CCOC2CC1O)O	BMCMOTVWVYIGFM-RNJXMRFFSA-N	1.24585e+08	9.43354e+07	8.66431e+07	8.21546e+07
Com_7389_pos	Lys Val His	P	C17H30N6O4	382.233	383.241	2.57252	[M+H]+	6.47	0.63	2	C18	Organic acids and derivatives	Carboxylic acids and derivatives	Amino acids, peptides, and analogues	-	-	-	-	-	-	-	-	-	-	-	-	-	CC(C)C(C(=O)NC(CC1=CN=CN1)C(=O)O)NC(=O)C(CCCCN)N	BWECSLVQIWEMSC-IHRRRGAJSA-N	1.3772e+08	9.41713e+07	1.21973e+08	1.36285e+08
Com_7448_pos	Gomisin J	P	C22H28O6	388.189	389.194	5.55661	[M+H]+	6.062	0.58	2	C18	Phenylpropanoids and polyketides	Tannins	Hydrolyzable tannins	"66280-25-9"	HMDB0252912	Phenylpropanoids and polyketides	Tannins	Hydrolyzable tannins	-	-	-	-	-	-	-	73158	COC1=C(O)C=C2CC(C)C(C)CC3=CC(O)=C(OC)C(OC)=C3C2=C1OC	PICOUNAPKDEPCA-UHFFFAOYSA-N	1.29909e+08	9.41338e+07	7.98599e+07	9.37371e+07
Com_7542_pos	Glu Asn His	P	C15H22N6O7	398.155	399.163	2.61724	[M+H]+	5.932	0.52	2	C18	Organic acids and derivatives	Carboxylic acids and derivatives	Amino acids, peptides, and analogues	-	-	-	-	-	-	-	-	-	-	-	-	-	C1=C(NC=N1)CC(C(=O)O)NC(=O)C(CC(=O)N)NC(=O)C(CCC(=O)O)N	SVZIKUHLRKVZIF-GUBZILKMSA-N	8.53974e+07	9.40683e+07	8.91387e+07	8.09399e+07
Com_7549_pos	Neorustmicin B	P	C21H34O7	398.23	399.237	1.99466	[M+H]+	6.07	0.6	2	C18	Phenylpropanoids and polyketides	Macrolides and analogues	-	-	-	-	-	-	-	-	-	-	-	-	-	-	CCC1C(C=C(CC(CC2(CC(CO2)(C(=O)C(C(=O)O1)C)O)OC)C)C)(C)O	JLVZVGQWWZKQQV-UKTHLTGXSA-N	9.74125e+07	9.33892e+07	8.59829e+07	1.02606e+08
Com_7415_pos	8Z,11Z,14Z,17Z,20Z,23Z-hexacosahexaenoic acid	P	C26H40O2	384.303	385.312	5.17643	[M+H]+	6.58	-	3	C18	Lipids and lipid-like molecules	Fatty Acyls	Fatty acids and conjugates	-	-	-	-	-	-	-	-	LMFA01030838	Fatty Acyls [FA]	Fatty Acids and Conjugates [FA01]	Unsaturated fatty acids [FA0103]	-	CCC=CCC=CCC=CCC=CCC=CCC=CCCCCCCC(=O)O	GLEIIPZRQAMQLG-KUBAVDMBSA-N	6.68503e+07	9.33215e+07	9.52953e+07	7.26203e+07
Com_2181_neg	Cinnzeylanol	N	C20H32O7	384.215	383.207	1.71142	[M-H]-	5.969	0.6	2	C18	Lipids and lipid-like molecules	Prenol lipids	Diterpenoids	"62394-04-1"	HMDB0036010	Lipids and lipid-like molecules	Prenol lipids	Diterpenoids	-	-	-	-	-	-	-	75069470	CC(C)C1(O)CC2(O)C3(C)CC4(O)OC5(C(O)C(C)CCC35O)C2(O)C14C	TVHZPQAYPSOHQT-UHFFFAOYSA-N	8.56431e+07	9.32556e+07	9.00898e+07	8.35818e+07
Com_2878_pos	Norgestimate	P	C23H31NO3	369.23	370.234	9.4737	[M+H]+	6.397	-	3	C18	Lipids and lipid-like molecules	Steroids and steroid derivatives	Steroid esters	"35189-28-7"	HMDB0015092	Lipids and lipid-like molecules	Steroids and steroid derivatives	Steroid esters	-	D05209	-	-	-	-	-	6540478	[H][C@@]12CC[C@@](OC(C)=O)(C#C)[C@@]1(CC)CC[C@]1([H])[C@@]3([H])CC\C(C=C3CC[C@@]21[H])=N/O	KIQQMECNKUGGKA-NMYWJIRASA-N	1.30061e+08	9.31614e+07	1.51954e+08	1.00197e+08
Com_7492_pos	5-Methoxy-8-O-beta-D-glucosyloxy-psoralen	P	C18H18O10	394.09	395.096	4.13007	[M+H]+	5.536	-	3	C18	Phenylpropanoids and polyketides	Coumarins and derivatives	Coumarin glycosides	-	HMDB0039047	Phenylpropanoids and polyketides	Coumarins and derivatives	Coumarin glycosides	-	-	-	-	-	-	-	-	COC1=C2C=COC2=C(C3=C1C=CC(=O)O3)OC4C(C(C(C(O4)CO)O)O)O	BPZBSASYSWKXFS-UHFFFAOYSA-N	1.04673e+08	9.25409e+07	8.72998e+07	9.65925e+07
Com_4423_pos	Putaminoxin E	P	C12H22O3	214.157	215.165	1.6706	[M+H]+	5.901	0.79	2	C18	Organoheterocyclic compounds	Lactones	-	-	-	-	-	-	-	-	-	-	-	-	-	-	CCCC1CCCC(CCCC(=O)O1)O	PPXGPMYYKWZILB-VUWPPUDQSA-N	8.06331e+07	9.18011e+07	9.70993e+07	7.01593e+07
Com_7650_pos	8-(5-Butylfuran-2-yl)octanoylcarnitine	P	C23H39NO5	409.283	410.288	5.94548	[M+H]+	6.454	-	3	C18	Lipids and lipid-like molecules	Fatty Acyls	Fatty acid esters	"-"	HMDB0241857	Lipids and lipid-like molecules	Fatty Acyls	Fatty acid esters	-	-	-	-	-	-	-	-	CCCCC1=CC=C(CCCCCCCC(=O)OC(CC([O-])=O)C[N+](C)(C)C)O1	IALAQKCSPOEJGX-UHFFFAOYSA-N	3.49142e+07	9.17149e+07	1.40296e+08	4.51075e+07
Com_1679_pos	Crenulatin	P	C11H20O6	248.126	271.116	1.51557	[M+Na]+	5.168	0.62	1	C18	Organic oxygen compounds	Organooxygen compounds	Carbohydrates and carbohydrate conjugates	"63026-02-8"	-	-	-	-	-	-	-	-	-	-	-	5316128	CC(C)(C=C)OC1C(C(C(C(O1)CO)O)O)O	ZEGGZNOPAPRAIG-SPFKKGSWSA-N	4.43742e+07	9.16155e+07	9.21852e+07	3.64541e+07
Com_2947_pos	Glycerylmonooleate	P	C21H40O4	356.293	379.282	0.03086	[M+Na]+	9.514	1	1	C18	Lipids and lipid-like molecules	Glycerolipids	Monoradylglycerols	"25496-72-4"	-	-	-	-	-	-	-	LMGL01010005	Glycerolipids [GL]	Monoradylglycerols [GL01]	Monoacylglycerols [GL0101]	5283468	CCCCCCCCC=CCCCCCCCC(=O)OCC(CO)O	RZRNAYUHWVFMIP-KTKRTIGZSA-N	1.10442e+08	9.08705e+07	8.74525e+07	1.10058e+08
Com_1550_pos	Phe-Pro	P	C14H18N2O3	262.132	263.139	0.77992	[M+H]+	5.476	0.63	1	C18	Organic acids and derivatives	Carboxylic acids and derivatives	Amino acids, peptides, and analogues	"7669-65-0"	HMDB0011177	Organic acids and derivatives	Carboxylic acids and derivatives	Amino acids, peptides, and analogues	-	-	-	-	-	-	-	7020642	C1C[C@H](N(C1)C(=O)[C@H](CC2=CC=CC=C2)N)C(=O)O	WEQJQNWXCSUVMA-RYUDHWBXSA-N	7.50546e+07	9.08446e+07	9.63441e+07	6.92619e+07
Com_6310_pos	Thymol glucoside	P	C16H24O6	312.157	313.162	7.10119	[M+H]+	6.372	0.71	2	C18	Lipids and lipid-like molecules	Prenol lipids	Terpene glycosides	-	-	-	-	-	-	-	-	-	-	-	-	-	CC1=CC(=C(C=C1)C(C)C)OC2C(C(C(C(O2)CO)O)O)O	GKQGIQVSMCHAFX-IBEHDNSVSA-N	2.49037e+07	9.0803e+07	9.34278e+07	7.80065e+07
Com_2475_pos	N-Tetradecanoyl-DL-homoserine lactone	P	C18H33NO3	311.246	334.235	0.7566	[M+Na]+	6.739	0.81	1	C18	Organic acids and derivatives	Carboxylic acids and derivatives	Amino acids, peptides, and analogues	"98206-80-5"	-	-	-	-	-	-	-	-	-	-	-	4534674	CCCCCCCCCCCCCC(=O)NC1CCOC1=O	ZQAYHOXXVBVXPZ-UHFFFAOYSA-N	7.56498e+07	9.07143e+07	1.84265e+08	4.95033e+07
Com_2484_pos	Arnicolide C	P	C19H26O5	334.178	335.183	6.01352	[M+H]+	6.198	0.51	1	C18	Lipids and lipid-like molecules	Prenol lipids	Terpene lactones	"34532-67-7"	-	-	-	-	-	-	-	-	-	-	-	14656910	C[C@@H]1C[C@@H]2[C@@H]([C@@H](C(=O)O2)C)[C@@H]([C@]3([C@H]1C=CC3=O)C)OC(=O)C(C)C	WKUOPGZYLRFCHJ-APDQSUQKSA-N	8.23937e+07	9.06715e+07	8.62361e+07	7.67641e+07
Com_5982_pos	Nordihydrocapsiate	P	C17H26O4	294.183	295.19	1.47698	[M+H]+	6.528	0.84	2	C18	Benzenoids	Phenols	Methoxyphenols	-	HMDB0034779	Benzenoids	Phenols	Methoxyphenols	-	-	-	-	-	-	-	-	CC(C)CCCCCC(=O)OCC1=CC(=C(C=C1)O)OC	BXBVPYSHEOQGHP-UHFFFAOYSA-N	1.70929e+08	9.0449e+07	1.19124e+08	1.68278e+08
Com_6482_pos	Istamycin FU-10	P	C12H24N2O8	324.153	325.163	6.37464	[M+H]+	6.062	0.77	2	C18	Organic oxygen compounds	Organooxygen compounds	Carbohydrates and carbohydrate conjugates	-	-	-	-	-	-	C17981	map01130	-	-	-	-	-	C1C(C(C(C(C1O)O)O)OC2C(C(C(C(O2)CO)O)O)N)N	NMTZMCPTENZRBY-KXJULSOVSA-N	4.60179e+08	8.97655e+07	7.17426e+07	5.06409e+08
Com_3344_pos	D-alpha-Tocopherol Succinate	P	C33H54O5	530.397	553.39	7.27475	[M+Na]+	11.706	0.62	2	C18	Lipids and lipid-like molecules	Prenol lipids	Quinone and hydroquinone lipids	"4345-03-3"	HMDB0033685	Lipids and lipid-like molecules	Prenol lipids	Quinone and hydroquinone lipids	-	D08612	-	-	-	-	-	425400	CC(C)CCCC(C)CCCC(C)CCCC1(C)CCC2=C(C)C(OC(=O)CCC(O)=O)=C(C)C(C)=C2O1	IELOKBJPULMYRW-UHFFFAOYSA-N	9.73081e+07	8.90453e+07	9.74383e+07	1.06547e+08
Com_1591_neg	(3R)-3,15-dihydroxypentadecanoic acid	N	C15H30O4	274.214	273.207	0.54706	[M-H]-	6.434	0.74	2	C18	Lipids and lipid-like molecules	Fatty Acyls	Fatty acids and conjugates	-	-	-	-	-	-	-	-	-	-	-	-	86289866	C(CCCCCCO)CCCCCC(CC(=O)O)O	LFADRGDRPYEYAX-CQSZACIVSA-N	9.58187e+07	8.8784e+07	1.12238e+08	8.04138e+07
Com_854_pos	Lycoperodine	P	C12H12N2O2	216.09	217.098	1.91866	[M+H]+	5.448	0.96	1	C18	Organoheterocyclic compounds	Indoles and derivatives	Pyridoindoles	"42438-90-4"	-	-	-	-	-	-	-	-	-	-	-	449440	C1C(NCC2=C1C3=CC=CC=C3N2)C(=O)O	FSNCEEGOMTYXKY-JTQLQIEISA-N	8.85648e+07	8.82398e+07	8.44315e+07	7.42912e+07
Com_1603_neg	Daumone	N	C13H24O6	276.157	275.15	1.42118	[M-H]-	5.793	0.59	2	C18	Organic oxygen compounds	Organooxygen compounds	Carbohydrates and carbohydrate conjugates	"-"	HMDB0250877	Organic oxygen compounds	Organooxygen compounds	Carbohydrates and carbohydrate conjugates	-	-	-	LMFA13040002	Fatty Acyls [FA]	Fatty acyl glycosides [FA13]	Ascarosides [FA1304]	10265467	CC(CCCCC(O)=O)OC1OC(C)C(O)CC1O	KBTQMAFDKPKMEJ-UHFFFAOYSA-N	1.09427e+08	8.78425e+07	8.7341e+07	8.59223e+07
Com_7672_pos	Yadanziolide S	P	C20H28O9	412.173	413.179	3.8346	[M+H]+	5.874	0.63	2	C18	Lipids and lipid-like molecules	Prenol lipids	Terpene lactones	-	-	-	-	-	-	-	-	-	-	-	-	-	CC1=CC(=O)C(C2(C1CC3C4(C2C(C(C(C4(C(C(=O)O3)O)O)(C)O)O)O)C)C)O	LPOJQTWOQFLBSI-JVDXBALSSA-N	7.96512e+07	8.77007e+07	8.69498e+07	3.54771e+07
Com_87_pos	Phenyl glycidyl ether	P	C9H10O2	150.068	133.065	1.74339	[M+H-H2O]+	5.907	0.93	1	C18	Benzenoids	Phenol ethers	-	"122-60-1"	-	-	-	-	-	C19291	-	-	-	-	-	31217	C1C(O1)COC2=CC=CC=C2	FQYUMYWMJTYZTK-UHFFFAOYSA-N	9.65296e+07	8.76812e+07	1.35856e+08	7.98294e+07
Com_2489_pos	Menisdaurin	P	C14H19NO7	313.116	336.106	1.53079	[M+Na]+	5.311	0.64	1	C18	Organic oxygen compounds	Organooxygen compounds	Carbohydrates and carbohydrate conjugates	"67765-58-6"	-	-	-	-	-	-	-	-	-	-	-	6440400	C1[C@@H](C=C/C(=C/C#N)/[C@@H]1O[C@H]2[C@@H]([C@H]([C@@H]([C@H](O2)CO)O)O)O)O	UTHVFIKQCUKKQW-YIVVZXMPSA-N	7.75217e+07	8.76681e+07	6.28305e+07	7.0635e+07
Com_7959_pos	breynceanothanolic acid	P	C29H40O5	468.288	469.293	3.62244	[M+H]+	7.044	-	3	C18	Lipids and lipid-like molecules	Prenol lipids	Terpene lactones	-	-	-	-	-	-	-	-	-	-	-	-	-	CC1CC(C23C1(O2)C45CCC6C7C(CCC7(CCC6(C4(CC3)C)C(=O)O5)C(=O)O)C(=C)C)(C)C	SNCMVKNGLNUISS-GCWSBASFSA-N	8.81125e+07	8.72265e+07	1.29423e+08	6.64274e+07
Com_3677_pos	3-Oxovalproic acid	P	C8H14O3	158.094	159.102	2.31971	[M+H]+	5.532	0.81	2	C18	Organic acids and derivatives	Keto acids and derivatives	Short-chain keto acids and derivatives	-	HMDB0060685	Organic acids and derivatives	Keto acids and derivatives	Short-chain keto acids and derivatives	-	C16652	map00982	-	-	-	-	-	CCCC(C(=O)CC)C(=O)O	PPYHXKUZTSZTQU-UHFFFAOYSA-N	8.84303e+07	8.70127e+07	8.07325e+07	8.43275e+07
Com_2263_pos	cis-7,10,13,16,19-Docosapentaenoic acid	P	C22H34O2	330.256	313.252	0.96084	[M+H-H2O]+	9.267	0.85	1	C18	Lipids and lipid-like molecules	Fatty Acyls	Fatty acids and conjugates	"24880-45-3"	HMDB0006528	Lipids and lipid-like molecules	Fatty Acyls	Fatty acids and conjugates	(7Z,10Z,13Z,16Z,19Z)-Docosapentaenoic acid; (7Z,10Z,13Z,16Z,19Z)-Docosa-7,10,13,16,19-pentaenoic acid; Docosapentaenoic acid; 7Z,10Z,13Z,16Z,19Z-Docosapentaenoic acid	C16513	map01040	LMFA04000044	Fatty Acyls [FA]	Docosanoids [FA04]	Other Docosanoids [FA0400]	5497182	CC\C=C/C\C=C/C\C=C/C\C=C/C\C=C/CCCCCC(O)=O	YUFFSWGQGVEMMI-JLNKQSITSA-N	9.78526e+07	8.63892e+07	4.6106e+07	9.07276e+07
Com_2299_pos	Lathyrol	P	C20H30O4	334.214	317.211	0.86276	[M+H-H2O]+	6.099	0.81	1	C18	Lipids and lipid-like molecules	Prenol lipids	Diterpenoids	"34420-19-4"	-	-	-	-	-	-	-	-	-	-	-	6443057	CC1CC2(C(C1O)C(C(=C)CCC3C(C3(C)C)C=C(C2=O)C)O)O	SDBITTRHSROXCY-ZVOALYMASA-N	1.6845e+08	8.63507e+07	1.82558e+08	1.4921e+08
Com_6433_pos	(2R,3R,4E)-2,3-Dihydroxy-5-(methylsulfanyl)pent-4-enoylcarnitine	P	C13H23NO6S	321.125	322.135	9.00648	[M+H]+	5.808	-	3	C18	Lipids and lipid-like molecules	Fatty Acyls	Fatty acid esters	"-"	HMDB0241865	Lipids and lipid-like molecules	Fatty Acyls	Fatty acid esters	-	-	-	-	-	-	-	-	CSC=CC(O)C(O)C(=O)OC(CC([O-])=O)C[N+](C)(C)C	OUASMDLFFOSFCF-UHFFFAOYSA-N	3.88155e+07	8.62312e+07	2.00981e+08	3.35956e+07
Com_7089_pos	Pipnoohine	P	C24H43NO	361.334	362.339	6.389	[M+H]+	11.423	-	3	C18	Lipids and lipid-like molecules	Fatty Acyls	Fatty amides	-	-	-	-	-	-	-	-	-	-	-	-	-	CCCCCC=CCCCCCCC=CC=CC(=O)NCCCC(C)C	OQYWYNYZGPSILS-KVFRDMGPSA-N	7.47057e+07	8.6005e+07	4.15264e+07	2.98455e+07
Com_2759_pos	propan-2-yl 2-{[3-(4-chlorophenyl)-4-oxo-4H-chromen-7-yl]oxy}acetate	P	C20H17ClO5	372.076	355.07	8.63131	[M+H-H2O]+	8.79	0.92	1	C18	Phenylpropanoids and polyketides	Isoflavonoids	Isoflav-2-enes	"329225-85-6"	-	-	-	-	-	-	-	-	-	-	-	1182946	CC(C)OC(=O)COC1=CC2=C(C=C1)C(=O)C(=CO2)C3=CC=C(C=C3)Cl	IZAIZVXHZHBHTR-UHFFFAOYSA-N	1.0634e+08	8.59787e+07	7.73969e+07	9.02864e+07
Com_1787_pos	gamma-Linolenic acid	P	C18H30O2	278.225	279.231	1.38061	[M+H]+	7.443	0.94	1	C18	Lipids and lipid-like molecules	Fatty Acyls	Lineolic acids and derivatives	"506-26-3"	HMDB0003073	Lipids and lipid-like molecules	Fatty Acyls	Lineolic acids and derivatives	(6Z,9Z,12Z)-Octadecatrienoic acid; 6,9,12-Octadecatrienoic acid; gamma-Linolenic acid; Gamolenic acid	C06426	map00591;map01040;map01100	LMFA01030141	Fatty Acyls [FA]	Fatty Acids and Conjugates [FA01]	Unsaturated fatty acids [FA0103]	5280933	CCCCC\C=C/C\C=C/C\C=C/CCCCC(O)=O	VZCCETWTMQHEPK-QNEBEIHSSA-N	8.69679e+07	8.59685e+07	1.01229e+08	1.03038e+08
Com_2630_pos	Carboprost	P	C21H36O5	368.256	351.253	0.92499	[M+H-H2O]+	6.314	0.63	1	C18	Lipids and lipid-like molecules	Fatty Acyls	Eicosanoids	"35700-23-3"	HMDB0014573	Lipids and lipid-like molecules	Fatty Acyls	Eicosanoids	-	D00682	-	-	-	-	-	35023177	CCCCC[C@](C)(O)\C=C\[C@H]1[C@@H](O)C[C@H](O)[C@@H]1C\C=C/CCCC(O)=O	DLJKPYFALUEJCK-IIELGFQLSA-N	6.77274e+07	8.59011e+07	9.54877e+07	6.63454e+07
Com_796_neg	Kamebakaurin	N	C19H28O5	336.194	395.204	7.80871	[M+CH3COOH-H]-	6.316	0.74	2	C18	Lipids and lipid-like molecules	Prenol lipids	Diterpenoids	"73981-34-7"	-	-	-	-	-	-	-	-	-	-	-	-	CC1(CCC(C2(C1CC(C34C2CCC(C3O)C(=C)C4=O)O)CO)O)C	WHSUEVLJUHPROF-BIGDWJEQSA-N	1.02834e+08	8.56868e+07	5.8816e+07	8.9586e+07
Com_7084_pos	Broussonetine F	P	C18H35NO6	361.246	362.254	0.84437	[M+H]+	5.884	0.71	2	C18	Organoheterocyclic compounds	Pyrrolidines	-	-	-	-	-	-	-	-	-	-	-	-	-	-	C(CCCC(C1C(C(C(N1)CO)O)O)O)CCCC(=O)CCCCO	OPUBENBDVFCFOI-DUQPFJRNSA-N	7.05477e+07	8.54841e+07	7.54559e+07	7.54355e+07
Com_2362_pos	Sphinganine	P	C18H39NO2	301.298	324.287	0.6027	[M+Na]+	7.079	0.84	1	C18	Organic nitrogen compounds	Organonitrogen compounds	Amines	"764-22-7"	HMDB0000269	Organic nitrogen compounds	Organonitrogen compounds	Amines	Sphinganine; Dihydrosphingosine; 2-Amino-1,3-dihydroxyoctadecane	C00836	map00600;map01100;map04071	LMSP01020001	Sphingolipids [SP]	Sphingoid bases [SP01]	Sphinganines [SP0102]	91486	CCCCCCCCCCCCCCCC(C(CO)N)O	OTKJDMGTUTTYMP-ZWKOTPCHSA-N	4.16714e+07	8.52949e+07	8.48053e+07	6.43142e+07
Com_7535_pos	Estradiol 17beta-cyclopentylpropionate	P	C26H36O3	396.266	397.276	4.92997	[M+H]+	6.089	0.61	2	C18	Lipids and lipid-like molecules	Steroids and steroid derivatives	Steroid esters	-	-	-	-	-	-	C14640	-	-	-	-	-	-	CC12CCC3C(C1CCC2OC(=O)CCC4CCCC4)CCC5=C3C=CC(=C5)O	UOACKFBJUYNSLK-XRKIENNPSA-N	6.71905e+07	8.47045e+07	8.42151e+07	6.38055e+07
Com_1454_pos	Methyl pentadecanoate	P	C16H32O2	256.24	257.248	0.05864	[M+H]+	9.27	0.61	1	C18	Lipids and lipid-like molecules	Fatty Acyls	Fatty acid esters	"7132-64-1"	HMDB0254606	Lipids and lipid-like molecules	Fatty Acyls	Fatty acid esters	-	-	-	-	-	-	-	-	CCCCCCCCCCCCCCC(=O)OC	XIUXKAZJZFLLDQ-UHFFFAOYSA-N	1.02113e+08	8.44226e+07	2.9776e+07	5.49241e+07
Com_561_pos	2-Butyl-3-phenyl-2-propen-1-al	P	C13H16O	188.12	189.128	0.9368	[M+H]+	6.127	0.65	1	C18	Phenylpropanoids and polyketides	Cinnamaldehydes	-	"7492-44-6"	-	-	-	-	-	-	-	-	-	-	-	5385520	CCCCC(=CC1=CC=CC=C1)C=O	GFBCBQNBXRPRQD-JLHYYAGUSA-N	7.61858e+07	8.42919e+07	1.00875e+08	7.28482e+07
Com_8240_pos	Agavoside B	P	C39H62O14	754.414	755.422	0.40325	[M+H]+	6.41	-	3	C18	Lipids and lipid-like molecules	Steroids and steroid derivatives	Steroidal glycosides	"56857-66-0"	HMDB0034211	Lipids and lipid-like molecules	Steroids and steroid derivatives	Steroidal glycosides	-	-	-	LMST01080078	Sterol Lipids [ST]	Sterols [ST01]	Spirostanols and derivatives [ST0108]	73157316	CC1C2C(CC3C4CCC5CC(CCC5(C)C4CC(=O)C23C)OC2OC(CO)C(OC3OC(CO)C(O)C(O)C3O)C(O)C2O)OC11CCC(C)CO1	YEKZYRCPUZIPAI-UHFFFAOYSA-N	6.12447e+07	8.39866e+07	8.91097e+07	5.38488e+07
Com_4849_pos	Campyrone C	P	C12H17NO4	239.116	240.121	7.93665	[M+H]+	5.403	-	3	C18	Organoheterocyclic compounds	Pyrans	Pyranones and derivatives	"-"	-	-	-	-	-	-	-	-	-	-	-	-	[H][C@](N=C(C)O)(C(C)C)C1=CC(OC)=CC(=O)O1	WCMUUYZSUQJWRX-LBPRGKRZSA-N	9.69356e+07	8.38747e+07	9.11019e+07	8.0639e+07
Com_595_pos	2-Aminobenzenesulfonamide	P	C6H8N2O2S	172.031	195.018	9.80825	[M+Na]+	1.507	-	3	C18	Benzenoids	Benzene and substituted derivatives	Benzenesulfonamides	"3306-62-5"	-	-	-	-	-	-	-	-	-	-	-	72894	C1=CC=C(C(=C1)N)S(=O)(=O)N	YAZSBRQTAHVVGE-UHFFFAOYSA-N	6.65786e+07	8.36542e+07	7.06811e+07	6.20269e+07
Com_5904_pos	Tuberatolide A	P	C18H26O3	290.188	291.195	1.6196	[M+H]+	6.972	0.83	2	C18	Lipids and lipid-like molecules	Prenol lipids	Terpene lactones	-	-	-	-	-	-	-	-	-	-	-	-	-	CC(=CCCC1=CC(OC1=O)CC(=CCCC(=O)C)C)C	HPYAKDUQYJHSJJ-LEHPZIBWSA-N	1.35353e+08	8.31423e+07	1.485e+08	1.18106e+08
Com_4530_pos	Hyrtioerectine C	P	C11H11NO4	221.069	222.077	2.17355	[M+H]+	5.409	0.76	2	C18	Organoheterocyclic compounds	Indoles and derivatives	Indolyl carboxylic acids and derivatives	-	-	-	-	-	-	-	-	-	-	-	-	-	C1=CC2=C(C=C1O)C(=CN2)CC(C(=O)O)O	UFDRBNQJYZJRJV-SNVBAGLBSA-N	8.81634e+07	8.28514e+07	6.7071e+07	6.24262e+07
Com_1_pos	N-Hexylamine	P	C6H15N	101.12	102.128	1.72416	[M+H]+	4.804	0.86	1	C18	Organic nitrogen compounds	Organonitrogen compounds	Amines	"111-26-2"	HMDB0032323	Organic nitrogen compounds	Organonitrogen compounds	Amines	-	C08306	-	-	-	-	-	8102	CCCCCCN	BMVXCPBXGZKUPN-UHFFFAOYSA-N	9.39268e+07	8.21945e+07	8.91715e+07	9.35333e+07
Com_138_pos	2,3-Benzofuran	P	C8H6O	118.042	141.031	0.48783	[M+Na]+	11.661	0.6	2	C18	Organoheterocyclic compounds	Benzofurans	-	"271-89-6"	HMDB0032929	Organoheterocyclic compounds	Benzofurans	-	-	C14512	-	-	-	-	-	9223	C1=CC=C2C(=C1)C=CO2	IANQTJSKSUMEQM-UHFFFAOYSA-N	8.8331e+07	8.21454e+07	8.80915e+07	8.78994e+07
Com_33_pos	Benzamidine	P	C7H8N2	120.069	121.076	2.0067	[M+H]+	5.184	0.72	1	C18	Benzenoids	Benzene and substituted derivatives	-	"1670-14-0"	HMDB0248970	Benzenoids	Benzene and substituted derivatives	-	-	C01784	-	-	-	-	-	2332	NC(=N)C1=CC=CC=C1	PXXJHWLDUBFPOL-UHFFFAOYSA-N	4.35498e+07	8.19561e+07	8.05383e+06	4.36462e+07
Com_2623_pos	Spiculisporic Acid	P	C17H28O6	328.189	351.179	4.69931	[M+Na]+	6.107	0.93	1	C18	Organic acids and derivatives	Carboxylic acids and derivatives	Tricarboxylic acids and derivatives	"469-77-2"	-	-	-	-	-	-	-	-	-	-	-	316426	CCCCCCCCCCC(C(=O)O)C1(CCC(=O)O1)C(=O)O	TUXHHVJPGQUPCF-UHFFFAOYSA-N	8.23198e+07	8.14446e+07	7.3214e+07	1.38418e+08
Com_2348_pos	1-[6-(1H-indol-1-yl)pyrimidin-4-yl]piperidine-4-carboxylic acid	P	C18H18N4O2	322.143	323.147	9.66836	[M+H]+	5.819	0.55	1	C18	Organoheterocyclic compounds	Indoles and derivatives	Indoles	"1788589-59-2"	-	-	-	-	-	-	-	-	-	-	-	76145134	C1CN(CCC1C(=O)O)C2=NC=NC(=C2)N3C=CC4=CC=CC=C43	QIEQZUBDHRYYCW-UHFFFAOYSA-N	2.0032e+08	8.04901e+07	9.56989e+07	2.18923e+08
Com_5784_pos	Dihydroartemisinin	P	C15H24O5	284.162	285.167	8.24624	[M+H]+	6.122	0.78	2	C18	Lipids and lipid-like molecules	Prenol lipids	Sesquiterpenoids	"71939-50-9"	HMDB0242686	Lipids and lipid-like molecules	Prenol lipids	Sesquiterpenoids	-	-	-	-	-	-	-	-	CC1CCC2C(C(OC3C24C1CCC(O3)(OO4)C)O)C	BJDCWCLMFKKGEE-ISOSDAIHSA-N	1.71425e+07	8.04442e+07	8.99344e+07	2.27446e+07
Com_6341_pos	Pergolide	P	C19H26N2S	314.182	315.192	9.79694	[M+H]+	5.515	-	3	C18	Organoheterocyclic compounds	Quinolines and derivatives	Indoloquinolines	"66104-22-1"	HMDB0015317	Organoheterocyclic compounds	Quinolines and derivatives	Indoloquinolines	-	C07425	-	-	-	-	-	-	CCCN1CC(CC2C1CC3=CNC4=CC=CC2=C34)CSC	YEHCICAEULNIGD-MZMPZRCHSA-N	6.11055e+07	7.97401e+07	7.62856e+07	5.9195e+07
Com_7073_pos	Glu-Ile-Val	P	C16H29N3O6	359.206	360.213	1.51029	[M+H]+	5.612	0.76	2	C18	Organic acids and derivatives	Carboxylic acids and derivatives	Amino acids, peptides, and analogues	-	-	-	-	-	-	-	-	-	-	-	-	-	CCC(C)C(C(=O)NC(C(C)C)C(=O)O)NC(=O)C(CCC(=O)O)N	INGJLBQKTRJLFO-UKJIMTQDSA-N	7.3849e+07	7.94314e+07	8.69566e+07	5.03193e+07
Com_1585_neg	3-Hydroxytetradecanedioic acid	N	C14H26O5	274.178	273.17	1.49061	[M-H]-	6.418	0.62	2	C18	Lipids and lipid-like molecules	Fatty Acyls	Fatty acids and conjugates	"73179-89-2"	HMDB0000394	Lipids and lipid-like molecules	Fatty Acyls	Fatty acids and conjugates	-	-	-	LMFA01170094	Fatty Acyls [FA]	Fatty Acids and Conjugates [FA01]	Dicarboxylic acids [FA0117]	20848956	OC(CCCCCCCCCCC(O)=O)CC(O)=O	CEDZIURHISELSQ-UHFFFAOYSA-N	1.82758e+08	7.91165e+07	1.3496e+08	1.31458e+08
Com_7751_pos	MG(0:0/21:0/0:0)	P	C24H48O4	400.355	423.345	0.36524	[M+Na]+	9.866	-	3	C18	Lipids and lipid-like molecules	Glycerolipids	Monoradylglycerols	"-"	HMDB0072868	Lipids and lipid-like molecules	Glycerolipids	Monoradylglycerols	-	-	-	-	-	-	-	131779650	[H]C(CO)(CO)OC(=O)CCCCCCCCCCCCCCCCCCCC	CIPMITAXICEYOT-UHFFFAOYSA-N	1.81125e+08	7.89723e+07	1.77871e+08	1.8432e+08
Com_3900_pos	ETHYL BENZOYLFORMATE	P	C10H10O3	178.063	179.071	2.79273	[M+H]+	5.537	0.95	2	C18	Benzenoids	Benzene and substituted derivatives	Benzoyl derivatives	-	HMDB0062729	Benzenoids	Benzene and substituted derivatives	Benzoyl derivatives	-	-	-	-	-	-	-	-	CCOC(=O)C(=O)C1=CC=CC=C1	QKLCQKPAECHXCQ-UHFFFAOYSA-N	1.18115e+08	7.86315e+07	7.50541e+07	7.76765e+07
Com_3029_pos	Diflorasone	P	C22H28F2O5	410.19	393.189	5.7243	[M+H-H2O]+	6.055	0.5	1	C18	Lipids and lipid-like molecules	Steroids and steroid derivatives	Hydroxysteroids	"2557-49-5"	HMDB0014368	Lipids and lipid-like molecules	Steroids and steroid derivatives	Hydroxysteroids	-	D07827	-	-	-	-	-	71415	CC1CC2C3CC(C4=CC(=O)C=CC4(C3(C(CC2(C1(C(=O)CO)O)C)O)F)C)F	WXURHACBFYSXBI-XHIJKXOTSA-N	8.64262e+07	7.85889e+07	6.57607e+07	1.02821e+08
Com_6791_pos	Broussonetine V	P	C18H33NO5	343.236	344.244	1.47589	[M+H]+	5.714	0.66	2	C18	Organoheterocyclic compounds	Pyrrolidines	-	-	-	-	-	-	-	-	-	-	-	-	-	-	C(CCC=CCCC1C(C(C(N1)CO)O)O)CCC(=O)CCCO	QBJZCPGUZSTYAG-BXAMOFRCSA-N	9.84493e+07	7.83529e+07	1.76164e+08	8.40801e+07
Com_6879_pos	Acetyllycoclavine	P	C20H31NO4	349.225	350.233	1.56078	[M+H]+	5.633	0.53	2	C18	Lipids and lipid-like molecules	Prenol lipids	Sesquiterpenoids	-	-	-	-	-	-	-	-	-	-	-	-	-	CC1CC2C3CCCN4C3(C1)C(CCC4)C(C2OC(=O)C)OC(=O)C	LSLXWPPVHQKSJX-WRTXMISJSA-N	7.86207e+07	7.7925e+07	8.11964e+07	7.04949e+07
Com_157_pos	2-Hydroxyadipic acid	P	C6H10O5	162.053	145.05	2.07996	[M+H-H2O]+	1.419	0.56	1	C18	Lipids and lipid-like molecules	Fatty Acyls	Fatty acids and conjugates	"18294-85-4"	HMDB0000321	Lipids and lipid-like molecules	Fatty Acyls	Fatty acids and conjugates	-	C02360	-	LMFA01170049	Fatty Acyls [FA]	Fatty Acids and Conjugates [FA01]	Dicarboxylic acids [FA0117]	193530	OC(CCCC(O)=O)C(O)=O	OTTXIFWBPRRYOG-UHFFFAOYSA-N	6.00335e+07	7.76536e+07	9.9934e+07	6.96833e+07
Com_1233_neg	beta-D-Glucopyranosylurea	N	C7H14N2O6	222.085	221.08	7.73376	[M-H]-	5.934	-	3	C18	Organic oxygen compounds	Organooxygen compounds	Carbohydrates and carbohydrate conjugates	"-"	HMDB0249119	Organic oxygen compounds	Organooxygen compounds	Carbohydrates and carbohydrate conjugates	-	-	-	-	-	-	-	295936	NC(=O)NC1OC(CO)C(O)C(O)C1O	FKWQEFWENKGUGF-UHFFFAOYSA-N	8.41431e+07	7.73035e+07	8.96821e+07	7.88599e+07
Com_6959_pos	Lambicin	P	C18H24O7	352.152	353.158	3.61432	[M+H]+	5.644	0.62	2	C18	Organoheterocyclic compounds	Lactones	Gamma butyrolactones	-	-	-	-	-	-	-	-	-	-	-	-	-	CC(=C)C1C2C(C3(C4(CCC(O4)(C)O)C5C(C3(C1C(=O)O2)O)O5)C)O	TZFIHRBNTJVCHV-FXICXOMUSA-N	8.45299e+07	7.69853e+07	7.43621e+07	7.45773e+07
Com_145_neg	Furaneol	N	C6H8O3	128.047	187.061	0.93846	[M+CH3COOH-H]-	5.163	0.68	1	C18	Organoheterocyclic compounds	Dihydrofurans	Furanones	"3658-77-3"	HMDB0040594	Organoheterocyclic compounds	Dihydrofurans	Furanones	-	C20717	-	-	-	-	-	19309	CC1OC(C)=C(O)C1=O	INAXVXBDKKUCGI-UHFFFAOYSA-N	6.8749e+07	7.68563e+07	9.65513e+07	6.37707e+07
Com_2078_neg	Kinetensin 1-3	N	C15H30N6O4	358.233	357.228	6.59009	[M-H]-	6.506	-	3	C18	Organic acids and derivatives	Carboxylic acids and derivatives	Amino acids, peptides, and analogues	"138482-55-0"	HMDB0012983	Organic acids and derivatives	Carboxylic acids and derivatives	Amino acids, peptides, and analogues	-	-	-	-	-	-	-	134159843	CC[C@H](C)[C@H](N)C(=O)N[C@@H](C)C(=O)N[C@@H](CCCNC(N)=N)C(O)=O	JXUGDUWBMKIJDC-NAKRPEOUSA-N	8.50348e+08	7.67536e+07	1.16161e+08	7.48457e+08
Com_3478_pos	(S)-Piperidine-2-carboxamide	P	C6H12N2O	128.095	129.102	1.7921	[M+H]+	5.421	0.66	2	C18	Organic acids and derivatives	Carboxylic acids and derivatives	Amino acids, peptides, and analogues	-	-	-	-	-	-	C19809	-	-	-	-	-	-	C1CCNC(C1)C(=O)N	XIMBESZRBTVIOD-YFKPBYRVSA-N	7.19551e+07	7.65918e+07	7.04921e+07	7.30303e+07
Com_228_neg	Undecanedioic acid	N	C11H20O4	216.136	215.129	0.55127	[M-H]-	6.198	0.95	1	C18	Lipids and lipid-like molecules	Fatty Acyls	Fatty acids and conjugates	"1852-04-6"	HMDB0000888	Lipids and lipid-like molecules	Fatty Acyls	Fatty acids and conjugates	-	-	-	LMFA01170007	Fatty Acyls [FA]	Fatty Acids and Conjugates [FA01]	Dicarboxylic acids [FA0117]	15816	OC(=O)CCCCCCCCCC(O)=O	LWBHHRRTOZQPDM-UHFFFAOYSA-N	9.00937e+07	7.65601e+07	7.2935e+07	1.05321e+08
Com_1126_neg	3,4-Methylene suberic acid	N	C10H14O4	198.089	197.082	0.75128	[M-H]-	5.672	0.58	2	C18	Lipids and lipid-like molecules	Fatty Acyls	Fatty acids and conjugates	"-"	HMDB0059768	Lipids and lipid-like molecules	Fatty Acyls	Fatty acids and conjugates	-	-	-	-	-	-	-	124202118	OC(=O)CCCC(=C)C(=C)CC(O)=O	LYUINLVGVDIMCT-UHFFFAOYSA-N	7.3636e+07	7.63477e+07	7.60614e+07	6.51081e+07
Com_6714_pos	Terricollene B	P	C17H22O7	338.137	339.142	4.3058	[M+H]+	5.842	0.64	2	C18	Organic oxygen compounds	Organooxygen compounds	Carbohydrates and carbohydrate conjugates	-	-	-	-	-	-	-	-	-	-	-	-	-	C=C=CCOC1=CC=C(C=C1)COC2C(C(C(C(O2)CO)O)O)O	PLHYONMLZLAVMD-UHDSXZAQSA-N	1.02472e+08	7.62452e+07	7.0178e+07	8.88496e+07
Com_7983_pos	Vedelianin	P	C29H36O6	480.251	481.263	8.91411	[M+H]+	5.506	-	3	C18	Organoheterocyclic compounds	Benzopyrans	1-benzopyrans	-	-	-	-	-	-	-	-	-	-	-	-	-	OC=1C=C(C=CC2=CC(O)=C(C(O)=C2)CC=C(C)C)C=C3C1OC4(C)CC(O)C(O)C(C)(C)C4C3	OYMAGMAEFPAAGU-BQYQJAHWSA-N	5.23689e+07	7.58399e+07	8.1593e+07	5.34895e+07
Com_679_pos	1,2,4,5-Tetramethoxybenzene	P	C10H14O4	198.089	199.097	2.64539	[M+H]+	5.679	0.66	1	C18	Benzenoids	Phenol ethers	Anisoles	"2441-46-5"	HMDB0244146	Benzenoids	Phenol ethers	Anisoles	-	-	-	-	-	-	-	97686	COC1=CC(=C(C=C1OC)OC)OC	JUVJUCAKSWHQEE-UHFFFAOYSA-N	8.1078e+07	7.56031e+07	7.06615e+07	7.42556e+07
Com_1513_pos	Maculosin	P	C14H16N2O3	260.116	261.124	1.83627	[M+H]+	5.296	0.79	1	C18	Organic acids and derivatives	Carboxylic acids and derivatives	Amino acids, peptides, and analogues	"4549-02-4"	-	-	-	-	-	C10605	-	-	-	-	-	-	C1CC2C(=O)NC(C(=O)N2C1)CC3=CC=C(C=C3)O	LSGOTAXPWMCUCK-RYUDHWBXSA-N	2.44076e+07	7.52578e+07	4.92205e+07	2.82955e+07
Com_2150_neg	Myrsinionoside A	N	C19H34O7	374.23	373.222	2.01577	[M-H]-	6.051	0.53	2	C18	Lipids and lipid-like molecules	Fatty Acyls	Fatty acyl glycosides	-	-	-	-	-	-	-	-	-	-	-	-	-	CC1CC(=O)CC(C1CCC(C)OC2C(C(C(C(O2)CO)O)O)O)(C)C	KWYYUGZOATVEPK-UAXCAKATSA-N	2.43556e+08	7.52276e+07	5.81829e+07	2.74049e+08
Com_550_neg	4,10-Epizedoarondiol	N	C15H24O3	252.173	297.17	0.95919	[M+HCOOH-H]-	6.057	0.7	1	C18	Lipids and lipid-like molecules	Prenol lipids	Sesquiterpenoids	"98644-24-7"	-	-	-	-	-	-	-	-	-	-	-	24834047	CC(=C1C[C@H]2[C@@H](CC[C@@]2(C)O)[C@@](CC1=O)(C)O)C	TXIKNNOOLCGADE-OSRDXIQISA-N	8.72117e+07	7.48124e+07	9.43654e+07	7.40831e+07
Com_2138_neg	8,8a-Deoxyoleandolide	N	C20H36O6	372.251	371.243	2.2905	[M-H]-	6.309	0.7	2	C18	Phenylpropanoids and polyketides	Macrolides and analogues	-	-	-	-	-	-	8,8a-Deoxyoleandolide	C11989	map00522;map01130	LMPK04000030	Polyketides [PK]	Macrolides and lactone polyketides [PK04]	_	-	CC1CC(C(=O)C(C(C(C(OC(=O)C(C(C(C1O)C)O)C)C)C)O)C)C	OLPAVFVRSHWADO-KYEFFAPUSA-N	1.32783e+08	7.4678e+07	8.84717e+07	1.16538e+08
Com_4368_pos	3E,5E-tridecadienoic acid	P	C13H22O2	210.162	211.169	0.91986	[M+H]+	5.904	0.82	2	C18	Lipids and lipid-like molecules	Fatty Acyls	Fatty acids and conjugates	-	-	-	-	-	-	-	-	LMFA01030244	Fatty Acyls [FA]	Fatty Acids and Conjugates [FA01]	Unsaturated fatty acids [FA0103]	-	CCCCCCCC=CC=CCC(=O)O	PTYZGNZCLHAQEB-BNFZFUHLSA-N	6.93671e+07	7.46411e+07	7.43221e+07	9.10593e+07
Com_3473_pos	(4E)-2-Oxohexenoic acid	P	C6H8O3	128.047	129.055	1.36746	[M+H]+	1.412	0.73	2	C18	Organic acids and derivatives	Keto acids and derivatives	Medium-chain keto acids and derivatives	-	-	-	-	-	-	C06761	-	LMFA01060174	Fatty Acyls [FA]	Fatty Acids and Conjugates [FA01]	Oxo fatty acids [FA0106]	-	CC=CCC(=O)C(=O)O	XGNKMQBCAVIQOR-NSCUHMNNSA-N	8.18217e+07	7.44901e+07	2.84397e+07	7.41829e+07
Com_2218_neg	10-Dehydrogardenoside	N	C17H22O11	402.116	401.108	1.57628	[M-H]-	5.273	0.52	2	C18	Lipids and lipid-like molecules	Prenol lipids	Terpene glycosides	-	-	-	-	-	-	-	-	-	-	-	-	-	COC(=O)C1=COC(C2C1C=CC2(C=O)O)OC3C(C(C(C(O3)CO)O)O)O	KUPAPVWGAYWLHS-MJUVBZGXSA-N	6.90911e+07	7.44579e+07	7.0746e+07	5.50248e+07
Com_6312_pos	Tofacitinib	P	C16H20N6O	312.17	313.176	2.63222	[M+H]+	5.553	0.7	2	C18	Organoheterocyclic compounds	Piperidines	N-acylpiperidines	-	-	-	-	-	-	-	-	-	-	-	-	-	CC1CCN(CC1N(C)C2=NC=NC3=C2C=CN3)C(=O)CC#N	UJLAWZDWDVHWOW-YPMHNXCESA-N	5.72798e+07	7.44243e+07	7.00787e+07	5.33311e+07
Com_2136_neg	Blumenol C glucoside	N	C19H32O7	372.215	371.206	2.98533	[M-H]-	6.09	0.52	2	C18	Lipids and lipid-like molecules	Fatty Acyls	Fatty acyl glycosides	-	HMDB0040668	Lipids and lipid-like molecules	Fatty Acyls	Fatty acyl glycosides	-	-	-	-	-	-	-	-	CC1=CC(=O)CC(C1CCC(C)OC2C(C(C(C(O2)CO)O)O)O)(C)C	NYLNHNDMNOPWAZ-ZLEFDVGRSA-N	1.51417e+08	7.42466e+07	6.52903e+07	1.22906e+08
Com_4618_pos	Dihydrocuscohygrine	P	C13H26N2O	226.205	227.212	0.62376	[M+H]+	6.13	-	3	C18	Organoheterocyclic compounds	Pyrrolidines	N-alkylpyrrolidines	-	-	-	-	-	-	-	-	-	-	-	-	-	CN1CCCC1CC(CC2CCCN2C)O	UOJNOOLFFFFKNA-RYUDHWBXSA-N	4.77943e+07	7.41648e+07	4.1269e+07	3.09073e+07
Com_9_neg	5-oxoproline	N	C5H7NO3	129.043	128.036	2.51547	[M-H]-	1.463	0.83	1	C18	Organic acids and derivatives	Carboxylic acids and derivatives	Amino acids, peptides, and analogues	"149-87-1"	HMDB0000267	Organic acids and derivatives	Carboxylic acids and derivatives	Amino acids, peptides, and analogues	5-Oxoproline; Pidolic acid; Pyroglutamic acid; 5-Pyrrolidone-2-carboxylic acid; Pyroglutamate; 5-Oxo-L-proline; L-Pyroglutamic acid; L-5-Pyrrolidone-2-carboxylic acid	C01879	map00480	-	-	-	-	499	C1CC(=O)NC1C(=O)O	ODHCTXKNWHHXJC-UHFFFAOYSA-N	3.37822e+07	7.37061e+07	6.74361e+07	4.09297e+07
Com_563_pos	alpha-Irone	P	C14H22O	206.167	189.164	1.23303	[M+H-H2O]+	5.996	0.78	1	C18	Lipids and lipid-like molecules	Prenol lipids	Sesquiterpenoids	"79-69-6"	HMDB0035631	Lipids and lipid-like molecules	Prenol lipids	Sesquiterpenoids	-	-	-	-	-	-	-	5371002	CC1CC=C(C(C1(C)C)/C=C/C(=O)C)C	JZQOJFLIJNRDHK-CMDGGOBGSA-N	5.66217e+07	7.28096e+07	5.80669e+07	6.32719e+07
Com_3628_pos	(E)-4,8-Dimethyl-1,3,7-nonatriene	P	C11H18	150.141	151.148	0.49198	[M+H]+	6.3	0.85	2	C18	Lipids and lipid-like molecules	Prenol lipids	Monoterpenoids	-	HMDB0035792	Lipids and lipid-like molecules	Prenol lipids	Monoterpenoids	-	-	-	LMFA11000037	Fatty Acyls [FA]	Hydrocarbons [FA11]	_	-	CC(=CCCC(=CC=C)C)C	LUKZREJJLWEWQM-YRNVUSSQSA-N	7.82077e+07	7.25748e+07	8.23328e+07	5.24431e+07
Com_7042_pos	Suspensoside B	P	C18H28O7	356.183	357.19	2.32917	[M+H]+	5.918	-	3	C18	Lipids and lipid-like molecules	Fatty Acyls	Fatty acyl glycosides	-	-	-	-	-	-	-	-	-	-	-	-	-	CC1=C(C(CCC1)(C)C=C)CC(=O)OC2C(C(C(C(O2)CO)O)O)O	MXCRQIIJWXVYNV-HMGSXCDBSA-N	3.72447e+07	7.25067e+07	7.64443e+07	6.88403e+07
Com_6948_pos	N-cis-11,14-eicosadienoyl ethanolamine	P	C22H41NO2	351.314	352.319	6.18944	[M+H]+	7.62	0.55	2	C18	Organic nitrogen compounds	Organonitrogen compounds	Amines	-	-	-	-	-	-	-	-	LMFA08040002	Fatty Acyls [FA]	Fatty amides [FA08]	N-acyl ethanolamines (endocannabinoids) [FA0804]	-	CCCCCC=CCC=CCCCCCCCCCC(=O)NCCO	MWQCBVWCBTUPDQ-HZJYTTRNSA-N	5.34271e+07	7.21765e+07	9.08638e+07	6.30952e+07
Com_433_neg	Alpha-N-Phenylacetyl-L-glutamine	N	C13H16N2O4	264.111	263.105	6.13704	[M-H]-	5.98	0.59	1	C18	Organic acids and derivatives	Carboxylic acids and derivatives	Amino acids, peptides, and analogues	"28047-15-6"	HMDB0006344	Organic acids and derivatives	Carboxylic acids and derivatives	Amino acids, peptides, and analogues	Phenylacetylglutamine; alpha-N-Phenylacetyl-L-glutamine; N2-(2-Phenylacetyl)-L-glutamine	C04148	map00360	-	-	-	-	92258	NC(=O)CC[C@H](NC(=O)CC1=CC=CC=C1)C(O)=O	JFLIEFSWGNOPJJ-JTQLQIEISA-N	6.68967e+07	7.2169e+07	7.78013e+07	5.90303e+07
Com_7920_pos	Incaspitolide E	P	C23H34O9	454.22	455.226	3.48503	[M+H]+	6.014	0.65	2	C18	Lipids and lipid-like molecules	Prenol lipids	Terpene lactones	-	-	-	-	-	-	-	-	-	-	-	-	-	CC1CCC2C(C(C3C(C(C1(O2)O)OC(=O)C(C)C)C(=C)C(=O)O3)OC(=O)C(C)C)(C)O	DXYDSSOEDQWWLR-KCKDRGJWSA-N	1.42824e+08	7.19806e+07	1.00356e+08	1.4336e+08
Com_720_pos	(2E)-3-[4-(2-methylpropoxy)phenyl]prop-2-enoic acid	P	C13H16O3	220.11	203.107	2.50499	[M+H-H2O]+	5.75	0.61	1	C18	Phenylpropanoids and polyketides	Cinnamic acids and derivatives	Cinnamic acids	"119103-97-8"	-	-	-	-	-	-	-	-	-	-	-	6035130	CC(C)COC1=CC=C(C=C1)/C=C/C(=O)O	NZUIHGSLMBYAMW-VMPITWQZSA-N	7.60733e+07	7.19221e+07	6.7577e+07	6.50038e+07
Com_7694_pos	DG(i-13:0/8:0/0:0)	P	C24H46O5	414.335	415.342	0.56715	[M+H]+	9.895	0.52	2	C18	Lipids and lipid-like molecules	Glycerolipids	Diradylglycerols	"-"	HMDB0093141	Lipids and lipid-like molecules	Glycerolipids	Diradylglycerols	-	-	-	-	-	-	-	131802187	[H][C@](CO)(COC(=O)CCCCCCCCCC(C)C)OC(=O)CCCCCCC	SXSDIVVWQKUYPP-QFIPXVFZSA-N	6.12149e+07	7.16581e+07	5.55579e+07	6.34503e+07
Com_703_pos	DDAO	P	C12H27NO	201.209	202.217	0.47252	[M+H]+	6.231	0.85	1	C18	Organic nitrogen compounds	Organonitrogen compounds	Aminoxides	"2605-79-0"	-	-	-	-	-	-	-	-	-	-	-	62452	CCCCCCCCCC[N+](C)(C)[O-]	ZRKZFNZPJKEWPC-UHFFFAOYSA-N	7.28202e+07	7.16316e+07	1.0047e+08	9.74801e+07
Com_2827_pos	Hydrocortisone	P	C21H30O5	362.209	363.214	6.19964	[M+H]+	6.787	0.57	1	C18	Lipids and lipid-like molecules	Steroids and steroid derivatives	Hydroxysteroids	"50-23-7"	HMDB0000063	Lipids and lipid-like molecules	Steroids and steroid derivatives	Hydroxysteroids	Cortisol; Hydrocortisone; 11beta,17alpha,21-Trihydroxy-4-pregnene-3,20-dione; Kendall's compound F; Reichstein's substance M	C00735	map00140;map01100;map04080;map04927;map04934;map04960;map04976;map05200;map05215;map07225	LMST02030001	Sterol Lipids [ST]	Steroids [ST02]	C21 steroids (gluco/mineralocorticoids, progestogins) and derivatives [ST0203]	5754	[H][C@@]12CC[C@](O)(C(=O)CO)[C@@]1(C)C[C@H](O)[C@@]1([H])[C@@]2([H])CCC2=CC(=O)CC[C@]12C	JYGXADMDTFJGBT-VWUMJDOOSA-N	5.11232e+08	7.16039e+07	6.7662e+07	4.3108e+08
Com_4736_pos	3,12-dihydroxydodecanoic acid	P	C12H24O4	232.167	233.175	0.48902	[M+H]+	6.2	0.85	2	C18	Organic acids and derivatives	Hydroxy acids and derivatives	Medium-chain hydroxy acids and derivatives	-	-	-	-	-	-	-	-	-	-	-	-	-	C(CCCCC(CC(=O)O)O)CCCCO	JGEFOCOPBYAGDE-UHFFFAOYSA-N	5.13017e+07	7.15112e+07	9.13392e+07	8.04906e+07
Com_5368_pos	Farnesyl acetone	P	C18H30O	262.23	263.237	0.60802	[M+H]+	7.311	0.97	2	C18	Lipids and lipid-like molecules	Prenol lipids	Diterpenoids	"762-29-8"	-	-	-	-	-	-	-	-	-	-	-	-	CC(=CCCC(=CCCC(=CCCC(=O)C)C)C)C	LTUMRKDLVGQMJU-IUBLYSDUSA-N	7.91812e+07	7.14702e+07	1.35058e+08	5.76568e+07
Com_1511_neg	Glyceryl 5-hydroxydecanoate	N	C13H26O5	262.178	261.17	1.99617	[M-H]-	5.707	0.61	2	C18	Lipids and lipid-like molecules	Fatty Acyls	Fatty alcohols	"26446-31-1"	HMDB0032297	Lipids and lipid-like molecules	Fatty Acyls	Fatty alcohols	-	-	-	-	-	-	-	5463954	CCCCCC(O)CCCC(=O)OCC(O)CO	ILJDYMFZBMWGGZ-UHFFFAOYSA-N	4.46597e+07	7.12856e+07	7.89396e+07	5.63124e+07
Com_755_neg	11-Dehydro-thromboxane B2	N	C20H32O6	368.22	367.215	6.95795	[M-H]-	6.604	0.56	1	C18	Lipids and lipid-like molecules	Fatty Acyls	Eicosanoids	"67910-12-7"	HMDB0004242	Lipids and lipid-like molecules	Fatty Acyls	Eicosanoids	11-Dehydro-thromboxane B2	C05964	map00590;map01100;map04726	LMFA03030004	Fatty Acyls [FA]	Eicosanoids [FA03]	Thromboxanes [FA0303]	5280891	CCCCCC(C=CC1C(C(CC(=O)O1)O)CC=CCCCC(=O)O)O	KJYIVXDPWBUJBQ-UHHGALCXSA-N	8.40145e+07	7.11769e+07	9.76379e+07	7.29171e+07
Com_1745_neg	Amoenin	N	C15H22O6	298.142	297.134	1.49439	[M-H]-	5.82	0.66	2	C18	Lipids and lipid-like molecules	Prenol lipids	Terpene lactones	-	-	-	-	-	-	-	-	-	-	-	-	-	CC(C)C1C2C(C3(C(C1C(=O)O2)(CC4C3(O4)CO)O)C)O	CDAJMSZNJMJNKK-HKPBBABOSA-N	2.06548e+07	7.11643e+07	1.28297e+08	1.76263e+07
Com_6638_pos	(-)-Tetrodecamycin	P	C18H22O6	334.142	335.147	4.40652	[M+H]+	5.873	0.79	2	C18	Organoheterocyclic compounds	Dihydrofurans	Furanones	-	-	-	-	-	-	-	-	-	-	-	-	-	CC1C2C(C3(CCCCC3C1(C(=O)C4=C(O2)C(=C)OC4=O)C)O)O	VSUPSZGXABDKGD-XMDHPQRLSA-N	6.32178e+07	7.10391e+07	5.96097e+07	6.14917e+07
Com_2920_pos	Neotuberostemonine	P	C22H33NO4	375.241	376.246	5.39994	[M+H]+	6.17	0.57	1	C18	Alkaloids and derivatives	Stemona alkaloids	Stemoamide-type alkaloids	"143120-46-1"	-	-	-	-	-	-	-	-	-	-	-	-	CCC1C2CCCCN3C2C(CC3C4CC(C(=O)O4)C)C5C1OC(=O)C5C	GYOGHROCTSEKDY-UEIGSNQUSA-N	3.56948e+07	7.06297e+07	5.90809e+07	5.93969e+07
Com_4139_pos	Isopygmaein	P	C11H14O3	194.094	195.102	2.31609	[M+H]+	0.954	0.73	2	C18	Hydrocarbon derivatives	Tropones	Tropolones	-	-	-	-	-	-	-	-	-	-	-	-	-	CC(C)C1=CC=CC(=C(C1=O)O)OC	YUHBQGUCANBVDP-UHFFFAOYSA-N	7.89503e+07	7.05934e+07	6.96404e+07	5.90115e+07
Com_2044_pos	p-Coumaroylagmatine	P	C14H20N4O2	276.159	299.147	2.57042	[M+Na]+	5.79	0.5	1	C18	Phenylpropanoids and polyketides	Cinnamic acids and derivatives	Hydroxycinnamic acids and derivatives	"7295-86-5"	HMDB0033460	Phenylpropanoids and polyketides	Cinnamic acids and derivatives	Hydroxycinnamic acids and derivatives	p-Coumaroylagmatine; N-(4-Guanidinobutyl)-4-hydroxycinnamide; N-(4-Guanidinobutyl)-4-hydroxycinnamamide	C04498	map00330	-	-	-	-	5280691	C1=CC(=CC=C1C=CC(=O)NCCCCN=C(N)N)O	AKIHYQWCLCDMMI-VMPITWQZSA-N	1.87666e+08	7.05881e+07	5.23999e+07	1.98737e+08
Com_2213_pos	10-Nitrooleate	P	C18H33NO4	327.241	310.235	7.16719	[M+H-H2O]+	7.312	0.58	1	C18	Lipids and lipid-like molecules	Fatty Acyls	Fatty acids and conjugates	"875685-46-4"	HMDB0062737	Lipids and lipid-like molecules	Fatty Acyls	Fatty acids and conjugates	-	-	-	LMFA01120003	Fatty Acyls [FA]	Fatty Acids and Conjugates [FA01]	Nitro fatty acids [FA0112]	24836820	CCCCCCCC/C(=C\CCCCCCCC(=O)O)/[N+](=O)[O-]	WRADPCFZZWXOTI-BMRADRMJSA-N	1.39459e+07	7.05571e+07	1.45847e+07	2.4902e+07
Com_1303_pos	Rupestonic acid	P	C15H20O3	248.141	249.148	2.28481	[M+H]+	5.996	0.88	1	C18	Lipids and lipid-like molecules	Prenol lipids	Sesquiterpenoids	"83161-56-2"	-	-	-	-	-	-	-	-	-	-	-	-	CC1CCC(CC2=C(C(=O)CC12)C)C(=C)C(=O)O	ZFHSKBJBODQVBX-AXTRIDKLSA-N	1.07229e+08	7.04322e+07	1.29572e+08	1.08826e+08
Com_1883_neg	Tomelukast	N	C16H22N4O3	318.169	317.16	5.8314	[M-H]-	5.857	0.71	2	C18	Organic oxygen compounds	Organooxygen compounds	Carbonyl compounds	-	-	-	-	-	-	-	-	-	-	-	-	-	CCCC1=C(C=CC(=C1O)C(=O)C)OCCCCC2=NNN=N2	MWYHLEQJTQJHSS-UHFFFAOYSA-N	1.03992e+08	7.03819e+07	6.12041e+07	1.02439e+08
Com_3997_pos	1-Hydroxy-2,2,5,5-tetramethyl-2,5-dihydro-1h-pyrrole-3-carboxamide	P	C9H16N2O2	184.121	185.129	1.7991	[M+H]+	5.53	0.54	2	C18	Organoheterocyclic compounds	Pyrrolines	Pyrroline carboxylic acids and derivatives	"-"	HMDB0243893	Organoheterocyclic compounds	Pyrrolines	Pyrroline carboxylic acids and derivatives	-	-	-	-	-	-	-	76703	CC1(C)C=C(C(N)=O)C(C)(C)N1O	GMXOTWPDUBXCMS-UHFFFAOYSA-N	4.23705e+07	7.02557e+07	4.85604e+07	5.20638e+07
Com_3710_pos	Caudoxirene	P	C11H14O	162.104	163.112	0.63944	[M+H]+	8.247	0.8	2	C18	Organoheterocyclic compounds	Epoxides	-	-	-	-	-	-	-	-	-	-	-	-	-	-	C=CC1CC=CC1C2C(O2)C=C	UXWZDKBRXXYPDJ-GWOFURMSSA-N	7.65626e+07	7.02129e+07	8.86104e+07	6.41978e+07
Com_19_neg	Hydroxytyrosol	N	C8H10O3	154.063	135.046	3.10209	[M-H-H2O]-	5.596	0.94	1	C18	Benzenoids	Phenols	Tyrosols and derivatives	"10597-60-1"	HMDB0005784	Benzenoids	Phenols	Tyrosols and derivatives	-	-	-	-	-	-	-	82755	OCCC1=CC=C(O)C(O)=C1	JUUBCHWRXWPFFH-UHFFFAOYSA-N	5.81996e+07	7.0206e+07	4.44038e+07	6.58571e+07
Com_531_pos	Dodecylamine	P	C12H27N	185.214	186.222	0.4482	[M+H]+	6.7	0.9	1	C18	Organic nitrogen compounds	Organonitrogen compounds	Amines	"124-22-1"	HMDB0251571	Organic nitrogen compounds	Organonitrogen compounds	Amines	-	-	-	-	-	-	-	13583	CCCCCCCCCCCCN	JRBPAEWTRLWTQC-UHFFFAOYSA-N	1.06817e+08	7.01725e+07	1.32232e+08	1.14359e+08
Com_4232_pos	Lacinilene A	P	C14H16O	200.12	201.128	1.24316	[M+H]+	5.995	0.53	2	C18	Benzenoids	Naphthalenes	Naphthols and derivatives	-	-	-	-	-	-	-	-	-	-	-	-	-	CC1=C2C=C(C=CC2=C(C=C1)C(C)C)O	IUYVYWGWLYHKNT-UHFFFAOYSA-N	7.79432e+07	6.97935e+07	5.61426e+07	5.83809e+07
Com_1908_neg	Antibiotic DO 248A	N	C14H20N4O5	324.143	323.134	5.55857	[M-H]-	5.434	0.93	2	C18	Organic acids and derivatives	Carboxylic acids and derivatives	Amino acids, peptides, and analogues	-	-	-	-	-	-	-	-	-	-	-	-	-	CC(C)C1=C(C=C(C=C1O)C(C(=O)NCC(=O)O)N=C(N)N)O	QMFJWJLPWNAZMH-LBPRGKRZSA-N	5.53479e+07	6.97342e+07	7.39132e+07	5.85357e+07
Com_5648_pos	Etidocaine	P	C17H28N2O	276.22	277.228	1.61681	[M+H]+	5.68	-	3	C18	Organic acids and derivatives	Carboxylic acids and derivatives	Amino acids, peptides, and analogues	"36637-18-0"	HMDB0252097	Organic acids and derivatives	Carboxylic acids and derivatives	Amino acids, peptides, and analogues	-	C07530	-	-	-	-	-	37497	CCCN(CC)C(CC)C(O)=NC1=C(C)C=CC=C1C	VTUSIVBDOCDNHS-UHFFFAOYSA-N	6.39604e+07	6.96417e+07	1.37175e+08	3.91905e+07
Com_7913_pos	Ajubractin E	P	C24H36O8	452.241	453.246	4.18258	[M+H]+	6.111	-	3	C18	Organoheterocyclic compounds	Furofurans	-	-	-	-	-	-	-	-	-	-	-	-	-	-	CC1CC(C2(C(C1(C)C3CC4CCOC4O3)CCC(C25CO5)O)COC(=O)C)OC(=O)C	YGOONLMJIAXMBW-PVSOBBEXSA-N	1.658e+08	6.95405e+07	8.51498e+07	1.75015e+08
Com_1663_neg	Speradine G	N	C16H18N2O3	286.132	285.126	4.64355	[M-H]-	6.785	0.57	2	C18	Benzenoids	Benzene and substituted derivatives	Benzoic acids and derivatives	"-"	-	-	-	-	-	-	-	-	-	-	-	-	CN1C(=O)C2(O)C3C(CC4=C2C1=CC=C4)C(C)(C)N=C3O	NJNVLWKPNCWDDC-UHFFFAOYSA-N	8.89814e+07	6.95229e+07	7.41194e+07	8.21029e+07
Com_3787_pos	(E)-2-Undecenal	P	C11H20O	168.151	169.159	0.72199	[M+H]+	6.224	0.82	2	C18	Organic oxygen compounds	Organooxygen compounds	Carbonyl compounds	-	-	-	-	-	-	-	-	LMFA06000065	Fatty Acyls [FA]	Fatty aldehydes [FA06]	_	-	CCCCCCCCC=CC=O	PANBRUWVURLWGY-MDZDMXLPSA-N	4.49392e+07	6.951e+07	8.70587e+07	5.97988e+07
Com_1223_neg	(3R)-3,11-dihydroxyundecanoic acid	N	C11H22O4	218.152	217.144	0.3698	[M-H]-	5.823	0.59	2	C18	Organic acids and derivatives	Hydroxy acids and derivatives	Medium-chain hydroxy acids and derivatives	-	-	-	-	-	-	-	-	-	-	-	-	86289862	C(CCCCO)CCCC(CC(=O)O)O	AJJSOJHMFKDGHU-SNVBAGLBSA-N	4.92232e+07	6.94202e+07	7.72126e+07	4.97271e+07
Com_4629_pos	Streptenol E	P	C12H21NO3	227.152	228.16	2.30154	[M+H]+	5.447	0.74	2	C18	Organic oxygen compounds	Organooxygen compounds	Carbonyl compounds	-	-	-	-	-	-	-	-	-	-	-	-	-	CC=CCCC(=O)CC(CCNC(=O)C)O	XFSIAYMJZYMMLV-ONEGZZNKSA-N	5.50677e+07	6.93097e+07	1.19622e+08	6.5884e+07
Com_1973_pos	Myristoyl Ethanolamide	P	C16H33NO2	271.251	294.241	3.94144	[M+Na]+	7.023	0.57	1	C18	Organic nitrogen compounds	Organonitrogen compounds	Amines	"142-58-5"	-	-	-	-	-	-	-	LMFA08040042	Fatty Acyls [FA]	Fatty amides [FA08]	N-acyl ethanolamines (endocannabinoids) [FA0804]	8890	CCCCCCCCCCCCCC(=O)NCCO	JHIXEZNTXMFXEK-UHFFFAOYSA-N	7.7511e+07	6.9089e+07	1.67177e+08	7.09223e+07
Com_11_neg	L-Leucine	N	C6H13NO2	131.095	130.088	4.08136	[M-H]-	5.566	0.87	2	C18	Organic acids and derivatives	Carboxylic acids and derivatives	Amino acids, peptides, and analogues	"61-90-5"	HMDB0000687	Organic acids and derivatives	Carboxylic acids and derivatives	Amino acids, peptides, and analogues	L-Leucine; 2-Amino-4-methylvaleric acid; (2S)-alpha-2-Amino-4-methylvaleric acid; (2S)-alpha-Leucine	C00123	map00280;map00290;map00966;map00970;map01060;map01065;map01100;map01110;map01210;map01230;map02010;map04150;map04974;map04978;map05230	-	-	-	-	6106	CC(C)C[C@H](N)C(O)=O	ROHFNLRQFUQHCH-YFKPBYRVSA-N	6.22318e+07	6.89956e+07	7.01064e+07	5.40764e+07
Com_7818_pos	Kadsulignan N	P	C24H30O7	430.199	431.209	5.20228	[M+H]+	9.329	-	3	C18	Phenylpropanoids and polyketides	Tannins	Hydrolyzable tannins	"163564-58-7"	-	-	-	-	-	-	-	-	-	-	-	-	CC1C(C2C3=CC(=C(C(=C3C4=C(C(=C(C=C4C1O2)OC)OC)OC)OC)OC)OC)C	RRQAIPQPPCAEHD-JARDSOJUSA-N	8.69551e+07	6.89544e+07	5.6476e+07	6.95695e+07
Com_5343_pos	2-amino-1,3,4-tetradecanetriol	P	C14H31NO3	261.23	262.238	1.4026	[M+H]+	5.838	0.8	2	C18	Organic nitrogen compounds	Organonitrogen compounds	Amines	-	-	-	-	-	-	-	-	-	-	-	-	-	CCCCCCCCCCC(C(C(CO)N)O)O	QDBLJDVWLXPWOQ-UHFFFAOYSA-N	9.68643e+07	6.8915e+07	8.14587e+07	7.44494e+07
Com_2010_neg	sibiskoside	N	C16H24O8	344.147	343.139	2.03398	[M-H]-	5.81	0.5	2	C18	Organic oxygen compounds	Organooxygen compounds	Carbohydrates and carbohydrate conjugates	-	-	-	-	-	-	-	-	-	-	-	-	-	CC(=CC1CC(=CCOC2C(C(C(C(O2)CO)O)O)O)C(=O)O1)C	AYOGZIXAHOAPOK-QKAQTOFFSA-N	1.86182e+07	6.87417e+07	2.06859e+08	1.61871e+07
Com_1357_neg	Drummondol	N	C13H20O4	240.136	239.129	0.23247	[M-H]-	5.866	0.62	2	C18	Organoheterocyclic compounds	Oxepanes	-	-	-	-	-	-	-	-	-	-	-	-	-	-	CC(C=CC1(C2(CC(=O)CC1(OC2)C)C)O)O	KENVUEOHDFOVNA-SNAWJCMRSA-N	5.49404e+07	6.86251e+07	7.44415e+07	5.01576e+07
Com_402_pos	trans-Ferulic acid	P	C10H10O4	194.058	177.055	1.74571	[M+H-H2O]+	5.95	0.9	1	C18	Phenylpropanoids and polyketides	Cinnamic acids and derivatives	Hydroxycinnamic acids and derivatives	"537-98-4"	HMDB0000954	Phenylpropanoids and polyketides	Cinnamic acids and derivatives	Hydroxycinnamic acids and derivatives	Ferulate; Ferulic acid; 4-Hydroxy-3-methoxycinnamic acid; 3-Methoxy-4-hydroxy-trans-cinnamate; 4-Hydroxy-3-methoxycinnamate	C01494	map00940;map01061;map01100;map01110	-	-	-	-	445858	COC1=C(O)C=CC(\C=C\C(O)=O)=C1	KSEBMYQBYZTDHS-HWKANZROSA-N	6.74704e+07	6.8429e+07	6.19058e+07	6.16978e+07
Com_2181_pos	Triethylene glycol dimethacrylate	P	C14H22O6	286.142	309.131	0.40593	[M+Na]+	6.225	0.65	1	C18	Organic acids and derivatives	Carboxylic acids and derivatives	Dicarboxylic acids and derivatives	"109-16-0"	HMDB0244334	Organic acids and derivatives	Carboxylic acids and derivatives	Dicarboxylic acids and derivatives	-	-	-	-	-	-	-	7979	CC(=C)C(=O)OCCOCCOCCOC(=O)C(=C)C	HWSSEYVMGDIFMH-UHFFFAOYSA-N	1.13048e+08	6.83857e+07	1.22804e+08	1.11403e+08
Com_2258_neg	Atractyloside G	N	C21H36O8	416.241	415.232	2.98295	[M-H]-	6.058	0.52	2	C18	Lipids and lipid-like molecules	Prenol lipids	Sesquiterpenoids	-	-	-	-	-	-	C17864	-	-	-	-	-	-	CC12CCC(CC1C(=C)C(C(C2)O)O)C(C)(C)OC3C(C(C(C(O3)CO)O)O)O	LDPAVRBHBSJMIE-ZHHGUSBESA-N	9.05886e+07	6.828e+07	5.32748e+07	8.19513e+07
Com_963_pos	Glutamic acid diethyl ester	P	C9H17NO4	203.116	226.105	1.1632	[M+Na]+	5.065	0.64	1	C18	Organic acids and derivatives	Carboxylic acids and derivatives	Amino acids, peptides, and analogues	"16450-41-2"	-	-	-	-	-	-	-	-	-	-	-	73961	CCOC(=O)CC[C@@H](C(=O)OCC)N	HERPVHLYIHBEFW-ZETCQYMHSA-N	5.4415e+07	6.82029e+07	1.09232e+08	6.18597e+07
Com_6829_pos	Nordercitin	P	C20H18N4S	346.125	347.133	0.61085	[M+H]+	5.374	0.88	2	C18	Organoheterocyclic compounds	Quinolines and derivatives	Benzoquinolines	-	-	-	-	-	-	-	-	-	-	-	-	-	CN(C)CCC1=C2C3=C(C=CN=C3C4=C1N=CS4)C5=CC=CC=C5N2	ZVRJUQHDRLLDGR-UHFFFAOYSA-N	6.50308e+07	6.81167e+07	6.01941e+07	6.61744e+07
Com_1368_neg	A Factor	N	C13H22O4	242.152	241.145	0.25958	[M-H]-	5.834	0.84	2	C18	Organoheterocyclic compounds	Lactones	Gamma butyrolactones	-	-	-	-	-	-	-	-	-	-	-	-	-	CC(C)CCCCC(=O)C1C(COC1=O)CO	REAWNMHCBIUKLZ-RWANSRKNSA-N	5.0207e+07	6.78059e+07	6.69328e+07	4.79386e+07
Com_571_neg	Arginylglutamine	N	C11H22N6O4	302.17	301.166	8.53168	[M-H]-	6.006	0.52	2	C18	Organic acids and derivatives	Carboxylic acids and derivatives	Amino acids, peptides, and analogues	"2483-17-2"	HMDB0028707	Organic acids and derivatives	Carboxylic acids and derivatives	Amino acids, peptides, and analogues	-	-	-	-	-	-	-	7019985	C(C[C@@H](C(=O)N[C@@H](CCC(=O)N)C(=O)O)N)CN=C(N)N	PMGDADKJMCOXHX-BQBZGAKWSA-N	1.77755e+08	6.76569e+07	5.17216e+07	1.7964e+08
Com_1384_pos	Prolyl-Arginine	P	C11H21N5O3	271.164	254.161	1.23521	[M+H-H2O]+	1.439	0.86	1	C18	Organic acids and derivatives	Carboxylic acids and derivatives	Amino acids, peptides, and analogues	"2418-74-8"	-	-	-	-	-	-	-	-	-	-	-	151004	C1C[C@H](NC1)C(=O)N[C@@H](CCCN=C(N)N)C(=O)O	HMNSRTLZAJHSIK-YUMQZZPRSA-N	1.84179e+07	6.74632e+07	4.44913e+07	1.62644e+07
Com_78_neg	4-Butylresorcinol	N	C10H14O2	166.099	165.092	2.14951	[M-H]-	6.208	0.69	1	C18	Benzenoids	Phenols	Benzenediols	"18979-61-8"	-	-	-	-	-	C18343	-	-	-	-	-	205912	CCCCC1=C(C=C(C=C1)O)O	CSHZYWUPJWVTMQ-UHFFFAOYSA-N	1.079e+08	6.73738e+07	2.44754e+08	1.25839e+08
Com_24_neg	2-Methylpentanedioic acid	N	C6H10O4	146.058	145.051	2.6231	[M-H]-	5.24	0.91	1	C18	Lipids and lipid-like molecules	Fatty Acyls	Fatty acids and conjugates	"617-62-9"	HMDB0000422	Lipids and lipid-like molecules	Fatty Acyls	Fatty acids and conjugates	-	-	-	LMFA01170084	Fatty Acyls [FA]	Fatty Acids and Conjugates [FA01]	Dicarboxylic acids [FA0117]	12046	CC(CCC(O)=O)C(O)=O	AQYCMVICBNBXNA-UHFFFAOYSA-N	6.39244e+07	6.73609e+07	6.43311e+07	6.02207e+07
Com_5927_pos	17beta-Amino-5alpha-androstan-11beta-ol	P	C19H33NO	291.256	292.261	8.72263	[M+H]+	9.702	0.59	2	C18	Lipids and lipid-like molecules	Steroids and steroid derivatives	Hydroxysteroids	-	-	-	-	-	-	C15356	-	-	-	-	-	-	CC12CCCCC1CCC3C2C(CC4(C3CCC4N)C)O	OMKYOYBEVIPBMI-YISWTCPOSA-N	9.05263e+07	6.72919e+07	8.32369e+07	8.06709e+07
Com_996_pos	2,3-Phenazinediamine	P	C12H10N4	210.091	228.124	3.40645	[M+NH4]+	5.599	-	3	C18	Organoheterocyclic compounds	Diazanaphthalenes	Benzodiazines	"655-86-7"	HMDB0256396	Organoheterocyclic compounds	Diazanaphthalenes	Benzodiazines	-	-	-	-	-	-	-	410099	C1=CC=C2C(=C1)N=C3C=C(C(=CC3=N2)N)N	VZPGINJWPPHRLS-UHFFFAOYSA-N	5.09173e+07	6.72739e+07	8.66454e+07	6.02757e+07
Com_4610_pos	Cyclo(4-hydroxy-R-Pro-S-Leu)	P	C11H18N2O3	226.132	227.139	0.86215	[M+H]+	5.465	0.56	2	C18	Organic acids and derivatives	Carboxylic acids and derivatives	Amino acids, peptides, and analogues	"-"	-	-	-	-	-	-	-	-	-	-	-	-	[H][C@]1(O)CN2C(=O)[C@]([H])(CC(C)C)N=C(O)[C@@]2([H])C1	YEHIUWVXPQQDMC-HRDYMLBCSA-N	6.00249e+07	6.7216e+07	8.87938e+07	6.17293e+07
Com_5366_pos	Cernuine	P	C16H26N2O	262.205	263.212	1.69429	[M+H]+	5.554	-	3	C18	Organoheterocyclic compounds	Quinolizidines	-	-	HMDB0034150	Phenylpropanoids and polyketides	Aurone flavonoids	-	-	C09860	-	-	-	-	-	-	CC1CC2CCCC3N2C(C1)CC4N3C(=O)CCC4	IWSJXTCXZSUCNS-LXFSFDBISA-N	6.08701e+07	6.71838e+07	1.41321e+08	3.92208e+07
Com_1404_neg	(3R)-3,13-dihydroxytridecanoic acid	N	C13H26O4	246.183	245.176	1.16119	[M-H]-	6.294	0.63	2	C18	Lipids and lipid-like molecules	Fatty Acyls	Fatty acids and conjugates	-	-	-	-	-	-	-	-	-	-	-	-	86289864	C(CCCCCO)CCCCC(CC(=O)O)O	QKFYXWQWAMGHHJ-GFCCVEGCSA-N	7.96571e+07	6.7182e+07	7.96709e+07	6.7672e+07
Com_5959_pos	Nobilonine	P	C17H27NO3	293.199	294.205	5.84193	[M+H]+	6.711	0.62	2	C18	Lipids and lipid-like molecules	Prenol lipids	Terpene lactones	-	-	-	-	-	-	-	-	-	-	-	-	-	[C@]12([C@H]([C@H]3[C@@H]([C@H](C1=O)OC3=O)C(C)C)CC[C@@H]2CN(C)C)C	MAEQVSBPCIMMJF-MYJMNDMHNA-N	5.48136e+07	6.70738e+07	3.0763e+07	3.18205e+07
Com_2508_pos	Prostaglandin E1	P	C20H34O5	354.241	337.238	1.20673	[M+H-H2O]+	6.097	0.77	1	C18	Lipids and lipid-like molecules	Fatty Acyls	Eicosanoids	"745-65-3"	HMDB0001442	Lipids and lipid-like molecules	Fatty Acyls	Eicosanoids	-	C04741	-	LMFA03010134	Fatty Acyls [FA]	Eicosanoids [FA03]	Prostaglandins [FA0301]	5280723	CCCCC[C@H](O)\C=C\[C@H]1[C@H](O)CC(=O)[C@@H]1CCCCCCC(O)=O	GMVPRGQOIOIIMI-DWKJAMRDSA-N	3.89477e+07	6.70165e+07	6.57322e+07	4.88562e+07
Com_1504_pos	10,11-Dihydrocarbamazepine	P	C15H14N2O	238.111	261.099	4.12179	[M+Na]+	5.096	0.9	1	C18	Organoheterocyclic compounds	Benzazepines	Dibenzazepines	"3564-73-6"	HMDB0244276	Organoheterocyclic compounds	Benzazepines	Dibenzazepines	-	-	-	-	-	-	-	19099	C1CC2=CC=CC=C2N(C3=CC=CC=C31)C(=O)N	PHNLCHMJDSSPDQ-UHFFFAOYSA-N	6.50705e+07	6.695e+07	6.98602e+07	6.29102e+07
Com_2275_pos	Marrubiin	P	C20H28O4	332.199	315.196	0.35053	[M+H-H2O]+	6.014	0.76	1	C18	Organoheterocyclic compounds	Lactones	Gamma butyrolactones	"465-92-9"	-	-	-	-	-	C09128	-	-	-	-	-	-	CC1CC2C3C(CCCC3(C1(CCC4=COC=C4)O)C)(C(=O)O2)C	HQLLRHCTVDVUJB-OBHOOXMTSA-N	8.3883e+07	6.69333e+07	7.96008e+07	6.7364e+07
Com_5360_pos	(Z)-3-Hexenyl beta-D-glucopyranoside	P	C12H22O6	262.142	263.149	1.4645	[M+H]+	5.748	0.68	2	C18	Lipids and lipid-like molecules	Fatty Acyls	Fatty acyl glycosides	-	-	-	-	-	-	-	-	-	-	-	-	-	CCC=CCCOC1C(C(C(C(O1)CO)O)O)O	OZIPFYKAIOOVEJ-ODWUMMNUSA-N	5.8704e+07	6.67728e+07	6.56249e+07	6.65965e+07
Com_4294_pos	(-)-alpha-Chamipinene	P	C15H24	204.188	205.195	0.79461	[M+H]+	6.214	0.8	2	C18	Lipids and lipid-like molecules	Prenol lipids	Sesquiterpenoids	-	-	-	-	-	-	-	-	-	-	-	-	-	CC1=CCC(=C(C)CCCC(=C)C)CC1	AAQGKZZPNFGAFB-PFONDFGASA-N	4.17677e+07	6.64897e+07	7.68657e+07	4.24166e+07
Com_6460_pos	5-Hydroxy-9-methylstreptimidone	P	C17H25NO5	323.173	324.178	6.67306	[M+H]+	5.819	0.68	2	C18	Organoheterocyclic compounds	Piperidines	Piperidinones	-	-	-	-	-	-	-	-	-	-	-	-	-	CC=CC(=CC(C)(C(=O)CC(CC1CC(=O)NC(=O)C1)O)O)C	OTCGXJRNGOQUDA-JWPKELMXSA-N	5.47467e+07	6.64004e+07	7.98893e+07	3.37196e+07
Com_4048_pos	Makaluvamine I	P	[C10H10N3O]+	188.082	189.089	5.20168	[M+H]+	5.789	-	3	C18	Organoheterocyclic compounds	Quinolines and derivatives	Pyrroloquinolines	-	-	-	-	-	-	-	-	-	-	-	-	-	O=C1C(N)=CC2=[NH+]CCC3=CNC1=C23	STCMSNWIFKZLCO-UHFFFAOYSA-O	6.95302e+07	6.61303e+07	5.08143e+07	6.36736e+07
Com_5830_pos	3-Hydroxyhept-4-enoylcarnitine	P	C14H25NO5	287.173	288.181	1.46673	[M+H]+	5.701	0.7	2	C18	Lipids and lipid-like molecules	Fatty Acyls	Fatty acid esters	"-"	HMDB0241685	Lipids and lipid-like molecules	Fatty Acyls	Fatty acid esters	-	-	-	-	-	-	-	-	CCC=CC(O)CC(=O)OC(CC([O-])=O)C[N+](C)(C)C	VKIUTEFDGAOUFO-UHFFFAOYSA-N	6.25191e+07	6.59071e+07	7.26339e+07	5.98074e+07
Com_2126_neg	(6R,9S)-3-Oxo-alpha-ionol beta-D-glucoside	N	C19H30O7	370.199	369.189	6.453	[M-H]-	6.083	0.57	2	C18	Lipids and lipid-like molecules	Fatty Acyls	Fatty acyl glycosides	-	-	-	-	-	-	-	-	-	-	-	-	-	CC1=CC(=O)CC(C1C=CC(C)OC2C(C(C(C(O2)CO)O)O)O)(C)C	SZOPSAFLRCYJCX-PYSMSRLXSA-N	7.30273e+07	6.58636e+07	5.55498e+07	7.63251e+07
Com_66_neg	1,4-Dioxane-2,5-diol	N	C4H8O4	120.042	165.041	3.41879	[M+HCOOH-H]-	7.443	0.84	2	C18	Organoheterocyclic compounds	Dioxanes	1,4-dioxanes	"23147-58-2"	-	-	-	-	-	-	-	-	-	-	-	-	C1C(OCC(O1)O)O	ATFVTAOSZBVGHC-UHFFFAOYSA-N	5.05218e+07	6.58605e+07	7.07144e+07	6.64039e+07
Com_1686_pos	Ethylene brassylate	P	C15H26O4	270.183	271.191	1.20863	[M+H]+	6.14	0.76	1	C18	Phenylpropanoids and polyketides	Macrolides and analogues	-	"105-95-3"	HMDB0040459	Phenylpropanoids and polyketides	Macrolides and analogues	-	-	-	-	-	-	-	-	61014	C1CCCCCC(=O)OCCOC(=O)CCCCC1	XRHCAGNSDHCHFJ-UHFFFAOYSA-N	7.02771e+07	6.58302e+07	6.83901e+07	4.99774e+07
Com_674_neg	Methyl 16-hydroxyhexadecanoate	N	C17H34O3	286.251	331.248	3.51288	[M+HCOOH-H]-	6.629	0.88	1	C18	Lipids and lipid-like molecules	Fatty Acyls	Fatty alcohols	"36575-67-4"	HMDB0254562	Lipids and lipid-like molecules	Fatty Acyls	Fatty alcohols	-	-	-	-	-	-	-	3496888	COC(=O)CCCCCCCCCCCCCCCO	AOTMRIXFFOGWDT-UHFFFAOYSA-N	1.06758e+08	6.57948e+07	9.26671e+07	6.98478e+07
Com_1451_neg	Gallicynoic acid A	N	C14H22O4	254.152	253.144	0.05327	[M-H]-	5.971	0.74	2	C18	Lipids and lipid-like molecules	Fatty Acyls	Fatty acids and conjugates	-	-	-	-	-	-	-	-	LMFA01050575	Fatty Acyls [FA]	Fatty Acids and Conjugates [FA01]	Hydroxy fatty acids [FA0105]	-	CCCCC(C#CC(C=CCCCC(=O)O)O)O	WSAOFJBMEVAKDJ-ODBCZPJSSA-N	4.93551e+07	6.56505e+07	6.51489e+07	4.81033e+07
Com_6563_pos	Antirrhide	P	C15H22O8	330.131	331.137	5.43042	[M+H]+	5.7	0.58	2	C18	Organic oxygen compounds	Organooxygen compounds	Carbohydrates and carbohydrate conjugates	-	-	-	-	-	-	-	-	-	-	-	-	-	C=C1C(CC2C1C(OC=C2)OC3C(C(C(C(O3)CO)O)O)O)O	WGRQLYJSRDDYHN-GVVXBQHQSA-N	6.87863e+07	6.56352e+07	6.57492e+07	6.79561e+07
Com_4985_pos	3-Hydroxydodecanedioic acid	P	C12H22O5	246.147	247.154	1.34908	[M+H]+	5.798	-	3	C18	Organic acids and derivatives	Hydroxy acids and derivatives	Medium-chain hydroxy acids and derivatives	"34574-69-1"	HMDB0000413	Organic acids and derivatives	Hydroxy acids and derivatives	Medium-chain hydroxy acids and derivatives	-	-	-	LMFA01170089	Fatty Acyls [FA]	Fatty Acids and Conjugates [FA01]	Dicarboxylic acids [FA0117]	16663321	OC(CCCCCCCCC(O)=O)CC(O)=O	FYVQCLGZFXHEGL-UHFFFAOYSA-N	5.7449e+07	6.53653e+07	7.16892e+07	5.44209e+07
Com_2581_pos	Ponicidin	P	C20H26O6	362.173	345.167	6.30295	[M+H-H2O]+	6.667	0.56	1	C18	Lipids and lipid-like molecules	Prenol lipids	Diterpenoids	"52617-37-5"	HMDB0242347	Lipids and lipid-like molecules	Prenol lipids	Diterpenoids	-	-	-	-	-	-	-	14564539	CC1(C)CCC(O)C23C4OC5C6CCC2C5(C(=O)C6=C)C(O)(O4)C(O)C13	WHRDRHNMTIXZNY-UHFFFAOYSA-N	7.95717e+07	6.53208e+07	7.22917e+07	7.67618e+07
Com_3569_pos	Conhydrine	P	C8H17NO	143.131	144.139	2.09716	[M+H]+	5.422	0.51	2	C18	Organoheterocyclic compounds	Piperidines	-	"495-20-5"	-	-	-	-	-	C19983	-	-	-	-	-	-	CCC(C1CCCCN1)O	VCCAAURNBULZRR-UHFFFAOYSA-N	1.52646e+08	6.51519e+07	1.01445e+08	1.33678e+08
Com_5_pos	Choline	P	C5H14NO	104.108	104.107	1.85167	[M+H]+	1.438	0.9	1	C18	Organic nitrogen compounds	Organonitrogen compounds	Quaternary ammonium salts	"62-49-7"	HMDB0000097	Organic nitrogen compounds	Organonitrogen compounds	Quaternary ammonium salts	Choline; Bilineurine	C00114	map00260;map00564;map01100;map02010;map04725;map04976;map05231	-	-	-	-	305	C[N+](C)(C)CCO	OEYIOHPDSNJKLS-UHFFFAOYSA-N	5.10763e+07	6.51345e+07	7.27018e+07	3.81498e+08
Com_1718_neg	Tetradecylsulfate	N	C14H30O4S	294.186	293.179	0.94975	[M-H]-	8.592	0.92	2	C18	Organic acids and derivatives	Organic sulfuric acids and derivatives	Sulfuric acid esters	"4754-44-3"	-	-	-	-	-	-	-	-	-	-	-	5248	O=S(=O)(O)OCCCCCCCCCCCCCC	URLJMZWTXZTZRR-UHFFFAOYSA-N	3.88862e+08	6.51021e+07	1.5239e+08	6.84889e+07
Com_6548_pos	2,3-Dinor-8-iso prostaglandin F1alpha	P	C18H32O5	328.225	329.232	1.30896	[M+H]+	6.72	0.88	2	C18	Lipids and lipid-like molecules	Fatty Acyls	Eicosanoids	-	-	-	-	-	2,3-Dinor-8-iso prostaglandin F1alpha; 2,3-Dinor-8-iso PGF1alpha	C14795	map00590	LMFA03010154	Fatty Acyls [FA]	Eicosanoids [FA03]	Prostaglandins [FA0301]	-	CCCCCC(C=CC1C(CC(C1CCCCC(=O)O)O)O)O	XHHYJZGDOMKLEE-RLDLTEIJSA-N	7.7424e+07	6.50384e+07	8.69904e+07	6.17319e+07
Com_751_pos	4'-O-Methylpyridoxine	P	C9H13NO3	183.09	206.079	1.64907	[M+Na]+	5.282	-	3	C18	Organoheterocyclic compounds	Pyridines and derivatives	Pyridoxines	"1464-33-1"	HMDB0029455	Organoheterocyclic compounds	Pyridines and derivatives	Pyridoxines	-	-	-	-	-	-	-	76581	COCC1=C(CO)C=NC(C)=C1O	SVINQHQHARVZFF-UHFFFAOYSA-N	1.78443e+07	6.49941e+07	5.48941e+07	2.59743e+07
Com_3091_pos	1-O-Sinapoyl-beta-D-glucose	P	C17H22O10	386.121	409.111	1.90292	[M+Na]+	5.545	0.61	1	C18	Phenylpropanoids and polyketides	Cinnamic acids and derivatives	Hydroxycinnamic acids and derivatives	"78185-48-5"	HMDB0302379	Phenylpropanoids and polyketides	Cinnamic acids and derivatives	Hydroxycinnamic acids and derivatives	1-O-Sinapoyl-beta-D-glucose; 1-O-Sinapoyl beta-D-glucoside	C01175	map00940	-	-	-	-	5280406	COC1=CC(=CC(=C1O)OC)/C=C/C(=O)O[C@H]2[C@@H]([C@H]([C@@H]([C@H](O2)CO)O)O)O	XRKBRPFTFKKHEF-DGDBGZAXSA-N	7.48059e+07	6.49878e+07	5.54432e+07	1.06147e+08
Com_5906_pos	Arachidonyl alcohol	P	C20H34O	290.261	291.268	0.51181	[M+H]+	7.012	0.85	2	C18	Lipids and lipid-like molecules	Fatty Acyls	Fatty alcohols	-	-	-	-	-	-	-	-	LMFA05000777	Fatty Acyls [FA]	Fatty alcohols [FA05]	_	-	CCCCCC=CCC=CCC=CCC=CCCCCO	NYBCZSBDKXGAGM-DOFZRALJSA-N	5.81242e+07	6.48375e+07	9.73785e+07	4.26933e+07
Com_2236_pos	Ethyl oleate	P	C20H38O2	310.287	311.295	0.39898	[M+H]+	10.124	0.74	1	C18	Lipids and lipid-like molecules	Fatty Acyls	Fatty acid esters	"111-62-6"	HMDB0034451	Lipids and lipid-like molecules	Fatty Acyls	Fatty acid esters	-	D04090	-	LMFA07010880	Fatty Acyls [FA]	Fatty esters [FA07]	Short fatty esters [FA0710]	5364430	CCCCCCCC\C=C\CCCCCCCC(=O)OCC	LVGKNOAMLMIIKO-VAWYXSNFSA-N	5.94504e+07	6.39951e+07	3.60797e+07	5.3647e+07
Com_8059_pos	7-deacetyl-7-benzoylepoxyazadiradione	P	C33H36O6	528.251	529.262	7.14344	[M+H]+	6.249	-	3	C18	Lipids and lipid-like molecules	Prenol lipids	Triterpenoids	-	-	-	-	-	-	-	-	-	-	-	-	52951893	CC1(C2CC(C3(C(C2(C=CC1=O)C)CCC4(C35C(O5)C(=O)C4C6=COC=C6)C)C)OC(=O)C7=CC=CC=C7)C	NHRKCWIDMHBOOY-CRMKCTJSSA-N	8.02735e+07	6.3726e+07	9.36888e+07	6.77938e+07
Com_12_pos	Creatinine	P	C4H7N3O	113.059	114.067	2.67119	[M+H]+	1.43	0.73	1	C18	Organic acids and derivatives	Carboxylic acids and derivatives	Amino acids, peptides, and analogues	"60-27-5"	HMDB0000562	Organic acids and derivatives	Carboxylic acids and derivatives	Amino acids, peptides, and analogues	Creatinine; 1-Methylglycocyamidine	C00791	map00330;map01100	-	-	-	-	588	CN1CC(=O)NC1=N	DDRJAANPRJIHGJ-UHFFFAOYSA-N	2.15565e+07	6.361e+07	5.48528e+07	2.50647e+07
Com_7547_pos	Lys Asp His	P	C16H26N6O6	398.191	399.2	4.26761	[M+H]+	5.892	0.7	2	C18	Organic acids and derivatives	Peptidomimetics	Hybrid peptides	-	-	-	-	-	-	-	-	-	-	-	-	-	C1=C(NC=N1)CC(C(=O)O)NC(=O)C(CC(=O)O)NC(=O)C(CCCCN)N	IBQMEXQYZMVIFU-SRVKXCTJSA-N	6.49942e+07	6.3552e+07	5.83358e+07	5.68669e+07
Com_2166_neg	Deacylmetaplexigenin	N	C21H32O6	380.22	379.21	7.8174	[M-H]-	6.514	-	3	C18	Lipids and lipid-like molecules	Steroids and steroid derivatives	Pregnane steroids	"3513-04-0"	-	-	-	-	-	-	-	-	-	-	-	-	CC(=O)C1(CCC2(C1(C(CC3C2(CC=C4C3(CCC(C4)O)C)O)O)C)O)O	ATMZVVNNICECKQ-MNSFQJRNSA-N	7.81146e+07	6.35361e+07	8.98382e+07	7.07425e+07
Com_6524_pos	11,15-Epoxy-3(20)-phytene-1,2-diol	P	C20H38O3	326.282	327.289	0.41041	[M+H]+	9.664	0.64	2	C18	Lipids and lipid-like molecules	Prenol lipids	Diterpenoids	-	-	-	-	-	-	-	-	-	-	-	-	-	CC(CCCC(=C)C(CO)O)CCCC1(CCCC(O1)(C)C)C	WSHXZEKFCZOCJL-YVWKXTFCSA-N	6.43942e+07	6.34983e+07	3.66466e+07	6.65166e+07
Com_5968_pos	3alpha-Hydroxy-11beta,13-dihydrodeoxymikanolide	P	C15H18O6	294.11	295.116	5.15786	[M+H]+	5.723	0.64	2	C18	Organoheterocyclic compounds	Lactones	Gamma butyrolactones	-	-	-	-	-	-	-	-	-	-	-	-	-	CC1C2C(CC3(C(O3)CC(C4=CC2OC4=O)O)C)OC1=O	ITFJPAQQKHMDBK-QEPGURRYSA-N	8.69684e+07	6.34897e+07	4.36675e+07	7.98689e+07
Com_3461_pos	N-Cyclohexylformamide	P	C7H13NO	127.1	128.107	2.14589	[M+H]+	5.627	0.72	2	C18	Organic acids and derivatives	Carboxylic acids and derivatives	Carboxylic acid derivatives	-	HMDB0255105	Organic acids and derivatives	Carboxylic acids and derivatives	Carboxylic acid derivatives	-	C11519	map00930;map01120	-	-	-	-	-	C1CCC(CC1)NC=O	SWGXDLRCJNEEGZ-UHFFFAOYSA-N	6.62108e+07	6.33143e+07	6.30099e+07	6.01985e+07
Com_7217_pos	Multifidol glucoside	P	C17H24O9	372.142	373.148	3.24283	[M+H]+	5.586	-	3	C18	Organic oxygen compounds	Organooxygen compounds	Carbohydrates and carbohydrate conjugates	-	-	-	-	-	-	-	-	-	-	-	-	-	CCC(C)C(=O)C1=C(C=C(C=C1OC2C(C(C(C(O2)CO)O)O)O)O)O	MMJKSUJYDHTZJV-WVSKRKQGSA-N	4.42312e+07	6.32028e+07	3.09729e+07	3.57626e+07
Com_2922_pos	N-(3-Methoxybenzyl)Palmitamide	P	C24H41NO2	375.314	376.319	5.92177	[M+H]+	8.84	-	3	C18	Benzenoids	Phenol ethers	Anisoles	"847361-96-0"	-	-	-	-	-	-	-	LMFA08020315	Fatty Acyls [FA]	Fatty amides [FA08]	N-acyl amines [FA0802]	-	CCCCCCCCCCCCCCCC(=O)NCC1=CC(=CC=C1)OC	FIQGQTITXPTKIY-UHFFFAOYSA-N	3.83113e+07	6.29898e+07	1.77039e+07	1.18644e+07
Com_650_neg	4-Dodecylbenzenesulfonic acid	N	C18H30O3S	326.192	325.184	2.05616	[M-H]-	8.613	1	1	C18	Benzenoids	Benzene and substituted derivatives	Benzenesulfonic acids and derivatives	"121-65-3"	HMDB0059915	Benzenoids	Benzene and substituted derivatives	Benzenesulfonic acids and derivatives	-	-	-	-	-	-	-	8485	CCCCCCCCCCCCC1=CC=C(C=C1)S(=O)(=O)O	KWXICGTUELOLSQ-UHFFFAOYSA-N	7.15308e+07	6.29829e+07	1.9731e+08	9.1493e+07
Com_800_pos	2-Aminoacridone	P	C13H10N2O	210.079	211.087	0.70269	[M+H]+	6.398	0.5	1	C18	Organoheterocyclic compounds	Quinolines and derivatives	Benzoquinolines	"27918-14-5"	HMDB0245005	Organoheterocyclic compounds	Quinolines and derivatives	Benzoquinolines	-	C12143	-	-	-	-	-	121965	C1=CC=C2C(=C1)C(=O)C3=C(N2)C=CC(=C3)N	PIGCSKVALLVWKU-UHFFFAOYSA-N	3.31391e+07	6.28111e+07	1.85281e+07	4.31786e+07
Com_4220_pos	Ecgonine methyl ester	P	C10H17NO3	199.121	200.128	1.64842	[M+H]+	5.417	-	3	C18	Alkaloids and derivatives	Tropane alkaloids	-	"7143-09-1"	HMDB0006406	Alkaloids and derivatives	Tropane alkaloids	-	Ecgonine methyl ester; Methyl ecgonine	C12448	map00960;map01064;map01100;map01110	-	-	-	-	-	CN1C2CCC1C(C(C2)O)C(=O)OC	QIQNNBXHAYSQRY-UYXSQOIJSA-N	4.70916e+07	6.27127e+07	6.43874e+07	4.37006e+07
Com_5774_pos	Tris(2-chloroethyl)phosphate	P	C6H12Cl3O4P	283.954	284.961	0.82813	[M+H]+	5.967	0.88	2	C18	Organic acids and derivatives	Organic phosphoric acids and derivatives	Phosphate esters	"115-96-8"	-	-	-	-	-	C14445	-	-	-	-	-	8295	O=P(OCCCl)(OCCCl)OCCCl	HQUQLFOMPYWACS-UHFFFAOYSA-N	6.06182e+07	6.25091e+07	5.09842e+07	1.78298e+08
Com_7776_pos	alpha-Phocaecholic acid	P	C24H40O6	424.282	425.288	5.23199	[M+H]+	9.358	0.51	2	C18	Lipids and lipid-like molecules	Steroids and steroid derivatives	Bile acids, alcohols and derivatives	-	-	-	-	-	-	C17651	map00121	LMST04010254	Sterol Lipids [ST]	Bile acids and derivatives [ST04]	C24 bile acids, alcohols, and derivatives [ST0401]	-	CC(CC(C(=O)O)O)C1CCC2C1(C(CC3C2C(CC4C3(CCC(C4)O)C)O)O)C	UJYLRDMHTJWIQW-SWSYAYITSA-N	6.83798e+07	6.24486e+07	3.06326e+07	8.38984e+07
Com_7619_pos	Gymnasterone D	P	C28H38O2	406.287	407.293	3.71936	[M+H]+	10.115	-	3	C18	Lipids and lipid-like molecules	Steroids and steroid derivatives	Ergostane steroids	-	-	-	-	-	-	-	-	LMST01031194	Sterol Lipids [ST]	Sterols [ST01]	Ergosterols and C24-methyl derivatives [ST0103]	-	CC(C)C(C)C=CC(C)C1CC(=O)C2=C3C=CC4=CC(=O)CCC4(C3CCC12C)C	GQXHQDCLIABAJK-FYQXRWMHSA-N	6.00561e+07	6.23825e+07	5.71884e+07	6.05557e+07
Com_27_pos	2-Anilinoethanol	P	C8H11NO	137.084	120.081	2.04161	[M+H-H2O]+	1.545	0.84	2	C18	Organic nitrogen compounds	Organonitrogen compounds	Amines	-	HMDB0245030	Organic nitrogen compounds	Organonitrogen compounds	Amines	-	-	-	-	-	-	-	31235	C1=CC=C(C=C1)NCCO	MWGATWIBSKHFMR-UHFFFAOYSA-N	3.08361e+07	6.22608e+07	5.52579e+07	3.89397e+07
Com_226_pos	2,6-Dimethylquinoline	P	C11H11N	157.089	158.097	1.85733	[M+H]+	5.335	-	3	C18	Organoheterocyclic compounds	Quinolines and derivatives	-	"877-43-0"	HMDB0302388	Organoheterocyclic compounds	Quinolines and derivatives	-	-	-	-	-	-	-	-	-	CC1=CC2=CC=C(C)N=C2C=C1	JJPSZKIOGBRMHK-UHFFFAOYSA-N	6.41412e+07	6.21937e+07	3.17797e+07	6.86685e+07
Com_2336_pos	Ricinoleic acid	P	C18H34O3	298.251	321.24	0.58711	[M+Na]+	7.98	0.77	1	C18	Lipids and lipid-like molecules	Fatty Acyls	Fatty acids and conjugates	"141-22-0"	HMDB0034297	Lipids and lipid-like molecules	Fatty Acyls	Fatty acids and conjugates	-	C08365	-	LMFA02000184	Fatty Acyls [FA]	Octadecanoids [FA02]	Other Octadecanoids [FA0200]	5282942	CCCCCCC(O)C\C=C/CCCCCCCC(O)=O	WBHHMMIMDMUBKC-XFXZXTDPSA-N	1.23399e+08	6.19815e+07	1.00168e+08	7.93541e+07
Com_1714_neg	Ethyl (S)-3-hydroxybutyrate glucoside	N	C12H22O8	294.131	293.124	0.73074	[M-H]-	5.477	0.59	2	C18	Lipids and lipid-like molecules	Fatty Acyls	Fatty acyl glycosides	"-"	HMDB0031693	Lipids and lipid-like molecules	Fatty Acyls	Fatty acyl glycosides	-	-	-	-	-	-	-	76463850	CCOC(=O)CC(C)OC1OC(CO)C(O)C(O)C1O	HEBPYQNXDMDRKR-UHFFFAOYSA-N	5.38879e+07	6.19543e+07	6.62239e+07	5.5595e+07
Com_6653_pos	Ile Phe Gly	P	C17H25N3O4	335.185	336.192	0.60815	[M+H]+	5.659	0.61	2	C18	Organic acids and derivatives	Carboxylic acids and derivatives	Amino acids, peptides, and analogues	-	-	-	-	-	-	-	-	-	-	-	-	-	CCC(C)C(C(=O)NC(CC1=CC=CC=C1)C(=O)NCC(=O)O)N	UAELWXJFLZBKQS-WHOFXGATSA-N	5.6402e+07	6.18254e+07	6.47894e+07	5.50994e+07
Com_99_pos	2-Hydroxymethyl benzoic acid	P	C8H8O3	152.047	135.044	2.12402	[M+H-H2O]+	5.581	0.74	1	C18	Benzenoids	Benzene and substituted derivatives	Benzoic acids and derivatives	"612-20-4"	HMDB0032594	Benzenoids	Benzene and substituted derivatives	Benzoic acids and derivatives	-	C10804	-	-	-	-	-	11920	OCC1=CC=CC=C1C(O)=O	MGMNPSAERQZUIM-UHFFFAOYSA-N	6.33741e+07	6.17241e+07	6.26301e+07	5.83299e+07
Com_2335_pos	Idebenone	P	C19H30O5	338.209	321.204	6.36863	[M+H-H2O]+	6.888	0.56	1	C18	Lipids and lipid-like molecules	Prenol lipids	Quinone and hydroquinone lipids	"58186-27-9"	HMDB0253376	-	-	-	-	-	-	-	-	-	-	3686	CC1=C(C(=O)C(=C(C1=O)OC)OC)CCCCCCCCCCO	JGPMMRGNQUBGND-UHFFFAOYSA-N	7.58065e+07	6.1513e+07	8.76913e+07	4.73943e+07
Com_270_neg	1,2,3-Trimethoxybenzene	N	C9H12O3	168.079	227.093	0.48463	[M+CH3COOH-H]-	5.759	0.67	1	C18	Benzenoids	Phenol ethers	Anisoles	"634-36-6"	HMDB0303354	Benzenoids	Phenol ethers	Anisoles	-	-	-	-	-	-	-	-	COC1=CC=CC(OC)=C1OC	CRUILBNAQILVHZ-UHFFFAOYSA-N	5.37993e+07	6.12926e+07	6.06348e+07	2.82387e+07
Com_7044_pos	AB-Chminaca	P	C20H28N4O2	356.221	357.226	8.41163	[M+H]+	6.089	-	3	C18	Organic acids and derivatives	Carboxylic acids and derivatives	Amino acids, peptides, and analogues	"-"	HMDB0247738	Organic acids and derivatives	Carboxylic acids and derivatives	Amino acids, peptides, and analogues	-	-	-	-	-	-	-	70969900	CC(C)C(NC(=O)C1=NN(CC2CCCCC2)C2=CC=CC=C12)C(N)=O	KJNZIEGLNLCWTQ-UHFFFAOYSA-N	5.52418e+07	6.12851e+07	6.43967e+07	5.66806e+07
Com_6800_pos	(1'S,2'S)-Anethole glycol 2'-O-beta-D-glucopyranoside	P	C16H24O8	344.147	345.153	3.84126	[M+H]+	5.546	-	3	C18	Organic oxygen compounds	Organooxygen compounds	Carbohydrates and carbohydrate conjugates	-	-	-	-	-	-	-	-	-	-	-	-	-	CC(C(C1=CC=C(C=C1)OC)O)OC2C(C(C(C(O2)CO)O)O)O	JYWSARFDLXXOHT-GGWCFCNESA-N	6.23986e+07	6.12664e+07	5.54198e+07	3.96363e+07
Com_7933_pos	(5Z,8Z,10E,12S,14Z)-12-Hydroxyicosa-5,8,10,14-tetraenoylcarnitine	P	C27H45NO5	463.33	464.335	4.31695	[M+H]+	9.572	0.53	2	C18	Lipids and lipid-like molecules	Fatty Acyls	Fatty acid esters	"-"	HMDB0241591	Lipids and lipid-like molecules	Fatty Acyls	Fatty acid esters	-	-	-	-	-	-	-	-	CCCCCC=CCC(O)C=CC=CCC=CCCCC(=O)OC(CC([O-])=O)C[N+](C)(C)C	NOARSWRROUOLCM-UHFFFAOYSA-N	2.31467e+08	6.1129e+07	4.00312e+08	2.42137e+08
Com_5910_pos	syn-3-Isopropyl-6-(4-methoxybenzyl)-4-methylmorpholine-2,5-dione	P	C16H21NO4	291.147	292.152	6.75923	[M+H]+	5.941	0.57	2	C18	Organic acids and derivatives	Carboxylic acids and derivatives	Amino acids, peptides, and analogues	-	-	-	-	-	-	-	-	-	-	-	-	-	CC(C)C1C(=O)OC(C(=O)N1C)CC2=CC=C(C=C2)OC	UTROHFPONJQOAG-UONOGXRCSA-N	4.91213e+07	6.07874e+07	5.25871e+07	4.61987e+07
Com_2490_pos	8-benzyl-3-phenyl-1,4,8-triazaspiro[4.5]dec-3-ene-2-thione	P	C20H21N3S	335.146	336.153	1.16543	[M+H]+	5.858	-	3	C18	Organoheterocyclic compounds	Piperidines	Benzylpiperidines	"892299-34-2"	-	-	-	-	-	-	-	-	-	-	-	22424118	C1CN(CCC12NC(=S)C(=N2)C3=CC=CC=C3)CC4=CC=CC=C4	AOBCABIXZSRBPE-UHFFFAOYSA-N	6.79274e+07	6.0742e+07	6.3957e+07	6.30517e+07
Com_5870_pos	Chloropyramine	P	C16H20ClN3	289.135	290.142	1.34877	[M+H]+	6.2	-	3	C18	Benzenoids	Benzene and substituted derivatives	Benzylamines	"59-32-5"	HMDB0015690	Benzenoids	Benzene and substituted derivatives	Benzylamines	-	-	-	-	-	-	-	25295	CN(C)CCN(CC1=CC=C(Cl)C=C1)C1=CC=CC=N1	ICKFFNBDFNZJSX-UHFFFAOYSA-N	4.43689e+07	6.06648e+07	6.48231e+07	5.84476e+07
Com_5032_pos	1-(4-Methoxyphenyl)-3-(4-morpholinyl)-1-propanone	P	C14H19NO3	249.136	250.142	7.65454	[M+H]+	6.008	0.56	2	C18	Organic oxygen compounds	Organooxygen compounds	Carbonyl compounds	-	-	-	-	-	-	C15032	-	-	-	-	-	-	COC1=CC=C(C=C1)C(=O)CCN2CCOCC2	MARDRZQLSPCWMG-UHFFFAOYSA-N	5.8049e+07	6.02872e+07	8.15051e+07	4.23396e+07
Com_8224_pos	PA(20:3(8Z,11Z,14Z)-2OH(5,6)/i-14:0)	P	C37H67O10P	702.447	703.455	0.58468	[M+H]+	11.858	-	3	C18	-	-	-	"-"	HMDB0267562	-	-	-	-	-	-	-	-	-	-	-	[H][C@@](COC(=O)CCCC(O)C(O)C\C=C/C\C=C/C\C=C/CCCCC)(COP(O)(O)=O)OC(=O)CCCCCCCCCCC(C)C	VKQKXPCYRJETGR-WIEVHURBSA-N	7.11802e+07	6.01888e+07	2.94331e+08	9.62531e+07
Com_3328_pos	G-418	P	C20H40N4O10	496.274	519.261	4.74851	[M+Na]+	10.039	0.75	2	C18	Organic oxygen compounds	Organooxygen compounds	Carbohydrates and carbohydrate conjugates	-	-	-	-	-	-	-	-	-	-	-	-	-	CC(C1C(C(C(C(O1)OC2C(CC(C(C2O)OC3C(C(C(CO3)(C)O)NC)O)N)N)N)O)O)O.OS(=O)(=O)O.OS(=O)(=O)O	BRZYSWJRSDMWLG-ZBCCNKPPSA-N	5.85504e+07	6.00158e+07	4.41715e+07	8.94629e+07
Com_367_pos	1-(4-Methoxyphenyl)-1-pentene-3-one	P	C12H14O2	190.099	173.096	1.69184	[M+H-H2O]+	5.81	0.62	1	C18	Benzenoids	Phenol ethers	Anisoles	"104-27-8"	HMDB0030905	Benzenoids	Phenol ethers	Anisoles	-	-	-	-	-	-	-	5803450	CCC(=O)/C=C/C1=CC=C(C=C1)OC	SLDQOBRACOQXGE-QPJJXVBHSA-N	6.72893e+07	5.98787e+07	6.58533e+07	6.03231e+07
Com_4995_pos	Estrane	P	C18H30	246.235	247.242	0.49994	[M+H]+	9.284	0.94	2	C18	Lipids and lipid-like molecules	Steroids and steroid derivatives	Estrane steroids	-	HMDB0251974	Lipids and lipid-like molecules	Steroids and steroid derivatives	Estrane steroids	-	C19641	-	-	-	-	-	-	CC12CCCC1C3CCC4CCCCC4C3CC2	GRXPVLPQNMUNNX-MHJRRCNVSA-N	2.30048e+08	5.94768e+07	5.36249e+07	1.01991e+08
Com_232_neg	Chlorophene	N	C13H11ClO	218.05	217.042	0.58349	[M-H]-	5.901	0.79	1	C18	Benzenoids	Benzene and substituted derivatives	Diphenylmethanes	"120-32-1"	HMDB0245035	Benzenoids	Benzene and substituted derivatives	Diphenylmethanes	-	D03564	-	-	-	-	-	8425	C1=CC=C(C=C1)CC2=C(C=CC(=C2)Cl)O	NCKMMSIFQUPKCK-UHFFFAOYSA-N	9.08632e+06	5.93611e+07	7.18262e+06	8.40457e+06
Com_6119_pos	H-LEU-LEU-GLY-OH	P	C14H27N3O4	301.2	302.208	1.6266	[M+H]+	5.613	0.75	2	C18	Organic acids and derivatives	Carboxylic acids and derivatives	Amino acids, peptides, and analogues	"4464-36-2"	-	-	-	-	-	-	-	-	-	-	-	-	CC(C)CC(C(=O)NC(CC(C)C)C(=O)NCC(=O)O)N	YOKVEHGYYQEQOP-QWRGUYRKSA-N	5.4594e+07	5.91555e+07	6.15847e+07	5.82367e+07
Com_6244_pos	Yaretol	P	C19H32O3	308.235	309.242	0.05898	[M+H]+	6.334	0.9	2	C18	Organic oxygen compounds	Organooxygen compounds	Carbohydrates and carbohydrate conjugates	-	-	-	-	-	-	-	-	-	-	-	-	-	CC(C)C1CCC2C1(CCC34C2(C(C(O3)(CC4)C)CO)O)C	AYLBIXSXMOMHSY-LWWDEJTHSA-N	8.39395e+07	5.90881e+07	8.20331e+07	7.25699e+07
Com_6823_pos	MG(0:0/16:1(9Z)/0:0)	P	C19H36O4	328.261	346.295	0.30885	[M+NH4]+	6.618	-	3	C18	Lipids and lipid-like molecules	Glycerolipids	Monoradylglycerols	"-"	HMDB0011534	Lipids and lipid-like molecules	Glycerolipids	Monoradylglycerols	-	-	-	-	-	-	-	53480960	[H]C(CO)(CO)OC(=O)CCCCCCC\C=C/CCCCCC	CXUXMSACCLYMBI-FPLPWBNLSA-N	1.45478e+09	5.88337e+07	1.77892e+07	1.27164e+09
Com_4224_pos	N-Methyldodecylamine	P	C13H29N	199.23	200.237	0.35043	[M+H]+	6.676	0.68	2	C18	Organic nitrogen compounds	Organonitrogen compounds	Amines	"5702-82-9"	-	-	-	-	-	-	-	-	-	-	-	81746	N(C)CCCCCCCCCCCC	OMEMQVZNTDHENJ-UHFFFAOYSA-N	5.80032e+07	5.84901e+07	9.21139e+07	6.81523e+07
Com_7947_pos	1-(9Z-tetradecenoyl)-sn-glycero-3-phosphocholine	P	C22H44NO7P	465.286	466.292	1.26565	[M+H]+	5.931	0.87	2	C18	Lipids and lipid-like molecules	Glycerophospholipids	Glycerophosphocholines	-	HMDB0010380	Lipids and lipid-like molecules	Glycerophospholipids	Glycerophosphocholines	-	-	-	LMGP01050014	Glycerophospholipids [GP]	Glycerophosphocholines [GP01]	Monoacylglycerophosphocholines [GP0105]	-	CCCCC=CCCCCCCCC(=O)OCC(COP(=O)([O-])OCC[N+](C)(C)C)O	JXGLGTFMAQOJBB-HEDKFQSOSA-N	4.49085e+07	5.84466e+07	3.74514e+07	5.03364e+07
Com_3956_pos	5-Oxo-1,2-campholide	P	C10H14O3	182.094	183.102	1.10505	[M+H]+	3.583	0.74	2	C18	Organoheterocyclic compounds	Lactones	-	-	-	-	-	-	-	C02952	-	LMPR0102120042	Prenol Lipids [PR]	Isoprenoids [PR01]	C10 isoprenoids (monoterpenes) [PR0102]	-	CC1(C2CC(=O)OC1(CC2=O)C)C	UDJVKSCOEHSXBZ-UHFFFAOYSA-N	1.03574e+08	5.81801e+07	6.37365e+07	5.03338e+07
Com_7423_pos	Buspirone	P	C21H31N5O2	385.248	386.254	1.70595	[M+H]+	5.604	0.55	2	C18	Organoheterocyclic compounds	Diazinanes	Piperazines	"36505-84-7"	HMDB0014633	Organoheterocyclic compounds	Diazinanes	Piperazines	-	C06861	-	-	-	-	-	-	C1CCC2(C1)CC(=O)N(C(=O)C2)CCCCN3CCN(CC3)C4=NC=CC=N4	QWCRAEMEVRGPNT-UHFFFAOYSA-N	6.08245e+07	5.80761e+07	7.17314e+07	5.99282e+07
Com_1867_pos	Methyl heptadecanoate	P	C18H36O2	284.272	285.279	2.04169	[M+H]+	10.035	0.58	1	C18	Lipids and lipid-like molecules	Fatty Acyls	Fatty acid esters	"1731-92-6"	-	-	-	-	-	-	-	LMFA07010473	Fatty Acyls [FA]	Fatty esters [FA07]	Short fatty esters [FA0710]	-	CCCCCCCCCCCCCCCCC(=O)OC	HUEBIMLTDXKIPR-UHFFFAOYSA-N	5.81565e+07	5.78516e+07	5.57983e+07	6.34892e+07
Com_2470_pos	Seneciphylline	P	C18H23NO5	333.158	334.165	1.28224	[M+H]+	5.517	0.61	1	C18	Alkaloids and derivatives	-	-	"480-81-9"	HMDB0258231	Alkaloids and derivatives	-	-	-	C10391	-	-	-	-	-	521227	CC=C1CC(=C)C(C)(O)C(=O)OCC2=CCN3CCC(OC1=O)C23	FCEVNJIUIMLVML-QPSVUOIXSA-N	5.98768e+07	5.77512e+07	6.05121e+07	5.27007e+07
Com_3082_pos	Misoprostol	P	C22H38O5	382.272	405.261	0.62674	[M+Na]+	7.742	0.92	1	C18	Lipids and lipid-like molecules	Fatty Acyls	Eicosanoids	"59122-46-2"	HMDB0015064	Lipids and lipid-like molecules	Fatty Acyls	Eicosanoids	-	D00419	-	-	-	-	-	5282381	CCCCC(C)(CC=CC1C(CC(=O)C1CCCCCCC(=O)OC)O)O	OJLOPKGSLYJEMD-URPKTTJQSA-N	6.7056e+07	5.76184e+07	7.72397e+07	6.83306e+07
Com_1164_pos	Cyclic N-Acetyl-D-mannosamine	P	C8H15NO6	221.09	239.126	7.53039	[M+NH4]+	6.192	0.86	2	C18	Organic oxygen compounds	Organooxygen compounds	Carbohydrates and carbohydrate conjugates	"7772-94-3"	HMDB0001129	Organic oxygen compounds	Organooxygen compounds	Carbohydrates and carbohydrate conjugates	N-Acetyl-D-mannosamine; 2-Acetamido-2-deoxy-D-mannose	C00645	map00520;map01100	-	-	-	-	11096158	CC(=O)N[C@@H]1[C@H](O)O[C@H](CO)[C@@H](O)[C@@H]1O	OVRNDRQMDRJTHS-OZRXBMAMSA-N	8.48251e+07	5.75861e+07	8.09371e+07	1.12255e+08
Com_1884_pos	Hexyl glucoside	P	C12H24O6	264.157	287.147	3.07623	[M+Na]+	5.522	0.56	1	C18	Lipids and lipid-like molecules	Fatty Acyls	Fatty acyl glycosides	"59080-45-4"	-	-	-	-	-	-	-	-	-	-	-	181215	CCCCCCO[C@H]1[C@@H]([C@H]([C@@H]([C@H](O1)CO)O)O)O	JVAZJLFFSJARQM-RMPHRYRLSA-N	5.20922e+07	5.75732e+07	5.29477e+07	4.19397e+07
Com_837_pos	Harmaline	P	C13H14N2O	214.111	215.119	3.12387	[M+H]+	5.57	0.89	1	C18	Alkaloids and derivatives	Harmala alkaloids	-	"304-21-2"	HMDB0030310	Alkaloids and derivatives	Harmala alkaloids	-	-	C06536	map01063	-	-	-	-	3564	CC1=NCCC2=C1NC3=C2C=CC(=C3)OC	RERZNCLIYCABFS-UHFFFAOYSA-N	7.28008e+07	5.74166e+07	5.71358e+07	6.06868e+07
Com_2428_neg	Lyconoside III	N	C45H72O18	900.472	899.462	3.37963	[M-H]-	6.454	0.94	2	C18	Lipids and lipid-like molecules	Steroids and steroid derivatives	Steroidal glycosides	-	-	-	-	-	-	-	-	-	-	-	-	-	CC1CCC2(C(C3C(O2)CC4C3(C(CC5C4CC=C6C5(CCC(C6)OC7C(C(C(C(O7)CO)OC8C(C(C(C(O8)CO)O)O)O)O)OC9C(C(C(C(O9)C)O)O)O)C)O)C)C)OC1	ZYBXXZMZCWULAX-KOBRVWTOSA-N	7.26131e+07	5.69086e+07	7.12774e+07	7.39221e+07
Com_7777_pos	LysoPA(O-18:0/0:0)	P	C21H45O6P	424.295	425.299	7.71106	[M+H]+	9.022	0.58	2	C18	Lipids and lipid-like molecules	Glycerophospholipids	Glycerophosphates	"-"	HMDB0011144	Lipids and lipid-like molecules	Glycerophospholipids	Glycerophosphates	-	-	-	-	-	-	-	10432493	CCCCCCCCCCCCCCCCCCOCC(O)COP(O)(O)=O	HUUYDUFSUADEJQ-UHFFFAOYSA-N	1.06661e+08	5.66878e+07	3.22346e+06	1.41482e+08
Com_7963_pos	Chaxalactin C	P	C29H42O5	470.303	471.309	3.58078	[M+H]+	7.021	-	3	C18	Phenylpropanoids and polyketides	Macrolides and analogues	-	-	-	-	-	-	-	-	-	-	-	-	-	-	CCC=CC1CC=CC=CC(C(C(C(C=CCC(C=CC=C(C=CC(=O)O1)C)C)C)O)O)OC	YHRYKMQBQALRPC-NBRNKRCBSA-N	9.33745e+07	5.6605e+07	9.59746e+07	3.83513e+07
Com_5179_pos	N-decanoyl-L-Homoserine lactone	P	C14H25NO3	255.183	256.191	1.35258	[M+H]+	5.646	0.69	2	C18	Organic acids and derivatives	Carboxylic acids and derivatives	Amino acids, peptides, and analogues	"177315-87-6"	-	-	-	-	-	-	-	LMFA08030026	Fatty Acyls [FA]	Fatty amides [FA08]	Fatty acyl homoserine lactones [FA0803]	-	CCCCCCCCCC(=O)NC1CCOC1=O	TZWZKDULKILUPV-LBPRGKRZSA-N	9.38376e+07	5.65776e+07	1.12406e+08	8.67568e+07
Com_6535_pos	9-nitro-9E-octadecenoic acid	P	C18H33NO4	327.241	328.247	2.6067	[M+H]+	5.864	0.63	2	C18	Lipids and lipid-like molecules	Fatty Acyls	Fatty acids and conjugates	-	HMDB0062738	Lipids and lipid-like molecules	Fatty Acyls	Fatty acids and conjugates	-	-	-	LMFA01120004	Fatty Acyls [FA]	Fatty Acids and Conjugates [FA01]	Nitro fatty acids [FA0112]	-	CCCCCCCCC=C(CCCCCCCC(=O)O)[N+](=O)[O-]	CQOAKBVRRVHWKV-SAPNQHFASA-N	8.34761e+07	5.6567e+07	8.95452e+07	7.22474e+07
Com_2857_pos	Blonanserin	P	C23H30FN3	367.242	368.248	5.89441	[M+H]+	11.987	-	3	C18	Organoheterocyclic compounds	Diazinanes	Piperazines	"132810-10-7"	HMDB0249290	Organoheterocyclic compounds	Diazinanes	Piperazines	-	D01176	-	-	-	-	-	125564	CCN1CCN(CC1)C2=NC3=C(CCCCCC3)C(=C2)C4=CC=C(C=C4)F	XVGOZDAJGBALKS-UHFFFAOYSA-N	5.83201e+07	5.64614e+07	6.08948e+07	6.10067e+07
Com_5189_pos	Aryl beta-D-glucoside	P	C12H16O6	256.095	257.104	6.31901	[M+H]+	5.98	0.73	2	C18	Organic oxygen compounds	Organooxygen compounds	Carbohydrates and carbohydrate conjugates	-	-	-	-	-	-	C03097	-	-	-	-	-	-	C1=CC=C(C=C1)OC2C(C(C(C(O2)CO)O)O)O	NEZJDVYDSZTRFS-RMPHRYRLSA-N	6.67866e+07	5.61726e+07	6.33588e+07	5.23976e+07
Com_1060_pos	Ile-Val	P	C11H22N2O3	230.163	231.171	1.48796	[M+H]+	5.199	0.77	1	C18	Organic acids and derivatives	Carboxylic acids and derivatives	Amino acids, peptides, and analogues	41017-96-3""""	-	-	-	-	-	-	-	-	-	-	-	449407	CC[C@H](C)[C@@H](C(=O)N[C@@H](C(C)C)C(=O)O)N	BCXBIONYYJCSDF-CIUDSAMLSA-N	1.96428e+07	5.61251e+07	7.11652e+07	1.89697e+07
Com_8088_pos	Artemoin C	P	C35H66O4	550.496	551.504	0.53327	[M+H]+	9.263	-	3	C18	Lipids and lipid-like molecules	Fatty Acyls	Fatty alcohols	"-"	HMDB0033606	Lipids and lipid-like molecules	Fatty Acyls	Fatty alcohols	-	-	-	-	-	-	-	129011026	CCCCCCCCCCCCCCC(O)C(O)CCCCCCCCCCCCCCC1=CC(C)OC1=O	MBDVKGSWKNHBQZ-UHFFFAOYSA-N	7.54548e+07	5.61132e+07	3.20884e+07	3.41493e+07
Com_7695_pos	Thiocolchicine	P	C22H25NO5S	415.145	416.156	7.13162	[M+H]+	1.44	-	3	C18	Hydrocarbon derivatives	Tropones	-	-	-	-	-	-	-	-	-	-	-	-	-	-	CC(=O)NC1CCC2=CC(=C(C(=C2C3=CC=C(C(=O)C=C13)SC)OC)OC)OC	CMEGANPVAXDBPL-INIZCTEOSA-N	1.49756e+07	5.60005e+07	6.93533e+07	1.81546e+07
Com_7509_pos	Bisdihydrotrifarin	P	C24H42O4	394.308	395.314	4.57039	[M+H]+	10.424	-	3	C18	Lipids and lipid-like molecules	Prenol lipids	Diterpenoids	-	-	-	-	-	-	-	-	-	-	-	-	-	CC(C)CCCC(C)CCCC(C)CCCC(=COC(=O)C)C=COC(=O)C	LQQRNBWAERDXHO-DFFPVIJSSA-N	4.9117e+07	5.59734e+07	3.5793e+07	5.45943e+07
Com_155_pos	Tryptophol	P	C10H11NO	161.084	144.081	2.03001	[M+H-H2O]+	1.5	0.67	2	C18	Organoheterocyclic compounds	Indoles and derivatives	Indoles	"526-55-6"	HMDB0003447	Organoheterocyclic compounds	Indoles and derivatives	Indoles	Indole-3-ethanol; Tryptophol	C00955	map00380	-	-	-	-	10685	OCCC1=CNC2=C1C=CC=C2	MBBOMCVGYCRMEA-UHFFFAOYSA-N	3.26804e+07	5.59529e+07	2.78866e+07	3.9497e+07
Com_7954_pos	5alpha-Androstan-17beta-ol-3-one glucosiduronate	P	C25H38O8	466.257	467.262	4.53324	[M+H]+	6.37	-	3	C18	Lipids and lipid-like molecules	Steroids and steroid derivatives	Steroidal glycosides	"-"	HMDB0246662	Lipids and lipid-like molecules	Steroids and steroid derivatives	Steroidal glycosides	-	-	-	-	-	-	-	21711977	CC12CCC3C(CCC4CC(=O)CCC34C)C1CCC2OC1OC(C(O)C(O)C1O)C(O)=O	CLQMBSSRTBUNDV-UHFFFAOYSA-N	5.61936e+07	5.59507e+07	7.32591e+07	5.00937e+07
Com_961_neg	Benzenesulfonyl fluoride	N	C6H5FO2S	159.999	158.991	6.34842	[M-H]-	1.65	-	3	C18	Benzenoids	Benzene and substituted derivatives	Benzenesulfonyl compounds	"368-43-4"	HMDB0248987	Benzenoids	Benzene and substituted derivatives	Benzenesulfonyl compounds	-	-	-	-	-	-	-	67779	FS(=O)(=O)C1=CC=CC=C1	IDIPWEYIBKUDNY-UHFFFAOYSA-N	6.88365e+07	5.5893e+07	2.55766e+08	7.46318e+07
Com_4234_pos	(S)-9-Hydroxy-10-undecenoic acid	P	C11H20O3	200.141	201.149	1.56406	[M+H]+	5.722	0.65	2	C18	Organic acids and derivatives	Hydroxy acids and derivatives	Medium-chain hydroxy acids and derivatives	"-"	HMDB0032662	Organic acids and derivatives	Hydroxy acids and derivatives	Medium-chain hydroxy acids and derivatives	-	-	-	LMFA01050436	Fatty Acyls [FA]	Fatty Acids and Conjugates [FA01]	Hydroxy fatty acids [FA0105]	10465398	OC(CCCCCCCC(O)=O)C=C	CJUFNYIRKDOQMC-UHFFFAOYSA-N	4.21642e+07	5.57482e+07	5.89322e+07	4.09576e+07
Com_1641_neg	Octadecanamide	N	C18H37NO	283.288	282.28	2.0597	[M-H]-	8.973	-	3	C18	Organic acids and derivatives	Carboximidic acids and derivatives	Carboximidic acids	"124-26-5"	HMDB0034146	Organic acids and derivatives	Carboximidic acids and derivatives	Carboximidic acids	-	C13846	-	LMFA08010003	Fatty Acyls [FA]	Fatty amides [FA08]	Primary amides [FA0801]	31292	CCCCCCCCCCCCCCCCCC(N)=O	LYRFLYHAGKPMFH-UHFFFAOYSA-N	4.71804e+07	5.54853e+07	5.22232e+07	4.98326e+07
Com_2818_pos	Evocarpine	P	C23H33NO	339.256	362.242	9.04154	[M+Na]+	5.515	0.71	2	C18	Organoheterocyclic compounds	Quinolines and derivatives	Quinolones and derivatives	"15266-38-3"	-	-	-	-	-	C16956	-	-	-	-	-	5317303	CCCCC=CCCCCCCCC1=CC(=O)C2=CC=CC=C2N1C	HWFYWIVOYBPLQU-SREVYHEPSA-N	2.91561e+07	5.52545e+07	1.90817e+07	2.25928e+07
Com_1853_neg	arachidic acid	N	C20H40O2	312.303	311.295	1.34087	[M-H]-	11.277	0.81	2	C18	Lipids and lipid-like molecules	Fatty Acyls	Fatty acids and conjugates	"506-30-9"	HMDB0002212	Lipids and lipid-like molecules	Fatty Acyls	Fatty acids and conjugates	Icosanoic acid; Eicosanoic acid; Arachidic acid	C06425	map01040	LMFA01010020	Fatty Acyls [FA]	Fatty Acids and Conjugates [FA01]	Straight chain fatty acids [FA0101]	-	O=C(O)CCCCCCCCCCCCCCCCCCC	VKOBVWXKNCXXDE-UHFFFAOYSA-N	2.04599e+08	5.51882e+07	5.55948e+07	5.68659e+07
Com_6223_pos	Monocerin	P	C16H20O6	308.126	309.131	6.57702	[M+H]+	5.874	0.78	2	C18	Organoheterocyclic compounds	Benzopyrans	2-benzopyrans	-	-	-	-	-	-	C09953	-	-	-	-	-	-	CCCC1CC2C(O1)C3=CC(=C(C(=C3C(=O)O2)O)OC)OC	VAYQNUBOZLPGDH-OLXJLDBKSA-N	1.11707e+08	5.50218e+07	5.58206e+07	1.04521e+08
Com_2253_neg	Tentoxin	N	C22H30N4O4	414.227	413.216	9.43911	[M-H]-	6.014	-	3	C18	Organic acids and derivatives	Carboxylic acids and derivatives	Amino acids, peptides, and analogues	"28540-82-1"	-	-	-	-	-	C08441	-	-	-	-	-	-	CC1C(=O)NC(C(=O)N(C(=CC2=CC=CC=C2)C(=O)NCC(=O)N1C)C)CC(C)C	SIIRBDOFKDACOK-LFXZBHHUSA-N	5.40608e+07	5.48686e+07	4.23711e+07	5.16728e+07
Com_4230_pos	Gelsemiol	P	C10H16O4	200.105	201.112	0.90139	[M+H]+	5.922	0.64	2	C18	Lipids and lipid-like molecules	Prenol lipids	Terpene lactones	-	-	-	-	-	-	-	-	-	-	-	-	-	CC1CC2C(C1CO)C(C(=O)O2)CO	FNYPTQQTJGQJNF-BGKGJTHRSA-N	7.19767e+07	5.47191e+07	5.57577e+07	6.41688e+07
Com_6545_pos	Glycylprolylarginine	P	C13H24N6O4	328.186	329.193	0.49844	[M+H]+	5.981	-	3	C18	Organic acids and derivatives	Carboxylic acids and derivatives	Amino acids, peptides, and analogues	"-"	HMDB0252828	Organic acids and derivatives	Carboxylic acids and derivatives	Amino acids, peptides, and analogues	-	-	-	-	-	-	-	21525054	NCC(=O)N1CCCC1C(=O)NC(CCCNC(N)=N)C(O)=O	JYPCXBJRLBHWME-UHFFFAOYSA-N	8.37859e+07	5.46944e+07	4.64936e+07	5.8118e+07
Com_247_pos	Tryptamine	P	C10H12N2	160.1	161.108	1.61947	[M+H]+	5.315	0.81	1	C18	Organoheterocyclic compounds	Indoles and derivatives	Tryptamines and derivatives	"61-54-1"	HMDB0000303	Organoheterocyclic compounds	Indoles and derivatives	Tryptamines and derivatives	Tryptamine; 3-(2-Aminoethyl)indole	C00398	map00380;map00901;map01060;map01063;map01100;map01110;map04080	-	-	-	-	1150	NCCC1=CNC2=C1C=CC=C2	APJYDQYYACXCRM-UHFFFAOYSA-N	2.82332e+07	5.46572e+07	1.44427e+07	2.89523e+07
Com_6257_pos	Melophlin M	P	C18H31NO3	309.23	310.238	0.69342	[M+H]+	5.851	0.72	2	C18	Organoheterocyclic compounds	Pyrrolines	-	-	-	-	-	-	-	-	-	-	-	-	-	-	CCCCCCCCCCCC(=O)C1=C(C(N(C1=O)C)C)O	GDJWFPJCQUCUKW-UHFFFAOYSA-N	1.88003e+08	5.45802e+07	1.13305e+08	1.43108e+08
Com_338_neg	gamma-Glutamylleucine	N	C11H20N2O5	260.137	241.119	0.03596	[M-H-H2O]-	5.55	0.88	1	C18	Organic acids and derivatives	Carboxylic acids and derivatives	Amino acids, peptides, and analogues	"2566-39-4"	HMDB0011171	Organic acids and derivatives	Carboxylic acids and derivatives	Amino acids, peptides, and analogues	-	-	-	-	-	-	-	151023	CC(C)CC(C(=O)O)NC(=O)CCC(C(=O)O)N	MYFMARDICOWMQP-YUMQZZPRSA-N	4.09285e+07	5.43623e+07	6.14809e+07	4.21852e+07
Com_68_neg	3,4-dihydroxybutyrate	N	C4H8O4	120.042	165.041	3.40003	[M+HCOOH-H]-	8.083	0.87	2	C18	Organic acids and derivatives	Hydroxy acids and derivatives	Beta hydroxy acids and derivatives	"51267-44-8"	HMDB0000337	Organic acids and derivatives	Hydroxy acids and derivatives	Beta hydroxy acids and derivatives	-	-	-	LMFA01050378	Fatty Acyls [FA]	Fatty Acids and Conjugates [FA01]	Hydroxy fatty acids [FA0105]	150929	OCC(O)CC(O)=O	DZAIOXUZHHTJKN-UHFFFAOYSA-N	5.196e+07	5.41368e+07	4.85819e+07	4.36046e+07
Com_5503_pos	Pramiracetam	P	C14H27N3O2	269.21	270.218	0.48719	[M+H]+	6.128	-	3	C18	Organic acids and derivatives	Carboxylic acids and derivatives	Amino acids, peptides, and analogues	"68497-62-1"	-	-	-	-	-	-	-	-	-	-	-	-	O=C(NCCN(C(C)C)C(C)C)CN1C(=O)CCC1	ZULJGOSFKWFVRX-UHFFFAOYSA-N	3.25407e+07	5.41365e+07	1.66119e+07	1.26189e+07
Com_2275_neg	4-Methylabyssinone V	N	C26H30O5	422.209	421.199	7.29012	[M-H]-	6.276	-	3	C18	Phenylpropanoids and polyketides	Flavonoids	Flavans	-	-	-	-	-	-	-	-	LMPK12140349	Polyketides [PK]	Flavonoids [PK12]	Flavanones [PK1214]	-	CC(=CCC1=CC(=CC(=C1OC)CC=C(C)C)C2CC(=O)C3=C(C=C(C=C3O2)O)O)C	JHEBMTRMMJXPTM-QHCPKHFHSA-N	5.16186e+07	5.40974e+07	5.60529e+07	4.35671e+07
Com_3164_pos	Acetyl tributyl citrate	P	C20H34O8	402.225	425.214	0.27515	[M+Na]+	7.637	0.82	1	C18	Organic acids and derivatives	Carboxylic acids and derivatives	Tetracarboxylic acids and derivatives	"77-90-7"	HMDB0034159	Organic acids and derivatives	Carboxylic acids and derivatives	Tetracarboxylic acids and derivatives	-	-	-	-	-	-	-	6505	CCCCOC(=O)CC(CC(=O)OCCCC)(C(=O)OCCCC)OC(=O)C	QZCLKYGREBVARF-UHFFFAOYSA-N	5.56373e+07	5.40653e+07	1.27576e+08	5.6163e+07
Com_242_pos	Naphthoresorcinol	P	C10H8O2	160.052	161.06	2.32013	[M+H]+	5.738	0.76	1	C18	Benzenoids	Naphthalenes	Naphthols and derivatives	"132-86-5"	-	-	-	-	-	-	-	-	-	-	-	8601	C1=CC=C2C(=C1)C=C(C=C2O)O	XOOMNEFVDUTJPP-UHFFFAOYSA-N	8.7237e+07	5.38628e+07	8.10078e+07	8.52935e+07
Com_281_pos	Veratric acid	P	C9H10O4	182.058	165.055	3.11383	[M+H-H2O]+	5.594	0.87	1	C18	Benzenoids	Benzene and substituted derivatives	Benzoic acids and derivatives	"93-07-2"	HMDB0059763	Benzenoids	Benzene and substituted derivatives	Benzoic acids and derivatives	-	-	-	-	-	-	-	7121	COC1=C(OC)C=C(C=C1)C(O)=O	DAUAQNGYDSHRET-UHFFFAOYSA-N	8.51668e+07	5.38473e+07	9.8643e+07	8.0876e+07
Com_6179_pos	MG(0:0/i-13:0/0:0)	P	C16H32O4	288.23	306.264	0.45159	[M+NH4]+	5.856	-	3	C18	Lipids and lipid-like molecules	Glycerolipids	Monoradylglycerols	"-"	HMDB0072870	Lipids and lipid-like molecules	Glycerolipids	Monoradylglycerols	-	-	-	-	-	-	-	131779651	[H]C(CO)(CO)OC(=O)CCCCCCCCCC(C)C	IORLMQCUGDELAY-UHFFFAOYSA-N	5.09203e+07	5.38401e+07	6.60325e+07	4.05359e+07
Com_5272_pos	4-Oxopentanoylcarnitine	P	C12H21NO5	259.142	260.15	1.20528	[M+H]+	5.487	0.7	2	C18	Lipids and lipid-like molecules	Fatty Acyls	Fatty acid esters	"-"	HMDB0241664	Lipids and lipid-like molecules	Fatty Acyls	Fatty acid esters	-	-	-	-	-	-	-	-	CC(=O)CCC(=O)OC(CC([O-])=O)C[N+](C)(C)C	XDZHMFWKQXZAFO-UHFFFAOYSA-N	3.43128e+07	5.37021e+07	1.06533e+08	5.89206e+07
Com_1818_pos	11-Maleimidoundecanoic acid	P	C15H23NO4	281.163	282.17	1.06979	[M+H]+	5.466	0.52	1	C18	Lipids and lipid-like molecules	Fatty Acyls	Fatty acids and conjugates	"57079-01-3"	HMDB0244365	Lipids and lipid-like molecules	Fatty Acyls	Fatty acids and conjugates	-	-	-	-	-	-	-	4618600	C1=CC(=O)N(C1=O)CCCCCCCCCCC(=O)O	UVZTZBRGZXIBLZ-UHFFFAOYSA-N	5.90399e+07	5.36547e+07	5.72299e+07	6.86711e+07
Com_6546_pos	7-hydroxygranisetron	P	C18H24N4O2	328.19	329.194	9.29428	[M+H]+	5.896	0.85	2	C18	Organoheterocyclic compounds	Benzopyrazoles	Indazoles	"133841-15-3"	HMDB0061062	Organoheterocyclic compounds	Benzopyrazoles	Indazoles	-	-	-	-	-	-	-	46233635	[H][C@]12CCC[C@@]([H])(CC(C1)N=C(O)C1=NN(C)C3=C1C=CC=C3O)N2C	AJEBHUMZPBDLQF-STQMWFEESA-N	4.41687e+07	5.35705e+07	5.59731e+07	4.67064e+07
Com_968_neg	Oleandrose	N	C7H14O4	162.089	161.082	2.25352	[M-H]-	5.522	0.52	2	C18	Organic oxygen compounds	Organooxygen compounds	Carbonyl compounds	-	-	-	-	-	-	C08237	-	-	-	-	-	-	CC(C(C(CC=O)OC)O)O	GOYBREOSJSERKM-ACZMJKKPSA-N	5.44818e+07	5.35062e+07	9.86174e+07	4.46988e+07
Com_657_pos	Ethyl chrysanthemate	P	C12H20O2	196.146	197.154	0.75339	[M+H]+	6.648	0.64	1	C18	Lipids and lipid-like molecules	Prenol lipids	Monoterpenoids	"97-41-6"	-	-	-	-	-	-	-	-	-	-	-	7334	CCOC(=O)C1C(C1(C)C)C=C(C)C	VIMXTGUGWLAOFZ-UHFFFAOYSA-N	5.07011e+07	5.34637e+07	4.71242e+07	5.30354e+07
Com_7580_pos	MG(0:0/20:3(5Z,8Z,11Z)/0:0)	P	C23H40O4	380.293	403.28	4.17674	[M+Na]+	10.093	-	3	C18	Lipids and lipid-like molecules	Endocannabinoids	-	"-"	HMDB0011546	Lipids and lipid-like molecules	Endocannabinoids	-	-	-	-	-	-	-	-	53480966	[H]C(CO)(CO)OC(=O)CCC\C=C/C\C=C/C\C=C/CCCCCCCC	CRSKSGIHJXUIHD-YOILPLPUSA-N	5.08401e+07	5.33466e+07	3.21135e+07	5.3068e+07
Com_1135_pos	3-Deoxyestrone	P	C18H22O	254.167	237.166	7.51435	[M+H-H2O]+	9.683	0.6	1	C18	Lipids and lipid-like molecules	Steroids and steroid derivatives	Estrane steroids	"53-45-2"	-	-	-	-	-	C14972	-	-	-	-	-	5882	C[C@]12CC[C@H]3[C@H]([C@@H]1CCC2=O)CCC4=CC=CC=C34	LGHBWDKMGOIZKH-CBZIJGRNSA-N	2.02554e+07	5.32505e+07	9.6491e+06	2.87958e+06
Com_878_neg	Polyphyllin VI	N	C39H62O13	738.419	737.409	3.08841	[M-H]-	6.47	0.98	1	C18	Lipids and lipid-like molecules	Steroids and steroid derivatives	Steroidal glycosides	"55916-51-3"	-	-	-	-	-	-	-	-	-	-	-	-	CC1CCC2(C(C3(C(O2)CC4C3(CCC5C4CC=C6C5(CCC(C6)OC7C(C(C(C(O7)CO)O)O)OC8C(C(C(C(O8)C)O)O)O)C)C)O)C)OC1	MSOCRRNEUZGEBR-QBFCFPRZSA-N	6.26226e+07	5.29903e+07	6.52359e+07	5.66088e+07
Com_42_neg	Protocatechuic acid	N	C7H6O4	154.027	153.02	2.45127	[M-H]-	5.057	0.86	1	C18	Benzenoids	Benzene and substituted derivatives	Benzoic acids and derivatives	"99-50-3"	HMDB0001856	Benzenoids	Benzene and substituted derivatives	Benzoic acids and derivatives	3,4-Dihydroxybenzoate; 3,4-Dihydroxybenzoic acid; Protocatechuate; Protocatechuic acid	C00230	map00362;map00400;map00623;map00624;map00627;map01061;map01100;map01110;map01120;map01130;map01220	-	-	-	-	72	OC(=O)C1=CC(O)=C(O)C=C1	YQUVCSBJEUQKSH-UHFFFAOYSA-N	6.22155e+07	5.28668e+07	5.61778e+07	4.37967e+07
Com_7296_pos	Nigakilactone A	P	C21H30O6	378.204	379.209	5.47903	[M+H]+	6.405	0.59	2	C18	Lipids and lipid-like molecules	Prenol lipids	Terpene lactones	-	-	-	-	-	-	C17012	-	-	-	-	-	-	CC1C=C(C(=O)C2(C1CC3C4(C2C(C(C(C4CC(=O)O3)C)O)O)C)C)OC	ZIVURVYGGHVTQO-CUCOLZSJSA-N	2.84297e+08	5.2755e+07	5.02147e+07	2.08728e+08
Com_211_pos	L-Histidine	P	C6H9N3O2	155.069	156.077	1.63437	[M+H]+	1.35	0.82	1	C18	Organic acids and derivatives	Carboxylic acids and derivatives	Amino acids, peptides, and analogues	"71-00-1"	HMDB0000177	Organic acids and derivatives	Carboxylic acids and derivatives	Amino acids, peptides, and analogues	L-Histidine; (S)-alpha-Amino-1H-imidazole-4-propionic acid	C00135	map00340;map00410;map00970;map01060;map01065;map01100;map01110;map01230;map02010;map04974;map05230	-	-	-	-	6274	N[C@@H](CC1=CN=CN1)C(O)=O	HNDVDQJCIGZPNO-YFKPBYRVSA-N	2.58982e+07	5.2371e+07	5.14442e+07	2.14448e+07
Com_4377_pos	4-Ethyl-2-heptylthiazole	P	C12H21NS	211.139	212.148	4.76611	[M+H]+	5.627	-	3	C18	Organoheterocyclic compounds	Azoles	Thiazoles	"96693-84-4"	HMDB0040113	Organoheterocyclic compounds	Azoles	Thiazoles	-	-	-	-	-	-	-	86124632	CCCCCCCC1=NC(CC)=CS1	JZJXNTRMKYXHRJ-UHFFFAOYSA-N	4.70644e+07	5.23029e+07	5.54197e+07	4.75617e+07
Com_4803_pos	Fumariflorine	P	C12H15NO4	237.1	238.108	0.73219	[M+H]+	5.422	0.61	2	C18	Organoheterocyclic compounds	Benzodioxoles	-	-	-	-	-	-	-	-	-	-	-	-	-	-	CN(C)CCC1=CC2=C(C=C1C(=O)O)OCO2	BOZYJTCKDCTZDN-UHFFFAOYSA-N	2.64909e+07	5.22363e+07	2.45863e+07	2.36505e+07
Com_4540_pos	6-Fluoro-DL-tryptophan	P	C11H11FN2O2	222.08	223.088	0.69814	[M+H]+	5.8	-	3	C18	Organoheterocyclic compounds	Indoles and derivatives	Indolyl carboxylic acids and derivatives	"-"	HMDB0247058	Organoheterocyclic compounds	Indoles and derivatives	Indolyl carboxylic acids and derivatives	-	-	-	-	-	-	-	94937	NC(CC1=CNC2=C1C=CC(F)=C2)C(O)=O	YMEXGEAJNZRQEH-UHFFFAOYSA-N	6.24789e+07	5.22176e+07	7.75167e+07	5.39949e+07
Com_3196_pos	Triheptanoin	P	C24H44O6	428.314	429.319	4.96849	[M+H]+	8.361	0.62	1	C18	Lipids and lipid-like molecules	Glycerolipids	Triradylcglycerols	"620-67-7"	HMDB0259217	Lipids and lipid-like molecules	Glycerolipids	Triradylcglycerols	-	D11465	-	-	-	-	-	69286	CCCCCCC(=O)OCC(COC(=O)CCCCCC)OC(=O)CCCCCC	PJHKBYALYHRYSK-UHFFFAOYSA-N	1.02687e+08	5.21865e+07	5.95723e+07	7.27944e+07
Com_1838_pos	Falcarindiol	P	C17H24O2	260.178	283.166	3.86062	[M+Na]+	5.552	0.53	1	C18	Lipids and lipid-like molecules	Fatty Acyls	Fatty alcohols	"55297-87-5"	-	-	-	-	-	-	-	-	-	-	-	6436239	CCCCCCCC=CC(C#CC#CC(C=C)O)O	QWCNQXNAFCBLLV-RCQSYPNMSA-N	3.64058e+07	5.21476e+07	4.72483e+07	3.45625e+07
Com_2327_pos	N-linoleoylglycine	P	C20H35NO3	337.262	320.259	1.24321	[M+H-H2O]+	6.089	0.62	2	C18	Organic acids and derivatives	Carboxylic acids and derivatives	Amino acids, peptides, and analogues	"2764-03-6"	-	-	-	-	-	-	-	-	-	-	-	6433346	CCCCCC=CCC=CCCCCCCCC(=O)NCC(=O)O	YCRHZEHWEYAHCO-HZJYTTRNSA-N	3.92985e+07	5.21002e+07	5.48483e+07	4.50305e+07
Com_6066_pos	Dehydroabietamide	P	C20H29NO	299.225	300.23	7.4424	[M+H]+	8.421	-	3	C18	Lipids and lipid-like molecules	Prenol lipids	Diterpenoids	-	-	-	-	-	-	-	-	-	-	-	-	-	N=C(O)C1(C)CCCC2(C3=CC=C(C=C3CCC12)C(C)C)C	AKKQGFKWEDCWJK-UHFFFAOYSA-N	1.3222e+08	5.19376e+07	8.98331e+07	9.84845e+07
Com_818_pos	Questiomycin A	P	C12H8N2O2	212.059	213.066	2.07621	[M+H]+	5.589	0.59	1	C18	Organoheterocyclic compounds	Benzoxazines	Phenoxazines	"1916-59-2"	HMDB0030483	Organoheterocyclic compounds	Benzoxazines	Phenoxazines	2-Aminophenoxazin-3-one; 3-Aminophenoxazone; Isophenoxazine	C02161	map00380	-	-	-	-	72725	NC1=CC2=NC3=CC=CC=C3OC2=CC1=O	RDJXPXHQENRCNG-UHFFFAOYSA-N	4.52407e+07	5.19128e+07	5.05621e+07	4.35486e+07
Com_251_pos	Adrenochrome	P	C9H9NO3	179.058	162.055	2.36081	[M+H-H2O]+	5.123	0.66	1	C18	Organoheterocyclic compounds	Indoles and derivatives	-	"54-06-8"	-	-	-	-	-	-	-	-	-	-	-	5898	CN1CC(C2=CC(=O)C(=O)C=C21)O	RPHLQSHHTJORHI-UHFFFAOYSA-N	5.74836e+07	5.18681e+07	5.42912e+07	5.07713e+07
Com_1957_pos	17a-Ethynyl-1,3,5(10)-estratriene-3,17b-diol 3-methyl ether	P	C21H26O2	310.193	293.192	7.58327	[M+H-H2O]+	5.978	0.57	1	C18	Lipids and lipid-like molecules	Steroids and steroid derivatives	Estrane steroids	"72-33-3"	HMDB0015446	Lipids and lipid-like molecules	Steroids and steroid derivatives	Estrane steroids	-	C07618	-	-	-	-	-	6291	CC12CCC3C(C1CCC2(C#C)O)CCC4=C3C=CC(=C4)OC	IMSSROKUHAOUJS-MJCUULBUSA-N	1.53261e+07	5.17845e+07	1.52254e+07	1.34119e+07
Com_202_pos	Dl-Mevalonolactone	P	C6H10O3	130.063	153.052	1.17022	[M+Na]+	5.264	0.78	1	C18	Organoheterocyclic compounds	Lactones	Delta valerolactones	"674-26-0"	HMDB0006024	Organoheterocyclic compounds	Lactones	Delta valerolactones	-	-	-	LMFA07040003	Fatty Acyls [FA]	Fatty esters [FA07]	Lactones [FA0704]	5325923	C[C@]1(O)CCOC(=O)C1	JYVXNLLUYHCIIH-LURJTMIESA-N	5.76432e+07	5.1549e+07	2.32426e+07	5.48363e+07
Com_4498_pos	8-Methoxykynurenate	P	C11H9NO4	219.053	220.061	2.09155	[M+H]+	5.551	0.58	2	C18	Organoheterocyclic compounds	Quinolines and derivatives	Quinoline carboxylic acids	-	HMDB0060426	Organoheterocyclic compounds	Quinolines and derivatives	Quinoline carboxylic acids	8-Methoxykynurenate; Xanthurenic acid 8-methyl ether	C05830	map00380	-	-	-	-	-	COC1=CC=CC2=C1NC(=CC2=O)C(=O)O	BXZSKDOPGDPDEG-UHFFFAOYSA-N	4.892e+07	5.14543e+07	4.53789e+07	4.27984e+07
Com_6206_pos	Catuabine G	P	C16H21NO5	307.142	308.147	6.40007	[M+H]+	5.71	0.58	2	C18	Alkaloids and derivatives	Tropane alkaloids	-	-	-	-	-	-	-	-	-	-	-	-	-	-	CN1C2CC(CC1C(C2O)O)OC(=O)CC3=CC(=CC=C3)O	SVTKQUPFOUSWAL-IYLVXCIHSA-N	2.46612e+07	5.14504e+07	2.26548e+07	2.1134e+07
Com_1539_neg	G3	N	C14H20O5	268.131	267.123	1.21296	[M-H]-	5.951	0.69	2	C18	Organic oxygen compounds	Organooxygen compounds	Alcohols and polyols	-	-	-	-	-	-	-	-	-	-	-	-	-	CC1(C=C2C(=O)C(C(=O)C(C2(OO1)O)(C)C)(C)C)C	UBYZFUSXTLJWFM-AWEZNQCLSA-N	4.85859e+07	5.13748e+07	4.84487e+07	4.95512e+07
Com_7470_pos	Dioctyl Phthalate	P	C24H38O4	390.277	391.284	0.10372	[M+H]+	9.943	0.91	2	C18	Benzenoids	Benzene and substituted derivatives	Benzoic acids and derivatives	"24-38-4"	HMDB0251427	Benzenoids	Benzene and substituted derivatives	Benzoic acids and derivatives	-	C03690	-	-	-	-	-	-	O=C(OCCCCCCCC)C=1C=CC=CC1C(=O)OCCCCCCCC	MQIUGAXCHLFZKX-UHFFFAOYSA-N	1.16075e+08	5.13598e+07	1.39243e+08	9.62951e+07
Com_3231_pos	S-[(7R,8R,9S,10R,13S,14S,17R)-10,13-dimethyl-3,5'-dioxospiro[2,6,7,8,9,11,12,14,15,16-decahydro-1H-cyclopenta[a]phenanthrene-17,2'-oxolane]-7-yl] ethanethioate	P	C24H32O4S	416.202	439.195	8.14009	[M+Na]+	5.521	0.53	1	C18	Lipids and lipid-like molecules	Steroids and steroid derivatives	Steroid lactones	"52-01-7"	HMDB0014565	Lipids and lipid-like molecules	Steroids and steroid derivatives	Steroid lactones	-	C07310	-	-	-	-	-	5833	CC(=O)S[C@@H]1CC2=CC(=O)CC[C@@]2([C@@H]3[C@@H]1[C@@H]4CC[C@]5([C@]4(CC3)C)CCC(=O)O5)C	LXMSZDCAJNLERA-ZHYRCANASA-N	5.52668e+07	5.13422e+07	4.27373e+07	2.27588e+07
Com_2062_pos	N-(5-ethylsulfanyl-1,3,4-thiadiazol-2-yl)-2-indol-1-ylacetamide	P	C14H14N4OS2	318.061	301.058	2.25788	[M+H-H2O]+	1.246	0.7	2	C18	Organoheterocyclic compounds	Indoles and derivatives	N-alkylindoles	"1206993-75-0"	-	-	-	-	-	-	-	-	-	-	-	45505257	CCSC1=NN=C(S1)NC(=O)CN2C=CC3=CC=CC=C32	CUIIASDCBXAEMX-UHFFFAOYSA-N	5.06299e+07	5.12477e+07	4.93009e+07	5.06951e+07
Com_7179_pos	gamma-Eudesmol 11-alpha-L-rhamnoside	P	C21H36O5	368.256	369.262	4.75089	[M+H]+	7.163	0.79	2	C18	Lipids and lipid-like molecules	Prenol lipids	Sesquiterpenoids	-	-	-	-	-	-	-	-	-	-	-	-	-	CC1C(C(C(C(O1)OC(C)(C)C2CCC3(CCCC(=C3C2)C)C)O)O)O	QKXSRJAHTPTJNG-NERVGUTLSA-N	3.9198e+07	5.0921e+07	4.31947e+07	3.98514e+07
Com_7639_pos	Sarcrassin C	P	C23H36O6	408.251	409.256	5.92028	[M+H]+	6.74	0.72	2	C18	Lipids and lipid-like molecules	Prenol lipids	Diterpenoids	-	-	-	-	-	-	-	-	-	-	-	-	-	CC(C)C1=CC=C(CCC(C(CCC=C(CC1)C(=O)OC)(C)OC)O)C(=O)OC	ZCQHIVUOFDKQRZ-MGCHSLFTSA-N	7.2356e+07	5.07297e+07	6.17856e+07	6.3611e+07
Com_1238_neg	(-)-Kobusone	N	C14H22O2	222.162	221.155	0.26144	[M-H]-	7.293	0.58	2	C18	Organic oxygen compounds	Organooxygen compounds	Carbonyl compounds	-	HMDB0036790	Organic oxygen compounds	Organooxygen compounds	Carbonyl compounds	-	-	-	-	-	-	-	-	CC1(CC2C1CCC3(C(O3)CCC2=O)C)C	UETZJEZFLKASPR-UHFFFAOYSA-N	5.12475e+07	5.05327e+07	5.846e+07	5.29949e+07
Com_1888_neg	Deshydroxyethyl opipramol	N	C21H25N3	319.205	318.2	7.08552	[M-H]-	5.883	-	3	C18	Organoheterocyclic compounds	Benzazepines	Dibenzazepines	"4346-38-7"	HMDB0251044	Organoheterocyclic compounds	Benzazepines	Dibenzazepines	-	-	-	-	-	-	-	85823160	C(CN1CCNCC1)CN1C2=CC=CC=C2C=CC2=CC=CC=C12	KDUIIIUHZIHOHE-UHFFFAOYSA-N	2.71033e+07	5.04717e+07	4.66501e+07	2.71748e+07
Com_4292_pos	Gibbilimbol C	P	C14H20O	204.151	205.159	1.12261	[M+H]+	6.832	0.83	2	C18	Benzenoids	Phenols	1-hydroxy-2-unsubstituted benzenoids	-	-	-	-	-	-	-	-	-	-	-	-	-	CCCC=CCCCC1=CC=C(C=C1)O	WHTYMTFJEIRTRO-SNAWJCMRSA-N	7.01765e+07	5.04602e+07	6.86985e+07	6.57555e+07
Com_7893_pos	desmethylastemizole	P	C27H29FN4O	444.233	445.242	4.00907	[M+H]+	5.756	-	3	C18	Organoheterocyclic compounds	Benzimidazoles	-	"-"	HMDB0061013	Organoheterocyclic compounds	Benzimidazoles	-	-	-	-	-	-	-	-	155805	OC1=CC=C(CCN2CCC(CC2)NC2=NC3=CC=CC=C3N2CC2=CC=C(F)C=C2)C=C1	LAGYWHSFHIMTPE-UHFFFAOYSA-N	3.17531e+07	5.02427e+07	4.93367e+07	3.05382e+07
Com_693_pos	2,3-Dihydroxypropyl octanoate	P	C11H22O4	218.152	201.149	0.6776	[M+H-H2O]+	6.419	0.72	1	C18	Lipids and lipid-like molecules	Glycerolipids	Monoradylglycerols	"26402-26-6"	HMDB0254850	Lipids and lipid-like molecules	Glycerolipids	Monoradylglycerols	-	-	-	-	-	-	-	3033877	CCCCCCCC(=O)OCC(CO)O	GHBFNMLVSPCDGN-UHFFFAOYSA-N	4.60252e+07	5.01663e+07	4.63661e+07	4.82942e+07
Com_7490_pos	Leu-Phe-Asp	P	C19H27N3O6	393.19	394.196	2.42484	[M+H]+	5.989	0.54	2	C18	Organic acids and derivatives	Carboxylic acids and derivatives	Amino acids, peptides, and analogues	-	-	-	-	-	-	-	-	-	-	-	-	-	CC(C)CC(C(=O)NC(CC1=CC=CC=C1)C(=O)NC(CC(=O)O)C(=O)O)N	ZAVCJRJOQKIOJW-KKUMJFAQSA-N	4.18064e+07	5.01358e+07	4.47753e+07	3.30738e+07
Com_6744_pos	Plakorstatin 1	P	C19H32O5	340.225	341.231	4.27876	[M+H]+	6.478	0.65	2	C18	Organoheterocyclic compounds	Dioxanes	1,2-dioxanes	-	-	-	-	-	-	-	-	-	-	-	-	-	CCC1CC(OOC1CC(=O)OC)(CC)C=C(CC)C2C(O2)CC	CFXNHQNIKKFEDQ-OCUQODOZSA-N	7.14485e+07	5.00368e+07	5.09238e+07	1.18255e+08
Com_1399_neg	Jioglutin D	N	C11H18O6	246.11	245.103	0.41907	[M-H]-	5.579	0.69	2	C18	Organoheterocyclic compounds	Oxanes	-	-	-	-	-	-	-	-	-	-	-	-	-	-	COC1CC2C(C(O1)OC)C3(C(C2O)O3)CO	BVYJKUKAFKCKMT-GYQMHZIISA-N	6.4971e+07	4.99213e+07	4.15925e+07	5.99896e+07
Com_2265_neg	Erythronolide A	N	C21H38O8	418.257	417.248	2.48819	[M-H]-	6.029	0.63	2	C18	Phenylpropanoids and polyketides	Macrolides and analogues	-	-	-	-	-	-	-	-	-	-	-	-	-	-	CCC1C(C(C(C(=O)C(CC(C(C(C(C(C(=O)O1)C)O)C)O)(C)O)C)C)O)(C)O	YVTFLQUPRIIRFE-QUMKBVJLSA-N	2.98456e+07	4.9867e+07	4.98999e+07	2.93278e+07
Com_2198_neg	(3R,5R)-3-(((3R,5R)-3,5-dihydroxy decanoyl)oxy)-5-hydroxydecanoic acid	N	C20H38O7	390.262	389.254	1.336	[M-H]-	6.086	0.57	2	C18	Lipids and lipid-like molecules	Fatty Acyls	Fatty acid esters	"-"	-	-	-	-	-	-	-	-	-	-	-	-	CCCCCC(O)CC(O)CC(=O)OC(CC(O)CCCCC)CC(O)=O	CTNBQIWYCDDZAM-UHFFFAOYSA-N	4.53655e+07	4.98539e+07	3.8042e+07	4.21994e+07
Com_888_pos	L-(+)-Abrine	P	C12H14N2O2	218.106	219.111	9.33791	[M+H]+	5.286	0.7	1	C18	Organic acids and derivatives	Carboxylic acids and derivatives	Amino acids, peptides, and analogues	"526-31-8"	-	-	-	-	-	C02983	-	-	-	-	-	-	CNC(CC1=CNC2=CC=CC=C21)C(=O)O	CZCIKBSVHDNIDH-NSHDSACASA-N	3.33178e+07	4.98178e+07	1.61978e+07	4.14179e+07
Com_2314_neg	N-Acetyl-leu-leu-tyr-amide	N	C23H36N4O5	448.269	447.259	5.66101	[M-H]-	6.034	-	3	C18	Organic acids and derivatives	Carboxylic acids and derivatives	Amino acids, peptides, and analogues	-	-	-	-	-	-	C11297	-	-	-	-	-	-	CC(C)CC(C(=O)NC(CC(C)C)C(=O)NC(CC1=CC=C(C=C1)O)C(=O)N)NC(=O)C	XKHMCCFBVQTJKS-UHFFFAOYSA-N	4.3409e+07	4.9716e+07	4.08818e+07	3.9887e+07
Com_3782_pos	Pyridoxamine	P	C8H12N2O2	168.09	169.098	3.32407	[M+H]+	4.883	0.8	2	C18	Organoheterocyclic compounds	Pyridines and derivatives	Pyridoxamines	-	HMDB0001431	Organoheterocyclic compounds	Pyridines and derivatives	Pyridoxamines	Pyridoxamine; PM	C00534	map00750;map01100;map01120;map04977	-	-	-	-	-	CC1=NC=C(C(=C1O)CN)CO	NHZMQXZHNVQTQA-UHFFFAOYSA-N	2.39479e+07	4.96435e+07	5.8457e+07	2.5515e+07
Com_7416_pos	Tetrahydropersin	P	C23H44O4	384.324	385.332	0.81366	[M+H]+	10.124	0.56	2	C18	Lipids and lipid-like molecules	Fatty Acyls	Fatty alcohols	"163955-67-7"	HMDB0036344	Lipids and lipid-like molecules	Fatty Acyls	Fatty alcohols	-	-	-	LMFA05000700	Fatty Acyls [FA]	Fatty alcohols [FA05]	_	10905112	CCCCCCCCCCCCCCCCCC(=O)CC(O)COC(C)=O	ZLVJJMWEIHRVLD-UHFFFAOYSA-N	4.33758e+07	4.95865e+07	2.11594e+07	4.30284e+07
Com_1572_neg	Rupestrinol	N	C15H28O4	272.199	271.191	0.81079	[M-H]-	6.389	0.75	2	C18	Lipids and lipid-like molecules	Prenol lipids	Sesquiterpenoids	-	-	-	-	-	-	-	-	-	-	-	-	-	CC(C)C1CCC2(C(CCC(C2C1O)(CO)O)O)C	MPIMWQFKDRBXGO-XDSHMYFISA-N	5.87147e+07	4.9497e+07	5.76964e+07	5.21142e+07
Com_4222_pos	Dodecanamide	P	C12H25NO	199.194	200.201	0.6497	[M+H]+	7.471	0.87	2	C18	Lipids and lipid-like molecules	Fatty Acyls	Fatty amides	"112-01-6"	HMDB0251566	Lipids and lipid-like molecules	Fatty Acyls	Fatty amides	-	C13831	-	LMFA08010001	Fatty Acyls [FA]	Fatty amides [FA08]	Primary amides [FA0801]	-	CCCCCCCCCCCC(=O)N	ILRSCQWREDREME-UHFFFAOYSA-N	1.00183e+08	4.93926e+07	2.79893e+08	5.60221e+07
Com_6364_pos	Glochidionolactone E	P	C14H20O8	316.116	317.121	5.47479	[M+H]+	5.468	0.6	2	C18	Organic oxygen compounds	Organooxygen compounds	Carbohydrates and carbohydrate conjugates	-	-	-	-	-	-	-	-	-	-	-	-	-	C1C(C=CC2C1OC(=O)C2)OC3C(C(C(C(O3)CO)O)O)O	XKKLQZHEFFXJAK-KNOPZTTJSA-N	5.93556e+07	4.93136e+07	5.30486e+07	5.86533e+07
Com_1568_neg	Tensyuic acid C	N	C13H20O6	272.126	271.118	2.1574	[M-H]-	5.94	0.71	2	C18	Organic acids and derivatives	Carboxylic acids and derivatives	Tricarboxylic acids and derivatives	-	-	-	-	-	-	-	-	LMFA01170157	Fatty Acyls [FA]	Fatty Acids and Conjugates [FA01]	Dicarboxylic acids [FA0117]	-	CCOC(=O)CCCCCC(C(=C)C(=O)O)C(=O)O	STUMFFBVBKIJSG-UHFFFAOYSA-N	7.08894e+07	4.92416e+07	3.40038e+07	6.59016e+07
Com_271_pos	Phenylpropiolic acid	P	C9H6O2	146.037	164.071	2.07499	[M+NH4]+	5.33	0.92	1	C18	Benzenoids	Benzene and substituted derivatives	-	"637-44-5"	HMDB0002359	Benzenoids	Benzene and substituted derivatives	-	-	-	-	-	-	-	-	69475	OC(=O)C#CC1=CC=CC=C1	XNERWVPQCYSMLC-UHFFFAOYSA-N	5.60409e+07	4.91913e+07	4.7553e+07	4.51865e+07
Com_6047_pos	Fumigaclavine A	P	C18H22N2O2	298.168	299.173	6.87998	[M+H]+	5.924	0.62	2	C18	Alkaloids and derivatives	Ergoline and derivatives	Clavines and derivatives	-	HMDB0030202	Alkaloids and derivatives	Ergoline and derivatives	Clavines and derivatives	Fumigaclavine A	C20436	-	-	-	-	-	-	CC1CN(C2CC3=CNC4=CC=CC(=C34)C2C1OC(=O)C)C	GJSSYQDXZLZOLR-ONUGHKICSA-N	3.62696e+07	4.91648e+07	5.15991e+07	3.53057e+07
Com_2214_neg	(2'S,3'S,6'R,8'R)-Homononactoyl-(2R,3R,6S,S)-nonactic acid	N	C21H36O7	400.246	399.238	2.91352	[M-H]-	6.3	0.55	2	C18	Organic acids and derivatives	Carboxylic acids and derivatives	Dicarboxylic acids and derivatives	-	-	-	-	-	-	-	-	-	-	-	-	-	C(=O)([C@@H]([C@@H]1O[C@H](C[C@@H](OC(=O)[C@H]([C@H]2O[C@@H](C[C@@H](CC)O)CC2)C)C)CC1)C)O	JZCRGJSEBZCNAR-GGUAGTSANA-N	6.9608e+07	4.90554e+07	3.73389e+07	6.09968e+07
Com_3866_pos	Cladinose	P	C8H16O4	176.105	177.112	1.3056	[M+H]+	5.888	-	3	C18	Organic oxygen compounds	Organooxygen compounds	Carbonyl compounds	"-"	HMDB0250311	Organic oxygen compounds	Organooxygen compounds	Carbonyl compounds	-	-	-	-	-	-	-	21894693	COC(C)(CC=O)C(O)C(C)O	AJSDVNKVGFVAQU-UHFFFAOYSA-N	4.89516e+07	4.89681e+07	4.32872e+07	4.87026e+07
Com_3980_pos	Tecostanine	P	C11H21NO	183.162	184.17	1.40952	[M+H]+	6.083	0.84	2	C18	Organoheterocyclic compounds	Piperidines	-	-	-	-	-	-	-	C09989	-	-	-	-	-	-	CC1CCC2C1CN(CC2CO)C	CRVXJVHSLVEDRI-UHFFFAOYSA-N	5.21006e+07	4.89436e+07	6.39544e+07	4.86542e+07
Com_7766_pos	D-Cloprostenol	P	C22H29ClO6	424.165	425.17	6.33298	[M+H]+	5.99	-	3	C18	Lipids and lipid-like molecules	Fatty Acyls	Eicosanoids	"-"	HMDB0243529	Lipids and lipid-like molecules	Fatty Acyls	Eicosanoids	-	-	-	-	-	-	-	2808	OC(COC1=CC(Cl)=CC=C1)C=CC1C(O)CC(O)C1CC=CCCCC(O)=O	VJGGHXVGBSZVMZ-UHFFFAOYSA-N	6.27358e+07	4.86764e+07	5.137e+07	5.83413e+07
Com_5162_pos	Radicamine A	P	C12H17NO5	255.111	256.116	7.41937	[M+H]+	5.388	-	3	C18	Organoheterocyclic compounds	Pyrrolidines	Phenylpyrrolidines	-	-	-	-	-	-	-	-	-	-	-	-	-	COC1=C(C=C(C=C1)C2C(C(C(N2)CO)O)O)O	NEAQPVOYHYPSER-BVALORAHSA-N	4.3923e+07	4.86255e+07	5.75321e+07	5.76753e+07
Com_2147_neg	Dictamnoside N	N	C18H30O8	374.194	373.186	2.34294	[M-H]-	5.91	0.57	2	C18	Organic oxygen compounds	Organooxygen compounds	Carbohydrates and carbohydrate conjugates	-	-	-	-	-	-	-	-	-	-	-	-	-	CC1(CCC2C1C=CC(CC2(C)OC3C(C(C(C(O3)CO)O)O)O)O)O	WBBGHNOGIHYRBE-IYPLLWOFSA-N	3.96687e+07	4.86125e+07	4.79104e+07	3.66775e+07
Com_6779_pos	Anacine	P	C18H22N4O3	342.169	343.174	8.53251	[M+H]+	5.893	0.55	2	C18	Organoheterocyclic compounds	Diazanaphthalenes	Benzodiazines	-	-	-	-	-	-	-	-	-	-	-	-	-	CC(C)CC1C2=NC3=CC=CC=C3C(=O)N2C(C(=O)N1)CCC(=O)N	UAOSLESQKDQZRL-KBPBESRZSA-N	4.66924e+07	4.8567e+07	7.35325e+07	9.06811e+07
Com_7989_pos	managlinat dialanetil	P	C21H33N4O5PS	484.191	485.2	3.35048	[M+H]+	6.049	-	3	C18	Organic acids and derivatives	Carboxylic acids and derivatives	Amino acids, peptides, and analogues	"280782-97-0"	HMDB0254319	Organic acids and derivatives	Carboxylic acids and derivatives	Amino acids, peptides, and analogues	-	-	-	-	-	-	-	90860307	CCOC(=O)C(C)NP(NC(C)C(=O)OCC)C1=CC=C(O1)C1=C(CC(C)C)SC(N)=N1	JGCMEVUWRCNKKE-UHFFFAOYSA-N	4.67771e+07	4.85635e+07	4.91704e+07	4.41148e+07
Com_5642_pos	Cyclo-(Leu-Tyr)	P	C15H20N2O3	276.147	277.155	0.49133	[M+H]+	5.515	0.51	2	C18	Organic acids and derivatives	Carboxylic acids and derivatives	Amino acids, peptides, and analogues	-	-	-	-	-	-	-	-	-	-	-	-	-	CCC(C)C1C(=O)NC(C(=O)N1)CC2=CC=C(C=C2)O	KDAHZWKHYACWHQ-XDTLVQLUSA-N	4.66616e+07	4.84634e+07	4.93333e+07	4.12692e+07
Com_4810_pos	Piroctone	P	C14H23NO2	237.173	238.178	8.04235	[M+H]+	6.153	0.77	2	C18	Organoheterocyclic compounds	Pyridines and derivatives	Hydropyridines	"50650-76-5"	-	-	-	-	-	-	-	-	-	-	-	-	CC1=CC(=O)N(C(=C1)CC(C)CC(C)(C)C)O	OIQJEQLSYJSNDS-UHFFFAOYSA-N	3.86799e+07	4.83655e+07	5.5351e+07	3.74469e+07
Com_991_neg	Boonein	N	C9H14O3	170.094	169.087	2.21907	[M-H]-	5.869	0.71	2	C18	Lipids and lipid-like molecules	Prenol lipids	Terpene lactones	-	-	-	-	-	-	-	-	-	-	-	-	-	CC1C(CC2C1C(=O)OCC2)O	WJMOFJJTTHNUOH-DKXJUACHSA-N	4.29375e+07	4.83432e+07	4.66953e+07	4.18199e+07
Com_2225_neg	Pterodontoside D	N	C21H38O7	402.262	401.253	4.01692	[M-H]-	6.049	0.61	2	C18	Lipids and lipid-like molecules	Prenol lipids	Sesquiterpenoids	-	-	-	-	-	-	-	-	-	-	-	-	-	CC12CCCC(C1CC(CC2)C(C)(C)OC3C(C(C(C(O3)CO)O)O)O)(C)O	PIQFOZLNKMTTKG-BYEUNBPGSA-N	4.30472e+07	4.83312e+07	2.94898e+07	3.77674e+07
Com_58_neg	2-hydroxyoctanoic acid	N	C8H16O3	160.11	159.103	2.40722	[M-H]-	6.049	0.72	1	C18	Lipids and lipid-like molecules	Fatty Acyls	Fatty acids and conjugates	"617-73-2"	HMDB0000711	Lipids and lipid-like molecules	Fatty Acyls	Fatty acids and conjugates	-	-	-	LMFA01050020	Fatty Acyls [FA]	Fatty Acids and Conjugates [FA01]	Hydroxy fatty acids [FA0105]	94180	CCCCCCC(O)C(O)=O	JKRDADVRIYVCCY-UHFFFAOYSA-N	3.57502e+07	4.83258e+07	5.4876e+07	3.66052e+07
Com_5365_pos	12-Acetoxyeremophilene	P	C17H26O2	262.193	263.201	0.37339	[M+H]+	6.41	0.88	2	C18	Lipids and lipid-like molecules	Prenol lipids	Sesquiterpenoids	-	-	-	-	-	-	-	-	-	-	-	-	-	CC1CCC=C2C1(CC(CC2)C(=C)COC(=O)C)C	FWQQUGHSYKXIMY-YSVLISHTSA-N	6.14126e+07	4.79825e+07	8.8736e+07	5.17245e+07
Com_5711_pos	Xestodecalactone B	P	C14H16O6	280.095	281.1	6.29419	[M+H]+	5.426	0.61	2	C18	Organoheterocyclic compounds	Oxocins	-	-	-	-	-	-	-	-	-	-	-	-	-	-	CC1CC(CC(=O)C2=C(CC(=O)O1)C=C(C=C2O)O)O	OESLECARYLNMSC-APPZFPTMSA-N	7.6574e+07	4.78803e+07	6.2195e+07	6.86743e+07
Com_6327_pos	(+)-Prosopinine	P	C18H35NO3	313.262	314.268	2.14997	[M+H]+	6.682	0.72	2	C18	Alkaloids and derivatives	-	-	-	-	-	-	-	-	C10167	-	-	-	-	-	-	CCC(=O)CCCCCCCCCC1CCC(C(N1)CO)O	KYBOBXNXZQTAKA-NXHRZFHOSA-N	4.74816e+07	4.76765e+07	8.8986e+07	2.55629e+07
Com_6659_pos	Myristyltrimethylaminium bromide	P	C17H38BrN	335.219	336.226	1.06399	[M+H]+	6.134	0.51	2	C18	Organic nitrogen compounds	Organonitrogen compounds	Quaternary ammonium salts	-	-	-	-	-	-	-	-	-	-	-	-	-	CCCCCCCCCCCCCC[N+](C)(C)C.[Br-]	CXRFDZFCGOPDTD-UHFFFAOYSA-M	2.50074e+07	4.7673e+07	5.62094e+07	3.95063e+07
Com_7921_pos	Epoxycladine B	P	C24H38O8	454.257	455.263	3.20178	[M+H]+	6.111	-	3	C18	Lipids and lipid-like molecules	Prenol lipids	Sesquiterpenoids	-	-	-	-	-	-	-	-	-	-	-	-	-	CC(C)C1C2C(C3CC(C(CCC(C2O3)(C)O)OC(=O)C)(C)O)C4(C(C1OC(=O)C)O4)C	MOFOSEOXKCBXNG-AKXOISLQSA-N	5.73017e+07	4.75876e+07	4.64168e+07	3.06663e+07
Com_6533_pos	Ile Pro Val	P	C16H29N3O4	327.216	328.223	0.6071	[M+H]+	5.462	0.59	2	C18	Organic acids and derivatives	Carboxylic acids and derivatives	Amino acids, peptides, and analogues	-	-	-	-	-	-	-	-	-	-	-	-	-	CCC(C)C(C(=O)N1CCCC1C(=O)NC(C(C)C)C(=O)O)N	MLSUZXHSNRBDCI-CYDGBPFRSA-N	4.66712e+07	4.74891e+07	6.60965e+07	2.24829e+07
Com_42_pos	2,3,5-Trimethylpyrazine	P	C7H10N2	122.084	123.092	2.12373	[M+H]+	5.594	0.72	1	C18	Organoheterocyclic compounds	Diazines	Pyrazines	"14667-55-1"	HMDB0031844	Organoheterocyclic compounds	Diazines	Pyrazines	-	-	-	-	-	-	-	26808	CC1=NC(C)=C(C)N=C1	IAEGWXHKWJGQAZ-UHFFFAOYSA-N	9.51948e+07	4.74115e+07	2.09223e+07	8.75681e+07
Com_4045_pos	(Z)-1-(Methylthio)-5-phenyl-1-penten-3-yne	P	C12H12S	188.066	189.073	0.26693	[M+H]+	1.62	-	3	C18	Benzenoids	Benzene and substituted derivatives	-	"-"	HMDB0032688	Benzenoids	Benzene and substituted derivatives	-	-	-	-	-	-	-	-	131751283	CS\C=C/C#CCC1=CC=CC=C1	BQJDNQQWNLQSGB-XFFZJAGNSA-N	3.28617e+07	4.73731e+07	2.14898e+07	3.62009e+07
Com_1079_pos	Nardosinone	P	C15H22O3	250.157	233.154	1.10451	[M+H-H2O]+	5.942	0.85	1	C18	Lipids and lipid-like molecules	Prenol lipids	Sesquiterpenoids	"23720-80-1"	HMDB0255460	Lipids and lipid-like molecules	Prenol lipids	Sesquiterpenoids	-	-	-	-	-	-	-	168136	CC1CCC=C2C1(C3C(CC2=O)OOC3(C)C)C	KXGHHSIMRWPVQM-JWFUOXDNSA-N	9.19216e+07	4.69232e+07	6.53548e+07	7.29518e+07
Com_4077_pos	L-erythro-4-Hydroxyarginine	P	C6H14N4O3	190.107	191.116	9.84206	[M+H]+	5.563	-	3	C18	Organic acids and derivatives	Carboxylic acids and derivatives	Amino acids, peptides, and analogues	"61370-10-3"	HMDB0034326	Organic acids and derivatives	Carboxylic acids and derivatives	Amino acids, peptides, and analogues	-	C08284	-	-	-	-	-	4473082	NC(CC(O)CNC(N)=N)C(O)=O	OPCBKDJCJYBGTQ-UHFFFAOYSA-N	4.63904e+07	4.68431e+07	6.13871e+07	4.04958e+07
Com_6517_pos	Heptaethylene glycol	P	C14H30O8	326.194	327.202	0.72299	[M+H]+	5.372	-	3	C18	Organic oxygen compounds	Organooxygen compounds	Ethers	"5617-32-3"	HMDB0061835	Organic oxygen compounds	Organooxygen compounds	Ethers	-	-	-	-	-	-	-	79718	OCCOCCOCCOCCOCCOCCOCCO	XPJRQAIZZQMSCM-UHFFFAOYSA-N	4.67581e+07	4.66578e+07	5.43812e+07	4.01579e+07
Com_752_neg	Rhodojaponin III	N	C20H32O6	368.22	367.211	3.50743	[M-H]-	6.034	0.65	1	C18	Lipids and lipid-like molecules	Prenol lipids	Diterpenoids	"26342-66-5"	-	-	-	-	-	-	-	LMPR0104180003	Prenol Lipids [PR]	Isoprenoids [PR01]	C20 isoprenoids (diterpenes) [PR0104]	-	CC1(C2C(O2)C3C1(C(CC45CC(C(C4O)CCC5C3(C)O)(C)O)O)O)C	VUMZHZYKXUYIHM-GLHQSWFFSA-N	3.44942e+07	4.66391e+07	3.93644e+07	3.38925e+07
Com_4035_pos	L-2-aminodecanoate	P	C10H21NO2	187.157	188.165	1.38381	[M+H]+	5.806	0.7	2	C18	Organic acids and derivatives	Carboxylic acids and derivatives	Amino acids, peptides, and analogues	-	-	-	-	-	-	-	-	-	-	-	-	-	CCCCCCCCC(C(=O)[O-])[NH3+]	JINGUCXQUOKWKH-VIFPVBQESA-N	2.98537e+07	4.65749e+07	1.91686e+07	4.62584e+07
Com_1195_neg	cantharidic acid	N	C10H14O5	214.084	213.077	1.13314	[M-H]-	5.581	0.68	2	C18	Organic acids and derivatives	Carboxylic acids and derivatives	Dicarboxylic acids and derivatives	"28874-45-5"	-	-	-	-	-	-	-	-	-	-	-	-	CC1(C2CCC(C1(C)C(=O)O)O2)C(=O)O	NMTNUQBORQILRK-UHFFFAOYSA-N	4.07458e+07	4.65252e+07	4.53128e+07	3.63078e+07
Com_129_neg	Camphene	N	C10H16	136.125	181.124	1.44988	[M+HCOOH-H]-	6.042	0.73	1	C18	Lipids and lipid-like molecules	Prenol lipids	Monoterpenoids	"79-92-5"	HMDB0059839	Lipids and lipid-like molecules	Prenol lipids	Monoterpenoids	-	C06076	map01062	-	-	-	-	6616	CC1(C2CCC(C2)C1=C)C	CRPUJAZIXJMDBK-UHFFFAOYSA-N	5.14549e+07	4.64884e+07	4.86467e+07	4.95215e+07
Com_1311_neg	Jioglutin C	N	C10H16O6	232.095	231.087	0.16212	[M-H]-	5.51	0.7	2	C18	Lipids and lipid-like molecules	Prenol lipids	Monoterpenoids	-	-	-	-	-	-	-	-	-	-	-	-	-	COC1CC2C3C(O1)OCC3(C(C2O)O)O	LVAWHTOAFSCIIW-NEYBOIOJSA-N	8.22644e+07	4.63486e+07	4.63295e+07	3.90852e+07
Com_4967_pos	Isopentenyl pyrophosphate	P	C5H12O7P2	246.006	247.015	7.48873	[M+H]+	11.606	-	3	C18	Lipids and lipid-like molecules	Prenol lipids	Isoprenoid phosphates	"358-71-4"	HMDB0001347	Lipids and lipid-like molecules	Prenol lipids	Isoprenoid phosphates	Isopentenyl diphosphate; Delta3-Isopentenyl diphosphate; Delta3-Methyl-3-butenyl diphosphate; 3-Methylbut-3-en-1-yl diphosphate	C00129	map00900;map01060;map01062;map01070;map01100;map01110;map01130;map04216	LMPR01010008	Prenol Lipids [PR]	Isoprenoids [PR01]	C5 isoprenoids (hemiterpenes) [PR0101]	-	CC(=C)CCOP(=O)(O)OP(=O)(O)O	NUHSROFQTUXZQQ-UHFFFAOYSA-N	4.55844e+07	4.63355e+07	4.6114e+07	5.58124e+07
Com_3239_pos	Nimodipine	P	C21H26N2O7	418.174	441.165	3.7597	[M+Na]+	5.875	0.5	1	C18	Organoheterocyclic compounds	Pyridines and derivatives	Hydropyridines	"66085-59-4"	HMDB0014537	Organoheterocyclic compounds	Pyridines and derivatives	Hydropyridines	-	C07267	-	-	-	-	-	4497	CC1=C(C(C(=C(N1)C)C(=O)OC(C)C)C2=CC(=CC=C2)[N+](=O)[O-])C(=O)OCCOC	UIAGMCDKSXEBJQ-UHFFFAOYSA-N	5.01644e+07	4.63279e+07	3.99261e+07	3.9583e+07
Com_2164_pos	Arborinine	P	C16H15NO4	285.1	308.09	1.38905	[M+Na]+	1.43	-	3	C18	Organoheterocyclic compounds	Quinolines and derivatives	Benzoquinolines	"5489-57-6"	HMDB0030177	Organoheterocyclic compounds	Quinolines and derivatives	Benzoquinolines	-	C10643	-	-	-	-	-	5281832	CN1C2=CC=CC=C2C(=O)C3=C(C(=C(C=C31)OC)OC)O	ATBZZQPALSPNMF-UHFFFAOYSA-N	2.92591e+07	4.6272e+07	4.02734e+07	3.51577e+07
Com_52_neg	alpha-Angelica lactone	N	C5H6O2	98.0368	157.051	2.77601	[M+CH3COOH-H]-	5.576	0.5	1	C18	Organoheterocyclic compounds	Dihydrofurans	Furanones	"591-12-8"	-	-	-	-	-	-	-	-	-	-	-	11559	CC1=CCC(=O)O1	QOTQFLOTGBBMEX-UHFFFAOYSA-N	4.38217e+07	4.61089e+07	3.96746e+07	3.66197e+07
Com_6753_pos	JWH-018	P	C24H23NO	341.178	342.183	6.23469	[M+H]+	6.905	-	3	C18	Organoheterocyclic compounds	Indoles and derivatives	Naphthoylindoles	"209414-07-3"	HMDB0243989	Organoheterocyclic compounds	Indoles and derivatives	Naphthoylindoles	-	-	-	-	-	-	-	10382701	O=C(C1=CC=CC=2C=CC=CC21)C3=CN(C=4C=CC=CC34)CCCCC	JDNLPKCAXICMBW-UHFFFAOYSA-N	3.75361e+07	4.60977e+07	9.93356e+07	3.06101e+07
Com_8102_pos	(+)-Strempeliopidine	P	C38H48N4	560.388	561.398	4.50391	[M+H]+	8.337	-	3	C18	Alkaloids and derivatives	Eburnan-type alkaloids	-	-	-	-	-	-	-	-	-	-	-	-	-	-	CCC12CCCN3C1C4(CC3)C(CC2)NC5=C4C=C(C=C5)C6CN7C8=CC=CC=C8C9=C7C1C6(CCCN1CC9)CC	KRFPTFLBQUGVOL-DBULHXIHSA-N	3.42611e+07	4.60432e+07	3.36995e+07	2.54539e+07
Com_7678_pos	Leupeptin analogue LVR	P	C19H36N6O4	412.28	413.288	1.51639	[M+H]+	6.835	-	3	C18	Organic acids and derivatives	Carboxylic acids and derivatives	Amino acids, peptides, and analogues	-	-	-	-	-	-	-	-	-	-	-	-	-	O=CC(NC(=O)C(NC(=O)C(NC(=O)C)CC(C)C)C(C)C)CCCN=C(N)N	SEQYPUIPGIGBNQ-UHFFFAOYSA-N	2.62723e+08	4.59438e+07	1.3493e+06	4.85954e+08
Com_8185_pos	val-leu-pro-val-pro-gln	P	C31H53N7O8	651.396	652.404	1.40134	[M+H]+	5.487	0.77	2	C18	Organic acids and derivatives	Carboxylic acids and derivatives	Amino acids, peptides, and analogues	-	-	-	-	-	-	-	-	-	-	-	-	-	O=C(N)CCC(NC(=O)C1N(C(=O)C(NC(=O)C2N(C(=O)C(NC(=O)C(N)C(C)C)CC(C)C)CCC2)C(C)C)CCC1)C(=O)O	KSIHMACFIAFKIG-FSFMBLRGSA-N	1.52565e+07	4.59221e+07	4.59785e+07	1.01963e+07
Com_119_pos	2-Ethyl-3,5(6)-dimethylpyrazine	P	C8H12N2	136.1	137.108	1.58229	[M+H]+	5.875	0.72	1	C18	Organoheterocyclic compounds	Diazines	Pyrazines	-	HMDB0040299	Organoheterocyclic compounds	Diazines	Pyrazines	-	-	-	-	-	-	-	26334	CCC1=NC=C(N=C1C)C	JZBCTZLGKSYRSF-UHFFFAOYSA-N	3.76187e+07	4.58974e+07	2.21805e+07	7.5643e+07
Com_2160_pos	MIF-1	P	C13H24N4O3	284.185	307.175	4.32371	[M+Na]+	5.786	0.62	1	C18	Organic acids and derivatives	Carboxylic acids and derivatives	Amino acids, peptides, and analogues	"2002-44-0"	HMDB0005764	Organic acids and derivatives	Carboxylic acids and derivatives	Amino acids, peptides, and analogues	-	-	-	-	-	-	-	92910	CC(C)C[C@H](NC(=O)[C@@H]1CCCN1)C(=O)NCC(N)=O	NOOJLZTTWSNHOX-UWVGGRQHSA-N	4.62008e+07	4.58662e+07	5.50599e+07	4.40074e+07
Com_662_pos	D-Fructose	P	C6H12O6	180.063	198.097	1.4128	[M+NH4]+	1.4	0.79	1	C18	Organic oxygen compounds	Organooxygen compounds	Carbohydrates and carbohydrate conjugates	"7660-25-5"	HMDB0000660	Organic oxygen compounds	Organooxygen compounds	Carbohydrates and carbohydrate conjugates	D-Fructose; Levulose; Fruit sugar; D-arabino-Hexulose	C00095	map00051;map00052;map00500;map01100;map01120;map02010;map02060;map04742;map04931;map04973	-	-	-	-	439709	OC[C@H]1O[C@](O)(CO)[C@@H](O)[C@@H]1O	RFSUNEUAIZKAJO-ARQDHWQXSA-N	5.47441e+07	4.58646e+07	9.43048e+07	1.43618e+08
Com_4901_pos	(+)-Butalactin	P	C11H14O6	242.079	243.084	8.24262	[M+H]+	5.221	0.67	2	C18	Organoheterocyclic compounds	Lactones	Gamma butyrolactones	-	-	-	-	-	-	-	-	-	-	-	-	-	CC1C(O1)C=CC(=O)C2(C(COC2=O)CO)O	NDWZCKPIOWDQOR-WTCWJIQASA-N	5.31029e+07	4.58169e+07	4.62479e+07	4.50084e+07
Com_1624_pos	Androsta-1,4-diene-3,17-dione	P	C19H24O2	284.178	267.176	6.91224	[M+H-H2O]+	6.274	0.67	1	C18	Lipids and lipid-like molecules	Steroids and steroid derivatives	Androstane steroids	"897-06-3"	HMDB0003422	Lipids and lipid-like molecules	Steroids and steroid derivatives	Androstane steroids	Androsta-1,4-diene-3,17-dione	C20144	map00984;map01100;map01120	-	-	-	-	13472	CC12CCC3C(C1CCC2=O)CCC4=CC(=O)C=CC34C	LUJVUUWNAPIQQI-QAGGRKNESA-N	4.68217e+07	4.58037e+07	3.82806e+07	3.27491e+07
Com_1085_neg	3-Hydroxysuberic acid	N	C8H14O5	190.084	189.077	1.10709	[M-H]-	5.739	0.73	2	C18	Organic acids and derivatives	Hydroxy acids and derivatives	Medium-chain hydroxy acids and derivatives	"73141-47-6"	HMDB0000325	Organic acids and derivatives	Hydroxy acids and derivatives	Medium-chain hydroxy acids and derivatives	-	-	-	LMFA01170093	Fatty Acyls [FA]	Fatty Acids and Conjugates [FA01]	Dicarboxylic acids [FA0117]	22328017	OC(CCCCC(O)=O)CC(O)=O	ARJZZFJXSNJKGR-UHFFFAOYSA-N	4.69038e+07	4.57435e+07	4.9004e+07	3.45258e+07
Com_7588_pos	20-hydroxy-fusarin	P	C22H29NO6	403.199	404.207	0.24235	[M+H]+	6.335	0.86	2	C18	Lipids and lipid-like molecules	Prenol lipids	Sesquiterpenoids	-	-	-	-	-	-	-	-	-	-	-	-	-	CC=C(CO)C=C(C)C=C(C)C=CC=C(C)C(=O)C12C(O1)C(NC2=O)(CCO)O	ASBKGJSDHSLXIL-AYKBXPPYSA-N	1.8722e+07	4.57399e+07	5.38769e+08	2.23402e+07
Com_199_pos	L-Pipecolic acid	P	C6H11NO2	129.079	152.068	1.13996	[M+Na]+	4.894	0.74	2	C18	Organic acids and derivatives	Carboxylic acids and derivatives	Amino acids, peptides, and analogues	"3105-95-1"	HMDB0000716	Organic acids and derivatives	Carboxylic acids and derivatives	Amino acids, peptides, and analogues	L-Pipecolate; Pipecolinic acid; Pipecolic acid; 2-Piperidinecarboxylic acid; (S)-Piperidine-2-carboxylic acid	C00408	map00310;map00960;map01060;map01064;map01100;map01110	-	-	-	-	439227	OC(=O)[C@@H]1CCCCN1	HXEACLLIILLPRG-YFKPBYRVSA-N	3.5153e+07	4.56616e+07	2.85018e+07	2.50399e+07
Com_2965_pos	Ip7G	P	C16H23N5O5	365.17	383.204	1.10264	[M+NH4]+	7.266	0.53	1	C18	Organic oxygen compounds	Organooxygen compounds	Carbohydrates and carbohydrate conjugates	"59384-58-6"	-	-	-	-	-	-	-	-	-	-	-	330023	CC(=CCNC1=NC=NC2=C1N(C=N2)C3C(C(C(C(O3)CO)O)O)O)C	ORUWKZNXHJIZKV-UHFFFAOYSA-N	6.39996e+07	4.54684e+07	2.41499e+08	6.07666e+07
Com_1701_neg	Ecklonialactone A	N	C18H26O3	290.188	289.181	0.71034	[M-H]-	6.041	0.64	2	C18	Phenylpropanoids and polyketides	Macrolides and analogues	-	-	-	-	-	-	-	-	-	-	-	-	-	-	CCC1C2CC3C(C2C=CCC=CCCCCC(=O)O1)O3	GZNRNQVZDUCYFB-SOVGUPCDSA-N	5.42291e+07	4.54566e+07	2.88378e+07	5.09312e+07
Com_1985_neg	NORETHINDRONE ACETATE	N	C22H28O3	340.204	339.199	7.22563	[M-H]-	9.13	0.89	2	C18	Lipids and lipid-like molecules	Steroids and steroid derivatives	Steroid esters	"51-98-9"	HMDB0255731	Lipids and lipid-like molecules	Steroids and steroid derivatives	Steroid esters	-	C08152	-	-	-	-	-	-	CC(=O)OC1(CCC2C1(CCC3C2CCC4=CC(=O)CCC34)C)C#C	IMONTRJLAWHYGT-ZCPXKWAGSA-N	5.82726e+07	4.53735e+07	7.72804e+07	5.77525e+07
Com_4195_pos	Azacyclotridecan-2-one	P	C12H23NO	197.178	198.185	0.92911	[M+H]+	6.953	0.64	2	C18	Phenylpropanoids and polyketides	Macrolactams	-	"947-04-6"	-	-	-	-	-	-	-	-	-	-	-	13690	OC1=NCCCCCCCCCCC1	JHWNWJKBPDFINM-UHFFFAOYSA-N	1.03534e+08	4.53376e+07	4.9397e+08	1.00151e+08
Com_1940_pos	Lysyltyrosine	P	C15H23N3O4	309.169	292.163	7.65701	[M+H-H2O]+	6.058	-	3	C18	Organic acids and derivatives	Carboxylic acids and derivatives	Amino acids, peptides, and analogues	"35978-98-4"	HMDB0028963	Organic acids and derivatives	Carboxylic acids and derivatives	Amino acids, peptides, and analogues	-	-	-	-	-	-	-	7021820	C1=CC(=CC=C1C[C@@H](C(=O)O)NC(=O)[C@H](CCCCN)N)O	MYTOTTSMVMWVJN-STQMWFEESA-N	9.52418e+07	4.53258e+07	4.12976e+07	4.24747e+07
Com_5502_pos	N-undecanoyl-L-Homoserine lactone	P	C15H27NO3	269.199	270.207	0.65553	[M+H]+	5.971	0.61	2	C18	Organic acids and derivatives	Carboxylic acids and derivatives	Amino acids, peptides, and analogues	"216596-71-3"	-	-	-	-	-	-	-	-	-	-	-	-	CCCCCCCCCCC(=O)NC1CCOC1=O	YAWJNUREPGJHSG-ZDUSSCGKSA-N	3.8057e+07	4.53237e+07	3.97597e+07	3.31317e+07
Com_6451_pos	[8]-Gingerol	P	C19H30O4	322.214	323.22	6.3244	[M+H]+	7.005	0.85	2	C18	Benzenoids	Phenols	Methoxyphenols	-	-	-	-	-	-	C17495	-	LMPK15020008	Polyketides [PK]	Phenolic lipids [PK15]	Alkyl catechols and derivatives [PK1502]	-	CCCCCCCC(CC(=O)CCC1=CC(=C(C=C1)O)OC)O	BCIWKKMTBRYQJU-INIZCTEOSA-N	3.44295e+07	4.52281e+07	5.42164e+07	4.37954e+07
Com_470_pos	D-Tyrosine	P	C9H11NO3	181.074	182.082	2.0981	[M+H]+	1.441	0.85	1	C18	Organic acids and derivatives	Carboxylic acids and derivatives	Amino acids, peptides, and analogues	"556-02-5"	-	-	-	-	-	C06420	-	-	-	-	-	71098	C1=CC(=CC=C1C[C@H](C(=O)O)N)O	OUYCCCASQSFEME-MRVPVSSYSA-N	2.96922e+07	4.51198e+07	5.23444e+07	3.39496e+07
Com_2635_pos	Retrorsine	P	C18H25NO6	351.168	352.176	1.43245	[M+H]+	5.38	0.55	1	C18	Phenylpropanoids and polyketides	Macrolides and analogues	-	"480-54-6"	HMDB0242334	Phenylpropanoids and polyketides	Macrolides and analogues	-	-	C10364	-	-	-	-	-	267891	CC=C1CC(C)C(O)(CO)C(=O)OCC2=CCN3CCC(OC1=O)C23	BCJMNZRQJAVDLD-UHFFFAOYSA-N	6.19632e+07	4.50551e+07	4.59832e+07	4.50279e+07
Com_3938_pos	Kinabalurine E	P	C11H19NO	181.147	182.154	1.57294	[M+H]+	5.846	0.7	2	C18	Organoheterocyclic compounds	Piperidines	-	-	-	-	-	-	-	-	-	-	-	-	-	-	CC1CN(CC2C1CC(=O)C2C)C	QLZHMPAVGNWQMF-KYXWUPHJSA-N	2.73311e+07	4.49376e+07	4.16536e+07	3.92348e+07
Com_3890_pos	Allyl-1-propenyl trisulfide	P	C6H10S3	177.994	179	8.26086	[M+H]+	1.083	-	3	C18	Organosulfur compounds	Organic trisulfides	-	"-"	HMDB0302180	Organosulfur compounds	Organic trisulfides	-	-	-	-	-	-	-	-	5352909	C\C=C\SSSCC=C	ABXMBMQLMGNKES-GQCTYLIASA-N	4.80003e+07	4.48804e+07	4.20757e+07	4.50643e+07
Com_2013_neg	Gallicynoic acid F	N	C18H32O6	344.22	343.212	2.60228	[M-H]-	5.938	0.84	2	C18	Lipids and lipid-like molecules	Fatty Acyls	Fatty acids and conjugates	-	-	-	-	-	-	-	-	LMFA01050573	Fatty Acyls [FA]	Fatty Acids and Conjugates [FA01]	Hydroxy fatty acids [FA0105]	-	CCCCC(C#CC(C(C(CCCCCCCC(=O)O)O)O)O)O	DTCUTCQYZMBUDK-UHFFFAOYSA-N	6.30348e+07	4.4705e+07	5.78446e+07	7.25648e+07
Com_6812_pos	Aggreceride C	P	C20H40O4	344.293	345.3	0.29919	[M+H]+	9.664	0.76	2	C18	Lipids and lipid-like molecules	Glycerolipids	Monoradylglycerols	-	-	-	-	-	-	-	-	-	-	-	-	-	CC(C)CCCCCCCCCCCCCC(=O)OCC(CO)O	NYBWZWSQGCROAE-UHFFFAOYSA-N	4.59293e+07	4.46874e+07	2.66308e+07	5.15099e+07
Com_7563_pos	Odonticin	P	C20H32O8	400.21	401.217	0.19911	[M+H]+	5.502	0.5	2	C18	Lipids and lipid-like molecules	Prenol lipids	Sesquiterpenoids	-	-	-	-	-	-	-	-	-	-	-	-	-	CC(C(C)(C(=O)OC1CCC2(CC(=O)C(=CC2C1(C)O)C(C)(C)OO)C)O)O	MLLOCJWECGZDNQ-ZIUOMUFMSA-N	3.95133e+07	4.43503e+07	4.30121e+07	2.67481e+07
Com_3567_pos	Pseudoconhydrine	P	C8H17NO	143.131	144.138	0.89221	[M+H]+	6.24	0.86	2	C18	Alkaloids and derivatives	-	-	-	-	-	-	-	-	C10168	-	-	-	-	-	-	CCCC1CCC(CN1)O	BQSAUYXITCMAKS-YUMQZZPRSA-N	5.05208e+07	4.43164e+07	3.08476e+08	5.27341e+07
Com_5430_pos	Luisol B	P	C13H14O6	266.079	267.085	4.2061	[M+H]+	5.337	0.58	2	C18	Organoheterocyclic compounds	Naphthofurans	-	-	-	-	-	-	-	-	-	-	-	-	-	-	CC1(C23C(C4=C(C=CC=C4O)C(C2(O3)CO1)O)O)O	FFOFXXVVSZUIAV-FHUSYTEZSA-N	4.69173e+07	4.42742e+07	3.94039e+07	4.91189e+07
Com_6725_pos	Betaenone E	P	C20H34O4	338.246	339.251	6.76857	[M+H]+	7.377	0.53	2	C18	Organic oxygen compounds	Organooxygen compounds	Carbonyl compounds	-	-	-	-	-	-	-	-	-	-	-	-	-	CCC(C)C1C(C2C(CC(CC2C(=O)C1(C)O)(C)O)C)(C)C(=O)C	BXYJNGPPYVDNSK-GBLNRLCBSA-N	4.52243e+07	4.42297e+07	1.35102e+07	1.40536e+07
Com_2414_pos	Mesterolone	P	C20H32O2	304.24	327.23	0.66189	[M+Na]+	8.658	0.66	1	C18	Lipids and lipid-like molecules	Steroids and steroid derivatives	Androstane steroids	"1424-00-6"	HMDB0006036	Lipids and lipid-like molecules	Steroids and steroid derivatives	Androstane steroids	-	-	-	LMST02020107	Sterol Lipids [ST]	Steroids [ST02]	C19 steroids (androgens) and derivatives [ST0202]	15020	CC1CC(=O)CC2C1(C3CCC4(C(C3CC2)CCC4O)C)C	UXYRZJKIQKRJCF-TZPFWLJSSA-N	8.64193e+07	4.42215e+07	2.64157e+08	9.13551e+07
Com_1126_pos	Dethiobiotin	P	C10H18N2O3	214.132	237.122	2.75009	[M+Na]+	5.607	0.83	1	C18	Lipids and lipid-like molecules	Fatty Acyls	Fatty acids and conjugates	"533-48-2"	HMDB0003581	Lipids and lipid-like molecules	Fatty Acyls	Fatty acids and conjugates	Dethiobiotin; Desthiobiotin	C01909	map00780;map01100	-	-	-	-	445027	C[C@@H]1NC(=O)N[C@@H]1CCCCCC(O)=O	AUTOLBMXDDTRRT-JGVFFNPUSA-N	1.84099e+07	4.41367e+07	5.62014e+07	1.01955e+07
Com_5180_pos	Andrachcine	P	C15H29NO2	255.22	256.227	0.23476	[M+H]+	6.749	0.58	2	C18	Organoheterocyclic compounds	Pyridines and derivatives	Hydropyridines	-	-	-	-	-	-	-	-	-	-	-	-	-	CCCC(CC1CC=CC(N1C)CC(CC)O)O	VTAUDMKQDLSFJI-BYNSBNAKSA-N	3.88175e+07	4.40743e+07	6.75602e+07	2.92706e+07
Com_1144_neg	L-2-amino-8-oxodecanoate	N	C10H19NO3	201.136	200.129	1.23866	[M-H]-	5.769	0.73	2	C18	Organic acids and derivatives	Carboxylic acids and derivatives	Amino acids, peptides, and analogues	-	-	-	-	-	-	-	-	-	-	-	-	-	CCC(=O)CCCCCC(C(=O)[O-])[NH3+]	OUGZJFOMQFQKAD-VIFPVBQESA-N	4.49593e+07	4.40653e+07	4.67503e+07	4.71371e+07
Com_4998_pos	12-Cytisineacetamide	P	C13H17N3O2	247.132	248.14	1.559	[M+H]+	5.813	-	3	C18	Alkaloids and derivatives	Lupin alkaloids	Cytisine and derivatives	-	-	-	-	-	-	-	-	-	-	-	-	-	O=C1C=CC=C2N1CC3CN(CC(=N)O)CC2C3	MRVHCCZFXHOQOT-ZJUUUORDSA-N	4.34241e+07	4.40086e+07	4.07479e+07	4.16641e+07
Com_7711_pos	13-Hydroxydihydromelleolide	P	C23H30O7	418.199	419.205	4.60781	[M+H]+	6.083	-	3	C18	Lipids and lipid-like molecules	Prenol lipids	Sesquiterpenoids	"130396-92-8"	HMDB0036929	Lipids and lipid-like molecules	Prenol lipids	Sesquiterpenoids	-	-	-	-	-	-	-	14707326	CC1=CC(O)=CC(O)=C1C(=O)OC1CC2(C)C3CC(C)(C)CC3(O)C=C(CO)C12O	ABFOJGYAILKEJB-UHFFFAOYSA-N	7.14269e+07	4.40026e+07	3.38959e+07	5.5938e+07
Com_2843_pos	Medica 16	P	C20H38O4	342.277	365.266	0.75407	[M+Na]+	7.382	0.65	1	C18	Lipids and lipid-like molecules	Fatty Acyls	Fatty acids and conjugates	"87272-20-6"	HMDB0254402	Lipids and lipid-like molecules	Fatty Acyls	Fatty acids and conjugates	-	-	-	-	-	-	-	121871	CC(C)(CCCCCCCCCCC(C)(C)CC(=O)O)CC(=O)O	HYSMCRNFENOHJH-UHFFFAOYSA-N	5.18866e+07	4.39242e+07	1.10999e+08	4.609e+07
Com_2223_neg	Botcinic acid	N	C20H34O8	402.225	401.217	3.23749	[M-H]-	5.556	0.55	2	C18	Organic acids and derivatives	Hydroxy acids and derivatives	Beta hydroxy acids and derivatives	"-"	-	-	-	-	-	-	-	-	-	-	-	-	[H]C(=C([H])[C@@]([H])(O)CCCC)C(=O)O[C@@]1([H])[C@]([H])(C)O[C@](C)([C@@]([H])(O)[C@@]([H])(C)C(O)=O)[C@@]([H])(O)[C@]1([H])C	XGNHXARWXKZZNY-HZVPPPABSA-N	2.89525e+07	4.37979e+07	5.01712e+07	2.85448e+07
Com_3584_pos	Dimethylbenzimidazole	P	C9H10N2	146.084	147.092	1.61616	[M+H]+	1.478	0.77	2	C18	Organoheterocyclic compounds	Benzimidazoles	-	-	HMDB0003701	Organoheterocyclic compounds	Benzimidazoles	-	Dimethylbenzimidazole; 5,6-Dimethylbenzimidazole	C03114	map00740;map00860;map01100	-	-	-	-	-	CC1=CC2=C(C=C1C)N=CN2	LJUQGASMPRMWIW-UHFFFAOYSA-N	2.75408e+07	4.35884e+07	7.53688e+06	3.02994e+07
Com_721_neg	[6]-Gingerol	N	C17H26O4	294.183	353.199	6.72661	[M+CH3COOH-H]-	8.154	0.83	1	C18	Benzenoids	Phenols	Methoxyphenols	"23513-14-6"	HMDB0005783	Benzenoids	Phenols	Methoxyphenols	[6]-Gingerol; (S)-(+)-[6]Gingerol; 6-Gingerol	C10462	map00945;map01110	LMPK15020007	Polyketides [PK]	Phenolic lipids [PK15]	Alkyl catechols and derivatives [PK1502]	3473	CCCCCC(O)CC(=O)CCC1=CC=C(O)C(OC)=C1	NLDDIKRKFXEWBK-UHFFFAOYSA-N	1.32458e+08	4.34963e+07	5.43786e+07	3.4793e+07
Com_1606_neg	Molindone	N	C16H24N2O2	276.184	275.176	0.08895	[M-H]-	5.914	-	3	C18	Organoheterocyclic compounds	Indoles and derivatives	-	"7416-34-4"	HMDB0015555	Organoheterocyclic compounds	Indoles and derivatives	-	-	C07230	-	-	-	-	-	-	CCC1=C(C)NC2=C1C(=O)C(CN1CCOCC1)CC2	KLPWJLBORRMFGK-UHFFFAOYSA-N	2.63297e+07	4.32391e+07	3.90506e+07	2.68688e+07
Com_5552_pos	(-)-Syringolide 1	P	C13H20O6	272.126	273.132	5.87669	[M+H]+	5.619	-	3	C18	Organoheterocyclic compounds	Furofurans	-	-	-	-	-	-	-	-	-	-	-	-	-	-	CCCCCC1(C2C(=O)OCC23C(O1)C(CO3)O)O	KFHLOSLXXIXBMW-YTCQTTRASA-N	3.76978e+07	4.31619e+07	3.97875e+07	3.9153e+07
Com_5778_pos	globosumone C	P	C13H16O7	284.09	285.095	6.00603	[M+H]+	5.338	0.55	2	C18	Benzenoids	Benzene and substituted derivatives	Benzoic acids and derivatives	-	-	-	-	-	-	-	-	-	-	-	-	-	CC1=CC(=CC(=C1C(=O)OCC(=O)C(C(C)O)O)O)O	QKZBVIRYEJQQDG-MADCSZMMSA-N	4.861e+07	4.31211e+07	3.74355e+07	4.32361e+07
Com_147_pos	(3-Chlorophenyl)hydrazine	P	C6H7ClN2	142.03	143.036	7.98089	[M+H]+	11.613	-	3	C18	Benzenoids	Benzene and substituted derivatives	Phenylhydrazines	"14763-20-3"	HMDB0243599	Benzenoids	Benzene and substituted derivatives	Phenylhydrazines	-	-	-	-	-	-	-	75332	C1=CC(=CC(=C1)Cl)NN	GFPJLZASIVURDY-UHFFFAOYSA-N	4.08126e+07	4.30097e+07	4.56186e+07	4.68438e+07
Com_6056_pos	Plakortic acid	P	C17H30O4	298.214	299.222	0.14909	[M+H]+	6.407	0.72	2	C18	Organoheterocyclic compounds	Dioxanes	1,2-dioxanes	-	-	-	-	-	-	C17158	-	-	-	-	-	-	CCC=CC(CC)CC1(CC(C(OO1)CC(=O)O)CC)C	ZCLJFHUIADAYRQ-CMDGGOBGSA-N	3.98458e+07	4.29011e+07	5.74069e+07	3.38078e+07
Com_331_pos	alpha-carboline	P	C11H8N2	168.069	169.076	2.16315	[M+H]+	5.461	0.55	1	C18	Organoheterocyclic compounds	Indoles and derivatives	Pyridoindoles	-	-	-	-	-	-	-	-	-	-	-	-	67486	C1=CC=C2C(=C1)C3=C(N2)N=CC=C3	BPMFPOGUJAAYHL-UHFFFAOYSA-N	5.86986e+07	4.25124e+07	4.1537e+07	4.10383e+07
Com_5000_pos	Ketobemidone	P	C15H21NO2	247.157	248.162	9.11796	[M+H]+	9.684	0.57	2	C18	Organoheterocyclic compounds	Piperidines	Phenylpiperidines	-	HMDB0041913	Organoheterocyclic compounds	Piperidines	Phenylpiperidines	-	C11792	-	-	-	-	-	-	CCC(=O)C1(CCN(CC1)C)C2=CC(=CC=C2)O	ALFGKMXHOUSVAD-UHFFFAOYSA-N	1.5425e+07	4.2454e+07	8.74666e+06	843703
Com_587_pos	(2S)-2-Amino-3-methyl-1-pyrrolidin-1-ylbutan-1-one hydrochloride	P	C9H18N2O	170.142	193.131	0.45814	[M+Na]+	5.923	0.5	1	C18	Organic acids and derivatives	Carboxylic acids and derivatives	Amino acids, peptides, and analogues	"54164-07-7"	-	-	-	-	-	-	-	-	-	-	-	447256	CC(C)[C@@H](C(=O)N1CCCC1)N	IHBAVXVTGLANPI-QMMMGPOBSA-N	3.96254e+07	4.24466e+07	3.35516e+07	4.71422e+07
Com_1821_neg	Corrin	N	C19H22N4	306.184	305.175	5.97259	[M-H]-	6.035	0.82	2	C18	Organoheterocyclic compounds	Tetrapyrroles and derivatives	-	-	HMDB0250457	Organoheterocyclic compounds	Tetrapyrroles and derivatives	-	-	-	-	-	-	-	-	-	C1CC2=NC1C3CCC(=N3)C=C4CCC(=N4)C=C5CCC(=C2)N5	PXOPDYTVWWQZEK-DPQCFBEESA-N	3.93098e+07	4.23917e+07	4.14223e+07	3.56371e+07
Com_3234_pos	Calcitriol	P	C27H44O3	416.329	439.32	4.21208	[M+Na]+	10.077	0.53	1	C18	Lipids and lipid-like molecules	Steroids and steroid derivatives	Vitamin D and derivatives	"32222-06-3"	HMDB0001903	Lipids and lipid-like molecules	Steroids and steroid derivatives	Vitamin D and derivatives	Calcitriol; 1alpha,25-Dihydroxyvitamin D3; (1S,3R,5Z,7E)-9,10-Seco-5,7,10(19)-cholestatriene-1,3,25-triol	C01673	map00100;map01100;map04961;map04978;map05152	LMST03020258	Sterol Lipids [ST]	Secosteroids [ST03]	Vitamin D3 and derivatives [ST0302]	5280453	CC(CCCC(C)(C)O)C1CCC2C1(CCCC2=CC=C3CC(CC(C3=C)O)O)C	GMRQFYUYWCNGIN-NKMMMXOESA-N	4.31896e+07	4.23501e+07	3.56937e+07	4.60418e+07
Com_5353_pos	Nigrolineabiphenyl A	P	C14H14O5	262.084	263.09	6.37281	[M+H]+	5.531	0.6	2	C18	Benzenoids	Benzene and substituted derivatives	Biphenols	-	-	-	-	-	-	-	-	-	-	-	-	-	COC1=CC(=CC(=C1O)OC)C2=CC(=C(C=C2)O)O	ZZOCAYOGNJRKQA-UHFFFAOYSA-N	4.53506e+07	4.22948e+07	3.25757e+07	4.32487e+07
Com_2227_neg	Zoamide B	N	C22H24N6O2	404.196	403.188	1.99741	[M-H]-	6.546	0.77	2	C18	Benzenoids	Benzene and substituted derivatives	-	-	-	-	-	-	-	-	-	-	-	-	-	-	CC1C2=C(CCC3=C1N=C(N3)NC(=O)C4=CC=CC=C4)NC(=N2)NC(=O)C=C(C)C	FGULWWOROLZDAM-CYBMUJFWSA-N	3.46438e+07	4.2266e+07	5.30053e+07	3.36222e+07
Com_459_pos	L-Rhamnonate	P	C6H11O6-	179.056	181.071	2.78967	[M+H]+	0.67	0.9	1	C18	Organic acids and derivatives	Hydroxy acids and derivatives	Medium-chain hydroxy acids and derivatives	"159929-82-5"	-	-	-	-	L-Rhamnonate; 6-Deoxy-L-mannonic acid	C01934	map00051;map01120	-	-	-	-	5459988	CC(C(C(C(C(=O)[O-])O)O)O)O	NBFWIISVIFCMDK-QMKXCQHVSA-M	4.7299e+07	4.22087e+07	5.34152e+07	4.69706e+07
Com_4389_pos	Prolylproline	P	C10H16N2O3	212.116	213.123	0.00959	[M+H]+	5.521	-	3	C18	Organic acids and derivatives	Carboxylic acids and derivatives	Amino acids, peptides, and analogues	-	HMDB0011180	Organic acids and derivatives	Carboxylic acids and derivatives	Amino acids, peptides, and analogues	-	-	-	-	-	-	-	-	O=C(O)C1N(C(=O)C2NCCC2)CCC1	RWCOTTLHDJWHRS-UHFFFAOYSA-N	3.70825e+07	4.21969e+07	4.58285e+07	2.89216e+07
Com_5661_pos	Stenine	P	C17H27NO2	277.204	278.21	6.51426	[M+H]+	6.759	0.73	2	C18	Alkaloids and derivatives	Stemona alkaloids	Stenine-type alkaloids	-	-	-	-	-	-	-	-	-	-	-	-	-	CCC1C2CCCCN3C2C(CC3)C4C1OC(=O)C4C	ROIHYOJMCBKEER-KRJCKNDRSA-N	3.69779e+07	4.20684e+07	7.64383e+07	2.73026e+07
Com_5953_pos	Sieboldine A	P	C16H23NO4	293.163	294.168	5.86444	[M+H]+	6.015	-	3	C18	Organoheterocyclic compounds	Oxolanes	-	-	-	-	-	-	-	-	-	-	-	-	-	-	CC1CC2CC(=O)C34C2(CCCN(C(O3)CC4)O)C(=O)C1	PKOSXQDNEYPWGG-ZEDHKUJTSA-N	5.29806e+07	4.20147e+07	5.69985e+07	3.93819e+07
Com_5597_pos	4-Alanylaminoantipyrine	P	C14H18N4O2	274.143	275.149	3.8187	[M+H]+	5.663	-	3	C18	Organic acids and derivatives	Carboxylic acids and derivatives	Amino acids, peptides, and analogues	"-"	HMDB0246333	Organic acids and derivatives	Carboxylic acids and derivatives	Amino acids, peptides, and analogues	-	-	-	-	-	-	-	173886	CC(N)C(=O)NC1=C(C)N(C)N(C1=O)C1=CC=CC=C1	OQLNWFVUXWWSTH-UHFFFAOYSA-N	5.40754e+07	4.19408e+07	4.19098e+07	4.35749e+07
Com_3323_pos	DIBENZOYL THIAMINE	P	C26H26N4O4S	490.167	513.159	4.93131	[M+Na]+	5.543	-	3	C18	Benzenoids	Benzene and substituted derivatives	Benzoic acids and derivatives	"299-88-7"	-	-	-	-	-	D09200	-	-	-	-	-	3036235	CC1=NC=C(C(=N1)N)CN(C=O)C(=C(CCOC(=O)C2=CC=CC=C2)SC(=O)C3=CC=CC=C3)C	AZJUFRDUYTYIHV-NKFKGCMQSA-N	4.71076e+07	4.18837e+07	4.77188e+07	4.95373e+07
Com_288_pos	3-Methylindolin-2-one	P	C9H9NO	147.068	165.103	2.20263	[M+NH4]+	5.468	0.85	1	C18	Organoheterocyclic compounds	Indoles and derivatives	Indolines	"1504-06-9"	HMDB0304943	Organoheterocyclic compounds	Indoles and derivatives	Indolines	-	C02366	-	-	-	-	-	150923	CC1C(=O)NC2=CC=CC=C12	BBZCPUCZKLTAJQ-UHFFFAOYSA-N	1.66535e+07	4.16687e+07	8.41493e+06	1.89829e+07
Com_6538_pos	N,N-Dimethylsphingosine	P	C20H41NO2	327.314	328.321	0.43641	[M+H]+	7.649	0.7	2	C18	Organic nitrogen compounds	Organonitrogen compounds	Amines	"119567-63-4"	HMDB0013645	Organic nitrogen compounds	Organonitrogen compounds	Amines	-	C13914	-	LMSP01070001	Sphingolipids [SP]	Sphingoid bases [SP01]	N-methylated sphingoid bases [SP0107]	-	CCCCCCCCCCCCCC=CC(C(CO)N(C)C)O	YRXOQXUDKDCXME-YIVRLKKSSA-N	7.59925e+07	4.15786e+07	6.425e+07	7.1581e+07
Com_1670_pos	Etodolac	P	C17H21NO3	287.152	270.147	7.82617	[M+H-H2O]+	6.191	0.51	1	C18	Organoheterocyclic compounds	Indoles and derivatives	Indolyl carboxylic acids and derivatives	"41340-25-4"	HMDB0014887	Organoheterocyclic compounds	Indoles and derivatives	Indolyl carboxylic acids and derivatives	-	C06991	-	-	-	-	-	-	CCC1=C2NC3=C(CCOC3(CC)CC(O)=O)C2=CC=C1	NNYBQONXHNTVIJ-UHFFFAOYSA-N	2.50113e+07	4.12569e+07	7.89489e+07	2.39072e+07
Com_7634_pos	Tamsulosin	P	C20H28N2O5S	408.172	409.175	9.04702	[M+H]+	6.834	-	3	C18	Benzenoids	Benzene and substituted derivatives	Phenethylamines	"106133-20-4"	HMDB0014844	Benzenoids	Benzene and substituted derivatives	Phenethylamines	-	C07124	-	-	-	-	-	-	CCOC1=CC=CC=C1OCCNC(C)CC2=CC(=C(C=C2)OC)S(=O)(=O)N	DRHKJLXJIQTDTD-OAHLLOKOSA-N	4.81444e+07	4.1188e+07	4.66044e+07	3.59957e+07
Com_2120_pos	7-hydroxy-3-(4-methoxyphenyl)-5-methyl-4H-chromen-4-one	P	C17H14O4	282.089	305.077	4.05912	[M+Na]+	5.297	0.77	1	C18	Phenylpropanoids and polyketides	Isoflavonoids	O-methylated isoflavonoids	"128672-43-5"	-	-	-	-	-	-	-	-	-	-	-	14727689	CC1=CC(=CC2=C1C(=O)C(=CO2)C3=CC=C(C=C3)OC)O	UKNAHPHZOVNWLJ-UHFFFAOYSA-N	3.43644e+07	4.11612e+07	4.20189e+07	3.06177e+07
Com_1157_neg	3,5,6-Trihydroxy-5-(hydroxymethyl)-2-methoxy-2-cyclohexen-1-one	N	C8H12O6	204.063	203.056	1.09884	[M-H]-	5.195	-	3	C18	Organic oxygen compounds	Organooxygen compounds	Carbonyl compounds	"76663-30-4"	HMDB0041031	Organic oxygen compounds	Organooxygen compounds	Carbonyl compounds	-	-	-	-	-	-	-	-	COC1=C(O)CC(O)(CO)C(O)C1=O	OPIUUJWCOWMEJN-UHFFFAOYSA-N	3.21693e+07	4.10732e+07	4.6189e+07	2.66649e+07
Com_1557_neg	(1R,2R,4S,5S,6R,7S)4,5-epoxygermacra-9Z-en-1,2,6-triol	N	C15H26O4	270.183	269.176	0.3475	[M-H]-	6.166	0.79	2	C18	Lipids and lipid-like molecules	Prenol lipids	Sesquiterpenoids	-	-	-	-	-	-	-	-	-	-	-	-	11380214	CC1=CCC(C(C2C(O2)(CC(C1O)O)C)O)C(C)C	UOUMJKKOPWRYPB-QBCLFKMJSA-N	4.30155e+07	4.09837e+07	4.16844e+07	3.91971e+07
Com_8018_pos	Delaminomycin A	P	C29H43NO6	501.309	502.317	0.70903	[M+H]+	8.248	-	3	C18	Organoheterocyclic compounds	Pyrrolidines	Pyrrolidones	-	-	-	-	-	-	-	-	-	-	-	-	-	CCC(C(C)C=CC=CC(CC1C=CC2CC(CC(C2C1(C)C(=C3C(=O)C(NC3=O)O)O)C)C)O)O	AEZPXPDCVAUXRV-XBBTVXHCSA-N	6.14524e+07	4.0947e+07	6.41677e+07	4.74594e+07
Com_7601_pos	Cetylmannoside	P	C22H44O6	404.314	405.321	0.51935	[M+H]+	9.117	-	3	C18	Lipids and lipid-like molecules	Fatty Acyls	Fatty acyl glycosides	"-"	HMDB0249840	Lipids and lipid-like molecules	Fatty Acyls	Fatty acyl glycosides	-	-	-	-	-	-	-	368379	CCCCCCCCCCCCCCCCOC1OC(CO)C(O)C(O)C1O	PAEMERHSTIDLSE-UHFFFAOYSA-N	3.70912e+07	4.08643e+07	2.54036e+07	3.40561e+07
Com_1634_neg	Nardosinanol D	N	C16H26O4	282.183	281.176	0.53923	[M-H]-	6.276	0.7	2	C18	Lipids and lipid-like molecules	Prenol lipids	Sesquiterpenoids	-	-	-	-	-	-	-	-	-	-	-	-	-	CC1CC(C=C2C1(C3C(C(OC3(CC2)O)OC)C)C)O	VNYFBYDPZXXVGG-CCGPBSCASA-N	1.02782e+08	4.08079e+07	5.46327e+07	9.11411e+07
Com_7973_pos	5,7,3'-Trihydroxy-3,4'-dimethoxyflavone 8-C-rhamnopyranoside	P	C23H24O11	476.132	477.142	6.54374	[M+H]+	6.025	-	3	C18	Phenylpropanoids and polyketides	Flavonoids	Flavonoid glycosides	-	-	-	-	-	-	-	-	LMPK12112756	Polyketides [PK]	Flavonoids [PK12]	Flavones and Flavonols [PK1211]	-	CC1C(C(C(C(O1)C2=C(C=C(C3=C2OC(=C(C3=O)OC)C4=CC(=C(C=C4)OC)O)O)O)O)O)O	MLZXHJBYYFPYBF-LUJCKVLJSA-N	4.31669e+07	4.0724e+07	4.33152e+07	4.09546e+07
Com_5471_pos	Cardiobutanolide	P	C13H16O6	268.095	269.1	8.4447	[M+H]+	5.684	0.67	2	C18	Organoheterocyclic compounds	Lactones	Gamma butyrolactones	-	-	-	-	-	-	-	-	-	-	-	-	-	C1C(C(OC1=O)C(C(C(C2=CC=CC=C2)O)O)O)O	ITWCBKGNWXDVFP-ZGYLKHSLSA-N	8.17901e+07	4.07068e+07	3.81527e+07	8.49561e+07
Com_1939_pos	Desethyl chloroquine	P	C16H22ClN3	291.15	292.156	3.75818	[M+H]+	5.252	0.55	1	C18	Organoheterocyclic compounds	Quinolines and derivatives	Aminoquinolines and derivatives	"1476-52-4"	HMDB0041870	Organoheterocyclic compounds	Quinolines and derivatives	Aminoquinolines and derivatives	-	-	-	-	-	-	-	95478	CCNCCCC(C)NC1=C2C=CC(=CC2=NC=C1)Cl	MCYUUUTUAAGOOT-UHFFFAOYSA-N	4.01267e+07	4.06194e+07	4.33145e+07	3.26503e+07
Com_6198_pos	Ruscopine	P	C16H26N4O2	306.206	307.21	8.50717	[M+H]+	5.818	0.51	2	C18	Benzenoids	Benzene and substituted derivatives	Methoxybenzenes	-	-	-	-	-	-	C08510	-	-	-	-	-	-	COC1=C(C=C(C=C1)CCC(CCCN=CN)N=CN)OC	JVNVHIPXYJPRRV-UHFFFAOYSA-N	3.27943e+07	4.05152e+07	3.6702e+07	2.92673e+07
Com_2286_neg	Ptilosteroid C	N	C21H34O7S	430.203	429.194	3.63237	[M-H]-	9.258	-	3	C18	Lipids and lipid-like molecules	Steroids and steroid derivatives	Sulfated steroids	-	-	-	-	-	-	-	-	LMST02030214	Sterol Lipids [ST]	Steroids [ST02]	C21 steroids (gluco/mineralocorticoids, progestogins) and derivatives [ST0203]	-	CC12CCC3C(C1C(CC2C=C)O)CCC4C3(CC(C(C4O)O)OS(=O)(=O)O)C	KFOPOXHOEMKJHW-NCHXZLGNSA-N	4.66175e+07	4.04585e+07	2.56742e+07	7.33266e+07
Com_6353_pos	Leu Ala Ile	P	C15H29N3O4	315.216	316.224	1.80866	[M+H]+	5.636	0.79	2	C18	Organic acids and derivatives	Carboxylic acids and derivatives	Amino acids, peptides, and analogues	-	-	-	-	-	-	-	-	-	-	-	-	-	CCC(C)C(C(=O)O)NC(=O)C(C)NC(=O)C(CC(C)C)N	QPRQGENIBFLVEB-BJDJZHNGSA-N	3.80507e+07	4.04526e+07	3.97418e+07	3.52793e+07
Com_2264_neg	Maryal	N	C20H34O9	418.22	417.212	3.26236	[M-H]-	5.475	0.76	2	C18	Organic oxygen compounds	Organooxygen compounds	Carbohydrates and carbohydrate conjugates	-	-	-	-	-	-	-	-	-	-	-	-	-	CC1C(C(CC(O1)OC2C(OC(CC2O)OC3C(OC=CC3OC)C)C)OC)O	FXCCXRYBFVGDRR-TYHBFHBZSA-N	3.02616e+07	4.02801e+07	4.10985e+07	3.55717e+07
Com_8229_pos	DG(i-19:0/0:0/PGF1alpha)	P	C42H78O8	710.57	711.575	3.33211	[M+H]+	9.934	-	3	C18	-	-	-	"-"	HMDB0299957	-	-	-	-	-	-	-	-	-	-	-	CCCCC[C@H](O)\C=C\[C@H]1[C@H](O)C[C@H](O)[C@@H]1CCCCCCC(=O)OC[C@H](O)COC(=O)CCCCCCCCCCCCCCCC(C)C	SEBWKKGUTQFUJK-WBTHGMFDSA-N	4.25744e+07	4.02492e+07	1.44172e+07	4.63964e+07
Com_3175_pos	2-{4-[6-(4-methoxyphenyl)pyridazin-3-yl]piperazine-1-carbonyl}quinoxaline	P	C24H22N6O2	426.18	427.186	3.94795	[M+H]+	6.416	-	3	C18	Organoheterocyclic compounds	Diazines	Pyridazines and derivatives	"1206995-76-7"	-	-	-	-	-	-	-	-	-	-	-	45501857	COC1=CC=C(C=C1)C2=NN=C(C=C2)N3CCN(CC3)C(=O)C4=NC5=CC=CC=C5N=C4	BFDNTQWSYDBYQP-UHFFFAOYSA-N	9.47652e+07	4.02405e+07	7.65558e+07	5.85797e+07
Com_5029_pos	Heptadecatrienal	P	C17H28O	248.214	249.221	0.36191	[M+H]+	6.322	0.86	2	C18	Lipids and lipid-like molecules	Fatty Acyls	Fatty aldehydes	-	HMDB0041333	Lipids and lipid-like molecules	Fatty Acyls	Fatty aldehydes	Heptadecatrienal; (8Z,11Z,14Z)-8,11,14-Heptadecatrienal	C16343	map00592	LMFA06000111	Fatty Acyls [FA]	Fatty aldehydes [FA06]	_	-	CCC=CCC=CCC=CCCCCCCC=O	NIPNNUONNZABRE-PDBXOOCHSA-N	3.96715e+07	4.0166e+07	4.94711e+07	3.62575e+07
Com_1862_neg	Resiquimod	N	C17H22N4O2	314.174	313.166	4.69356	[M-H]-	5.994	-	3	C18	Organoheterocyclic compounds	Quinolines and derivatives	Imidazoquinolines	"144875-48-9"	HMDB0257161	Organoheterocyclic compounds	Quinolines and derivatives	Imidazoquinolines	-	-	-	-	-	-	-	-	CCOCC1=NC2=C(N1CC(C)(C)O)C3=CC=CC=C3N=C2N	BXNMTOQRYBFHNZ-UHFFFAOYSA-N	4.54751e+07	4.01542e+07	3.77387e+07	4.0512e+07
Com_3647_pos	Loline	P	C8H14N2O	154.111	155.118	1.56069	[M+H]+	5.437	-	3	C18	Alkaloids and derivatives	Loline alkaloids and derivatives	-	-	HMDB0259596	Alkaloids and derivatives	Loline alkaloids and derivatives	-	-	-	-	-	-	-	-	-	CNC1C2CN3C1C(O2)CC3	OPMNROCQHKJDAQ-FKSUSPILSA-N	3.91501e+07	4.00366e+07	2.83509e+07	3.01006e+07
Com_2222_neg	Glochidionionoside A	N	C19H30O9	402.189	401.181	2.8501	[M-H]-	5.658	0.85	2	C18	Lipids and lipid-like molecules	Prenol lipids	Terpene glycosides	-	-	-	-	-	-	-	-	-	-	-	-	-	CC(C=CC1(C(=CC(=O)CC1(C)C)COC2C(C(C(C(O2)CO)O)O)O)O)O	UBPXJBQKHFQSGI-CDPGZDAZSA-N	3.07288e+07	3.99808e+07	3.67813e+07	3.1442e+07
Com_551_pos	2-Methylcitric Acid	P	C7H10O7	206.043	189.04	1.84908	[M+H-H2O]+	5.1	0.56	1	C18	Organic acids and derivatives	Carboxylic acids and derivatives	Tricarboxylic acids and derivatives	"6061-96-7"	HMDB0000379	Organic acids and derivatives	Carboxylic acids and derivatives	Tricarboxylic acids and derivatives	2-Methylcitrate; (2S,3S)-2-Methylcitrate; 2-Hydroxybutane-1,2,3-tricarboxylate; (2S,3S)-2-Hydroxybutane-1,2,3-tricarboxylate; (2S,3S)-2-Methylcitric acid	C02225	map00640	-	-	-	-	515	CC(C(O)=O)C(O)(CC(O)=O)C(O)=O	YNOXCRMFGMSKIJ-UHFFFAOYSA-N	4.05338e+07	3.99338e+07	3.89694e+07	3.33014e+07
Com_3877_pos	Clausamide II	P	C10H11NO2	177.079	178.087	2.62115	[M+H]+	5.574	0.58	2	C18	Benzenoids	Benzene and substituted derivatives	-	-	-	-	-	-	-	-	-	-	-	-	-	-	CNC(=O)C1C(O1)C2=CC=CC=C2	UYCDQXTXRZJINQ-BDAKNGLRSA-N	4.20009e+07	3.98241e+07	4.52028e+07	3.33563e+07
Com_7477_pos	Met Arg Ser	P	C14H28N6O5S1	392.184	393.189	6.09987	[M+H]+	6.381	0.6	2	C18	Organic acids and derivatives	Carboxylic acids and derivatives	Amino acids, peptides, and analogues	-	-	-	-	-	-	-	-	-	-	-	-	-	CSCCC(C(=O)NC(CCCN=C(N)N)C(=O)NC(CO)C(=O)O)N	AHZNUGRZHMZGFL-GUBZILKMSA-N	4.15819e+07	3.98073e+07	2.77565e+07	3.24617e+07
Com_7730_pos	Ancistrocongoline B	P	C26H31NO4	421.225	422.229	8.1611	[M+H]+	5.63	-	3	C18	Organoheterocyclic compounds	Isoquinolines and derivatives	Naphthylisoquinolines	-	-	-	-	-	-	-	-	-	-	-	-	-	CC1CC2=C(C(N1C)C)C(=CC(=C2C3=C4C=C(C=C(C4=C(C=C3)OC)OC)C)OC)O	YDUMNUIISWCVDA-HZPDHXFCSA-N	2.86185e+07	3.96933e+07	3.46705e+07	2.61628e+07
Com_6727_pos	3-(2,4-Cyclopentadien-1-ylidene)-5alpha-androstan-17beta-ol	P	C24H34O	338.261	339.27	6.0216	[M+H]+	6.854	0.61	2	C18	Lipids and lipid-like molecules	Steroids and steroid derivatives	Androstane steroids	-	-	-	-	-	-	C14915	-	-	-	-	-	-	CC12CCC(=C3C=CC=C3)CC1CCC4C2CCC5(C4CCC5O)C	OYOVFIJVSKWVLT-LQDRYOBXSA-N	3.13406e+06	3.96841e+07	9.27788e+07	1.93544e+07
Com_5606_pos	Trp Ala	P	C14H17N3O3	275.127	276.135	1.41023	[M+H]+	5.256	-	3	C18	Organic acids and derivatives	Carboxylic acids and derivatives	Amino acids, peptides, and analogues	-	-	-	-	-	-	-	-	-	-	-	-	-	CC(C(=O)O)NC(=O)C(CC1=CNC2=CC=CC=C21)N	OHGNSVACHBZKSS-KWQFWETISA-N	3.13097e+07	3.95474e+07	4.28519e+07	2.829e+07
Com_7708_pos	Ulexin C	P	C25H22O6	418.142	419.153	9.96438	[M+H]+	5.309	0.58	2	C18	Phenylpropanoids and polyketides	Isoflavonoids	Pyranoisoflavonoids	-	-	-	-	-	-	-	-	LMPK12050179	Polyketides [PK]	Flavonoids [PK12]	Isoflavonoids [PK1205]	-	CC1(C=CC2=C(O1)C=CC(=C2)C3=COC4=C(C3=O)C(=C5C=C(OC5=C4)C(C)(C)O)O)C	ZCPMFYOKWFXSAI-UHFFFAOYSA-N	4.74854e+07	3.95152e+07	4.06645e+07	4.65047e+07
Com_3916_pos	Memantine	P	C12H21N	179.167	180.175	0.31204	[M+H]+	6.27	0.6	2	C18	Organic nitrogen compounds	Organonitrogen compounds	Amines	"19982-08-2"	HMDB0015177	Organic nitrogen compounds	Organonitrogen compounds	Amines	-	C13736	-	-	-	-	-	-	CC12CC3CC(C1)(CC(C3)(C2)N)C	BUGYDGFZZOZRHP-UHFFFAOYSA-N	3.43076e+07	3.94544e+07	4.1409e+07	2.31285e+07
Com_5804_pos	2-Octenoylcarnitine	P	C15H27NO4	285.194	286.202	1.08899	[M+H]+	5.815	0.71	2	C18	Lipids and lipid-like molecules	Fatty Acyls	Fatty acid esters	"-"	HMDB0013324	Lipids and lipid-like molecules	Fatty Acyls	Fatty acid esters	-	-	-	LMFA07070035	Fatty Acyls [FA]	Fatty esters [FA07]	Fatty acyl carnitines [FA0707]	70679121	CCCCC\C=C\C(=O)O[C@@H](CC([O-])=O)C[N+](C)(C)C	LOSHAHDSFZXVCT-LXKVQUBZSA-N	4.19517e+07	3.91214e+07	3.99223e+07	3.79918e+07
Com_3035_pos	Di(2-ethylhexyl) adipate	P	C22H42O4	370.308	393.298	1.1346	[M+Na]+	9.987	0.66	1	C18	Lipids and lipid-like molecules	Fatty Acyls	Fatty acid esters	"103-23-1"	HMDB0040270	Lipids and lipid-like molecules	Fatty Acyls	Fatty acid esters	-	C14240	-	-	-	-	-	7641	CCCCC(CC)COC(=O)CCCCC(=O)OCC(CC)CCCC	SAOKZLXYCUGLFA-UHFFFAOYSA-N	5.73353e+07	3.90958e+07	4.98614e+07	2.28121e+08
Com_2012_neg	Ficiolide I	N	C17H28O7	344.183	343.175	4.18186	[M-H]-	5.996	0.57	2	C18	Lipids and lipid-like molecules	Fatty Acyls	Fatty alcohols	"-"	-	-	-	-	-	-	-	-	-	-	-	-	[H][C@](C)(O)CC[C@]([H])(O)C=CC(=O)O[C@]([H])(C)CC[C@]([H])(O)C=CC(=O)OC	VEDYDEVHOOQRCN-KBXIAJHMSA-N	3.11766e+07	3.90722e+07	3.90622e+07	3.32223e+07
Com_7569_pos	Arg Leu Ile	P	C18H36N6O4	400.28	401.288	1.97376	[M+H]+	6.364	-	3	C18	Organic acids and derivatives	Carboxylic acids and derivatives	Amino acids, peptides, and analogues	-	-	-	-	-	-	-	-	-	-	-	-	-	CCC(C)C(C(=O)O)NC(=O)C(CC(C)C)NC(=O)C(CCCN=C(N)N)N	DNUKXVMPARLPFN-XUXIUFHCSA-N	2.66974e+07	3.86708e+07	5.88714e+07	2.62209e+07
Com_6774_pos	Coniferin	P	C16H22O8	342.131	343.137	4.6497	[M+H]+	5.804	0.65	2	C18	Organic oxygen compounds	Organooxygen compounds	Carbohydrates and carbohydrate conjugates	-	HMDB0013682	Organic oxygen compounds	Organooxygen compounds	Carbohydrates and carbohydrate conjugates	Coniferin	C00761	map00940	-	-	-	-	-	COC1=C(C=CC(=C1)C=CCO)OC2C(C(C(C(O2)CO)O)O)O	SFLMUHDGSQZDOW-FAOXUISGSA-N	3.19718e+07	3.86325e+07	2.72503e+07	2.93768e+07
Com_5376_pos	(-)-Pyridoxatin	P	C15H21NO3	263.152	264.16	1.34799	[M+H]+	5.221	0.5	2	C18	Organoheterocyclic compounds	Pyridines and derivatives	Hydropyridines	-	-	-	-	-	-	-	-	-	-	-	-	-	CC1CC(C(C(C1)C=C)C2=C(C=CN(C2=O)O)O)C	OQJADHLOEAOIGC-NOHGZBONSA-N	4.16884e+07	3.84647e+07	4.18386e+07	3.87466e+07
Com_7494_pos	Gibberellin A43	P	C20H26O8	394.163	395.169	2.93837	[M+H]+	5.902	0.64	2	C18	Lipids and lipid-like molecules	Prenol lipids	Diterpenoids	"54605-43-5"	HMDB0035046	Lipids and lipid-like molecules	Prenol lipids	Diterpenoids	-	-	-	-	-	-	-	25243967	[H][C@@]12CC[C@@H]3C[C@]1(CC3=C)[C@@H](C(O)=O)[C@@]1([H])[C@]2(C[C@H](O)[C@H](O)[C@@]1(C)C(O)=O)C(O)=O	FQTLNSKVFLETSS-QBCIWLIXSA-N	2.11972e+07	3.84631e+07	3.39005e+07	3.52643e+07
Com_2602_pos	oleoyl ethanolamide	P	C20H39NO2	325.298	348.287	0.44461	[M+Na]+	7.92	0.85	1	C18	Organic nitrogen compounds	Organonitrogen compounds	Amines	"111-58-0"	HMDB0002088	Organic nitrogen compounds	Organonitrogen compounds	Amines	-	C20792	map04024	LMFA08040015	Fatty Acyls [FA]	Fatty amides [FA08]	N-acyl ethanolamines (endocannabinoids) [FA0804]	5283454	CCCCCCCC\C=C/CCCCCCCC(=O)NCCO	BOWVQLFMWHZBEF-KTKRTIGZSA-N	4.48306e+07	3.84344e+07	6.46992e+07	2.75033e+07
Com_7584_pos	Bis(2-methylundecan-2-yl) Disulfide	P	C24H50S2	402.335	403.342	2.41519	[M+H]+	10.126	-	3	C18	Organosulfur compounds	Organic disulfides	Dialkyldisulfides	"-"	HMDB0062674	Organosulfur compounds	Organic disulfides	Dialkyldisulfides	-	-	-	-	-	-	-	117981	CCCCCCCCCC(C)(C)SSC(C)(C)CCCCCCCCC	LEDIWWJKWAMGLD-UHFFFAOYSA-N	3.45099e+07	3.82385e+07	1.60854e+07	3.42985e+07
Com_2065_neg	Lehualide I	N	C19H32O4S	356.202	355.194	1.97779	[M-H]-	7.055	0.61	2	C18	Organoheterocyclic compounds	Pyrans	Pyranones and derivatives	-	-	-	-	-	-	-	-	-	-	-	-	-	CC1=C(OC(=O)C(=C1OC)OC)CCCCCCCCCCSC	KEAOWFVPPJUFOW-UHFFFAOYSA-N	4.6867e+07	3.81304e+07	5.64242e+07	4.70195e+07
Com_4217_pos	L-Anticapsin	P	C9H13NO4	199.084	200.092	1.87803	[M+H]+	5.29	0.66	2	C18	Organic acids and derivatives	Carboxylic acids and derivatives	Amino acids, peptides, and analogues	-	-	-	-	-	L-Anticapsin; Anticapsin	C20941	map01130	-	-	-	-	-	C1CC(=O)C2C(C1CC(C(=O)[O-])[NH3+])O2	KHVZXXWDPSCGEK-MGVQOFIGSA-N	4.29004e+07	3.81188e+07	4.67404e+07	3.77866e+07
Com_5694_pos	Caulophyllumine A	P	C15H21NO4	279.147	280.153	5.4143	[M+H]+	5.832	0.58	2	C18	Organic oxygen compounds	Organooxygen compounds	Carbonyl compounds	-	-	-	-	-	-	-	-	-	-	-	-	-	COC1=C(C=CC(=C1OC)O)C(=O)CC2CCCCN2	MCMMIRWNWGZONI-JTQLQIEISA-N	2.45942e+07	3.80914e+07	3.25752e+07	3.00237e+07
Com_5695_pos	Metalaxyl-M	P	C15H21NO4	279.147	280.155	1.28245	[M+H]+	5.46	0.58	2	C18	Organic acids and derivatives	Carboxylic acids and derivatives	Amino acids, peptides, and analogues	"70630-17-0"	-	-	-	-	-	C18626	-	-	-	-	-	-	CC1=C(C(=CC=C1)C)N(C(C)C(=O)OC)C(=O)COC	ZQEIXNIJLIKNTD-GFCCVEGCSA-N	3.10018e+07	3.80655e+07	3.05255e+07	2.78596e+07
Com_10_neg	(R)-Mevalonic acid	N	C6H12O4	148.074	129.056	3.71076	[M-H-H2O]-	5.519	0.74	2	C18	Lipids and lipid-like molecules	Fatty Acyls	Fatty acids and conjugates	"17817-88-8"	HMDB0000227	Lipids and lipid-like molecules	Fatty Acyls	Fatty acids and conjugates	(R)-Mevalonate; Mevalonic acid; 3,5-Dihydroxy-3-methylvaleric acid; (3R)-3,5-Dihydroxy-3-methylpentanoic acid; (R)-Mevalonic acid	C00418	map00900;map01060;map01062;map01070;map01100;map01110;map01130;map04216	LMFA01050352	Fatty Acyls [FA]	Fatty Acids and Conjugates [FA01]	Hydroxy fatty acids [FA0105]	439230	C[C@@](O)(CCO)CC(O)=O	KJTLQQUUPVSXIM-ZCFIWIBFSA-N	2.55281e+07	3.80355e+07	4.27212e+07	3.05067e+07
Com_81_neg	citronellic acid	N	C10H18O2	170.131	169.124	2.06335	[M-H]-	6.105	0.56	1	C18	Lipids and lipid-like molecules	Prenol lipids	Monoterpenoids	"502-47-6"	HMDB0035837	Lipids and lipid-like molecules	Prenol lipids	Monoterpenoids	-	C16462	map00281	LMFA01020104	Fatty Acyls [FA]	Fatty Acids and Conjugates [FA01]	Branched fatty acids [FA0102]	10402	CC(CCC=C(C)C)CC(=O)O	GJWSUKYXUMVMGX-UHFFFAOYSA-N	4.55027e+07	3.80014e+07	3.95298e+07	5.64851e+07
Com_5225_pos	Andrachamine	P	C15H31NO2	257.235	258.243	1.01647	[M+H]+	7.844	0.76	2	C18	Organoheterocyclic compounds	Piperidines	-	-	-	-	-	-	-	-	-	-	-	-	-	-	CCCC(CC1CCCC(N1)CC(CCC)O)O	YASYAQIAFYRYBX-PYHGIMPFSA-N	7.64395e+07	3.79957e+07	7.4775e+07	5.96875e+07
Com_959_pos	N,N'-dicyclohexyl urea	P	C13H24N2O	224.189	225.196	0.23487	[M+H]+	6.428	0.74	1	C18	Organic acids and derivatives	Organic carbonic acids and derivatives	Ureas	"2387-23-7"	HMDB0244166	Organic acids and derivatives	Organic carbonic acids and derivatives	Ureas	-	-	-	-	-	-	-	4277	C1CCC(CC1)NC(=O)NC2CCCCC2	ADFXKUOMJKEIND-UHFFFAOYSA-N	5.64936e+07	3.79732e+07	6.36622e+07	3.74705e+07
Com_5700_pos	Lycoposerramine G	P	C16H25NO3	279.183	280.189	5.79732	[M+H]+	6.177	0.62	2	C18	Lipids and lipid-like molecules	Prenol lipids	Sesquiterpenoids	-	-	-	-	-	-	-	-	-	-	-	-	-	CC1CC2CC(=O)C3(CCCN4C3(C1)C2(CCC4)O)O	ZIFWVZIDXAANJA-ZLTXHLNPSA-N	2.63221e+07	3.79729e+07	2.86797e+07	2.78788e+07
Com_3811_pos	NEROL	P	C10H18O	154.136	172.17	0.65479	[M+NH4]+	6.795	-	3	C18	Lipids and lipid-like molecules	Prenol lipids	Monoterpenoids	-	HMDB0035155	Lipids and lipid-like molecules	Prenol lipids	Monoterpenoids	-	C09871	map00281;map01062	LMPR0102010010	Prenol Lipids [PR]	Isoprenoids [PR01]	C10 isoprenoids (monoterpenes) [PR0102]	-	OCC=C(C)CCC=C(C)C	GLZPCOQZEFWAFX-YFHOEESVSA-N	4.14734e+07	3.79608e+07	5.40522e+08	3.74492e+07
Com_3378_pos	TS-10216	P	C39H62O14	754.414	777.404	0.66588	[M+Na]+	6.411	0.89	1	C18	Lipids and lipid-like molecules	Steroids and steroid derivatives	Steroidal glycosides	"143051-94-9"	-	-	-	-	-	-	-	-	-	-	-	168013576	CC1CCC2(C(C3(C(O2)CC4C3(CCC5C4CC(=O)C6C5(CCC(C6)OC7C(C(C(C(O7)CO)O)O)OC8C(C(C(C(O8)C)O)O)O)C)C)O)C)OC1	YUEKLGTXAIEKQP-YEPAZZDDSA-N	2.34576e+07	3.79448e+07	4.45088e+07	2.32018e+07
Com_1807_neg	Creoside I	N	C14H24O7	304.152	303.144	1.50659	[M-H]-	5.78	0.71	2	C18	Lipids and lipid-like molecules	Fatty Acyls	Fatty acyl glycosides	-	-	-	-	-	-	-	-	-	-	-	-	-	CC(=O)CCC=C(C)COC1C(C(C(C(O1)CO)O)O)O	DNUPSKJMHPRNPH-LVEODJCBSA-N	3.78025e+07	3.78583e+07	3.98015e+07	5.30678e+07
Com_3641_pos	(5R)-Carbapen-2-em-3-carboxylate	P	C7H7NO3	153.043	154.05	1.73828	[M+H]+	4.996	-	3	C18	Organoheterocyclic compounds	Lactams	Beta lactams	-	-	-	-	-	(5R)-Carbapen-2-em-3-carboxylate; 1-Carbapen-2-em-3-carboxylic acid; (5R)-Carbapenem-3-carboxylic acid; (5R)-Carbapenem-3-carboxylate; (5R)-7-Oxo-1-azabicyclo[3.2.0]hept-2-ene-2-carboxylate	C06669	map00332;map01130	-	-	-	-	-	C1C=C(N2C1CC2=O)C(=O)O	BSIMZHVOQZIAOY-SCSAIBSYSA-N	3.87526e+07	3.77861e+07	4.01836e+07	7.87412e+07
Com_3998_pos	Chamazulene	P	C14H16	184.125	185.133	1.21586	[M+H]+	6.057	0.57	2	C18	Lipids and lipid-like molecules	Prenol lipids	Sesquiterpenoids	"529-05-5"	HMDB0036470	Lipids and lipid-like molecules	Prenol lipids	Sesquiterpenoids	-	C09633	-	LMPR0103410002	Prenol Lipids [PR]	Isoprenoids [PR01]	C15 isoprenoids (sesquiterpenes) [PR0103]	-	CCC1=CC2=C(C=CC2=C(C=C1)C)C	GXGJIOMUZAGVEH-UHFFFAOYSA-N	7.53167e+07	3.77262e+07	7.45734e+07	5.86166e+07
Com_4414_pos	5-(4,5-Dihydroxypentyl)uracil	P	C9H14N2O4	214.095	215.103	1.26019	[M+H]+	5.578	0.53	2	C18	Organoheterocyclic compounds	Diazines	Pyrimidines and pyrimidine derivatives	-	-	-	-	-	-	-	-	-	-	-	-	-	C1=C(C(=O)NC(=O)N1)CCCC(CO)O	AMIOJPURYLGJEG-UHFFFAOYSA-N	3.53806e+07	3.76708e+07	3.20527e+07	3.09981e+07
Com_3822_pos	(-)-Blastmycinolactol	P	C9H16O3	172.11	173.117	0.78208	[M+H]+	6.341	0.63	2	C18	Organoheterocyclic compounds	Lactones	Gamma butyrolactones	-	-	-	-	-	-	-	-	-	-	-	-	-	CCCCC1C(C(OC1=O)C)O	LLALEXXCKCFLES-RNJXMRFFSA-N	3.76007e+07	3.76033e+07	4.55593e+07	3.60825e+07
Com_6709_pos	6-cis-Docosenamide	P	C22H43NO	337.334	338.342	0.20075	[M+H]+	8.98	0.8	2	C18	Lipids and lipid-like molecules	Fatty Acyls	Fatty amides	-	-	-	-	-	-	-	-	-	-	-	-	44584605	CCCCCCCCCCCCCCCC=CCCCCC(=O)N	COUPDYRANTUKKV-MSUUIHNZSA-N	3.76567e+07	3.74432e+07	3.26443e+07	3.27882e+07
Com_8288_pos	Shatavarin VII	P	C45H72O17	884.477	885.485	0.3013	[M+H]+	6.418	0.93	2	C18	Lipids and lipid-like molecules	Steroids and steroid derivatives	Steroidal glycosides	-	-	-	-	-	-	-	-	-	-	-	-	-	CC1C2C(CC3C2(CCC4C3CCC5C4(CCC(C5)OC6C(C(C(C(O6)CO)OC7C(C(C(C(O7)C)O)O)O)O)OC8C(C(C(C(O8)CO)O)O)O)C)C)OC19CCC(=C)CO9	GTHFQEMYVCDXKR-WRGPRTMESA-N	1.13119e+07	3.74371e+07	7.31438e+07	1.04938e+07
Com_1820_neg	Feruloylagmatine	N	C15H22N4O3	306.169	305.16	6.09125	[M-H]-	5.667	0.6	2	C18	Phenylpropanoids and polyketides	Cinnamic acids and derivatives	Hydroxycinnamic acids and derivatives	-	-	-	-	-	Feruloylagmatine	C18325	map00330	-	-	-	-	-	COC1=C(C=CC(=C1)C=CC(=O)NCCCCN=C(N)N)O	UBMDAKWARMURDL-FNORWQNLSA-N	2.26533e+07	3.74026e+07	4.18939e+07	2.17664e+07
Com_2229_neg	mepitiostane	N	C25H40O2S	404.275	403.269	3.36339	[M-H]-	6.289	-	3	C18	Lipids and lipid-like molecules	Steroids and steroid derivatives	Estrane steroids	"21362-69-6"	HMDB0254455	Lipids and lipid-like molecules	Steroids and steroid derivatives	Estrane steroids	-	-	-	-	-	-	-	4061	COC1(CCCC1)OC1CCC2C3CCC4CC5SC5CC4(C)C3CCC12C	IVDYZAAPOLNZKG-UHFFFAOYSA-N	6.9577e+07	3.73355e+07	3.87857e+07	4.5177e+07
Com_6416_pos	MG(i-14:0/0:0/0:0)	P	C17H34O4	302.246	320.28	0.36679	[M+NH4]+	8.458	-	3	C18	Lipids and lipid-like molecules	Glycerolipids	Monoradylglycerols	"-"	HMDB0072867	Lipids and lipid-like molecules	Glycerolipids	Monoradylglycerols	-	-	-	-	-	-	-	51693118	[H][C@@](O)(CO)COC(=O)CCCCCCCCCCC(C)C	ZGNRVILZVRTZON-MRXNPFEDSA-N	3.62207e+07	3.72514e+07	2.20594e+07	3.51555e+07
Com_1537_pos	Macurin	P	C13H10O6	262.048	263.056	3.7225	[M+H]+	6.728	0.55	1	C18	Benzenoids	Benzene and substituted derivatives	Benzophenones	"519-34-6"	HMDB0032644	Benzenoids	Benzene and substituted derivatives	Benzophenones	-	C09951	-	-	-	-	-	68213	OC1=CC(O)=C(C(=O)C2=CC(O)=C(O)C=C2)C(O)=C1	XNWPXDGRBWJIES-UHFFFAOYSA-N	2.86617e+07	3.71037e+07	8.99829e+07	3.55123e+07
Com_6672_pos	3-Hydroxymugineic acid	P	C12H20N2O9	336.117	337.127	7.47066	[M+H]+	5.703	-	3	C18	Organic acids and derivatives	Carboxylic acids and derivatives	Amino acids, peptides, and analogues	"74235-23-7"	HMDB0033927	Organic acids and derivatives	Carboxylic acids and derivatives	Amino acids, peptides, and analogues	-	-	-	-	-	-	-	13751493	OC(CN1CC(O)C1C(O)=O)C(NCCC(O)C(O)=O)C(O)=O	QPIOQLJXMZWNFJ-UHFFFAOYSA-N	4.22317e+07	3.70493e+07	3.20874e+07	1.63463e+07
Com_5814_pos	4-Hydroxybenzyl beta-D-glucopyranoside	P	C13H18O7	286.105	287.111	5.94021	[M+H]+	5.372	0.75	2	C18	Organic oxygen compounds	Organooxygen compounds	Carbohydrates and carbohydrate conjugates	-	-	-	-	-	-	-	-	-	-	-	-	-	C1=CC(=CC=C1COC2C(C(C(C(O2)CO)O)O)O)O	WGBHVCJJFIVFAL-UJPOAAIJSA-N	3.99025e+07	3.7025e+07	3.25023e+07	3.36635e+07
Com_7995_pos	Celastrol	P	C29H38O4	450.277	489.242	3.42253	[M+K]+	9.302	-	3	C18	Lipids and lipid-like molecules	Prenol lipids	Triterpenoids	"34157-83-0"	HMDB0002385	Lipids and lipid-like molecules	Prenol lipids	Triterpenoids	-	-	-	-	-	-	-	-	O=C1C=C2C(=CC=C3C2(C)CCC4(C)C5CC(C(=O)O)(C)CCC5(C)CCC34C)C(=C1O)C	KQJSQWZMSAGSHN-JJWQIEBTSA-N	4.57024e+07	3.68804e+07	3.02602e+07	4.49311e+07
Com_3347_pos	Anamorelin	P	C31H42N6O3	546.332	569.316	9.55914	[M+Na]+	5.571	0.53	1	C18	Organic acids and derivatives	Carboxylic acids and derivatives	Amino acids, peptides, and analogues	"249921-19-5"	HMDB0248383	Organic acids and derivatives	Carboxylic acids and derivatives	Amino acids, peptides, and analogues	-	-	-	-	-	-	-	9828911	CC(C)(C(=O)NC(CC1=CNC2=CC=CC=C21)C(=O)N3CCCC(C3)(CC4=CC=CC=C4)C(=O)N(C)N(C)C)N	VQPFSIRUEPQQPP-MXBOTTGLSA-N	2.47628e+07	3.6876e+07	3.62974e+07	2.30824e+07
Com_7286_pos	Tyr Pro Val	P	C19H27N3O5	377.195	378.199	8.80811	[M+H]+	6.252	-	3	C18	Organic acids and derivatives	Carboxylic acids and derivatives	Amino acids, peptides, and analogues	-	-	-	-	-	-	-	-	-	-	-	-	-	CC(C)C(C(=O)O)NC(=O)C1CCCN1C(=O)C(CC2=CC=C(C=C2)O)N	RGYCVIZZTUBSSG-JYJNAYRXSA-N	5.42792e+07	3.67443e+07	4.66026e+07	6.10778e+07
Com_7074_pos	Broussonetine N	P	C18H33NO6	359.231	360.239	2.21309	[M+H]+	5.595	0.58	2	C18	Organoheterocyclic compounds	Pyrrolizidines	-	-	-	-	-	-	-	-	-	-	-	-	-	-	C1CC(N2C1C(C(C2CO)O)O)C(CCCCC(=O)CCCCO)O	WGEIJHUJKRVXNI-YQVSHGKTSA-N	4.02387e+07	3.67327e+07	8.6937e+07	3.39542e+07
Com_990_neg	cis-1,2-Dihydroxy-4-methylcyclohexa-3,5-diene-1-carboxylate	N	C8H10O4	170.058	169.051	1.95351	[M-H]-	5.202	0.63	2	C18	Organic acids and derivatives	Hydroxy acids and derivatives	Beta hydroxy acids and derivatives	-	-	-	-	-	cis-1,2-Dihydroxy-4-methylcyclohexa-3,5-diene-1-carboxylate; 4-Methylcyclohexa-3,5-diene-1,2-cis-diol-1-carboxylic acid	C06729	map00622;map01100;map01120;map01220	-	-	-	-	-	CC1=CC(C(C=C1)(C(=O)O)O)O	KWQSYZVAOWYCNP-UHFFFAOYSA-N	3.24424e+07	3.67175e+07	3.0899e+07	2.95288e+07
Com_1852_pos	1-IODOADAMANTANE	P	C10H15I	262.022	285.01	4.25921	[M+Na]+	0.893	0.53	2	C18	Organohalogen compounds	Organoiodides	-	"768-93-4"	-	-	-	-	-	-	-	-	-	-	-	136609	C1C2CC3CC1CC(C2)(C3)I	PXVOATXCSSPUEM-UHFFFAOYSA-N	2.97916e+07	3.65926e+07	3.3106e+07	1.99164e+07
Com_104_pos	Indole	P	C8H7N	117.058	135.092	2.0223	[M+NH4]+	5.382	0.87	1	C18	Organoheterocyclic compounds	Indoles and derivatives	Indoles	"120-72-9"	HMDB0000738	Organoheterocyclic compounds	Indoles and derivatives	Indoles	Indole; 2,3-Benzopyrrole	C00463	map00380;map00400;map00402;map01100;map01110;map04974	-	-	-	-	798	N1C=CC2=C1C=CC=C2	SIKJAQJRHWYJAI-UHFFFAOYSA-N	1.83814e+07	3.64755e+07	7.29346e+06	2.12339e+07
Com_2167_neg	(-)-Galbonolide A	N	C21H32O6	380.22	379.209	8.60663	[M-H]-	6.955	-	3	C18	Phenylpropanoids and polyketides	Macrolides and analogues	-	-	-	-	-	-	-	-	-	-	-	-	-	-	CCC1C(=CC(=C)CC(C=C(CC(C(=O)C(C(=O)O1)C)(CO)O)OC)C)C	WOFFENQLRMDHKE-MEAVKYDDSA-N	4.37702e+07	3.64194e+07	4.6222e+07	3.85109e+07
Com_1645_pos	9-Octadecen-1-amine	P	C18H37N	267.293	268.3	0.90485	[M+H]+	10.201	0.82	1	C18	Organic nitrogen compounds	Organonitrogen compounds	Amines	"112-90-3"	-	-	-	-	-	-	-	-	-	-	-	5356789	CCCCCCCCC=CCCCCCCCCN	QGLWBTPVKHMVHM-KTKRTIGZSA-N	6.48946e+07	3.63971e+07	6.86617e+07	4.78682e+07
Com_92_pos	4-Isopropylbenzyl alcohol	P	C10H14O	150.104	133.101	1.092	[M+H-H2O]+	8.248	0.94	2	C18	Lipids and lipid-like molecules	Prenol lipids	Monoterpenoids	"536-60-7"	HMDB0031817	Lipids and lipid-like molecules	Prenol lipids	Monoterpenoids	p-Cumic alcohol; 4-Isopropylbenzyl alcohol	C06576	map00622;map01120;map01220	-	-	-	-	325	CC(C)C1=CC=C(CO)C=C1	OIGWAXDAPKFNCQ-UHFFFAOYSA-N	4.2864e+07	3.63039e+07	5.33929e+07	3.68553e+07
Com_1308_pos	Allomatrine	P	C15H24N2O	248.189	249.197	1.43835	[M+H]+	5.448	0.65	1	C18	Alkaloids and derivatives	Lupin alkaloids	Matrine alkaloids	"641-39-4"	-	-	-	-	-	-	-	-	-	-	-	7000681	C1CC2C3CCCN4C3C(CCC4)CN2C(=O)C1	ZSBXGIUJOOQZMP-KYEXWDHISA-N	3.61818e+07	3.61819e+07	8.15725e+07	2.13711e+07
Com_722_neg	Dinoprost	N	C20H34O5	354.241	353.232	2.6136	[M-H]-	6.482	0.81	1	C18	Lipids and lipid-like molecules	Fatty Acyls	Eicosanoids	"38562-01-5"	HMDB0001139	Lipids and lipid-like molecules	Fatty Acyls	Eicosanoids	Prostaglandin F2alpha; (5Z,13E)-(15S)-9alpha,11alpha,15-Trihydroxyprosta-5,13-dienoate; (+)-Prostaglandin F2a; 7-[3,5-Dihydroxy-2-(3-hydroxy-1-octenyl)cyclopentyl]-5-heptenoic acid; 9a,11a-PGF2; Amoglandin; Cyclosin; Dinoprost; Enzaprost; Enzaprost F; Panacelan; PGF2a; 9,11,15-Trihydroxy-(5Z,9a,11a,13E,15S)-prosta-5,13-dien-1-oic acid; Prostaglandin F2a; Prostin F 2 alpha; Protamodin; U 14583; (5…	C00639	map00590;map01100;map04072;map04080;map04726;map04913;map04921;map04976	LMFA03010002	Fatty Acyls [FA]	Eicosanoids [FA03]	Prostaglandins [FA0301]	5283078	CCCCC[C@H](O)\C=C\[C@H]1[C@H](O)C[C@H](O)[C@@H]1C\C=C\CCCC(O)=O	PXGPLTODNUVGFL-UAAPODJFSA-N	3.88349e+07	3.61776e+07	3.87331e+07	3.51597e+07
Com_1998_neg	9-Phenyl-1-(2,4,6-trihydroxyphenyl)-1-nonanone	N	C21H26O4	342.183	341.179	8.27397	[M-H]-	6.775	0.53	2	C18	Organic oxygen compounds	Organooxygen compounds	Carbonyl compounds	-	-	-	-	-	-	-	-	-	-	-	-	-	O=C(C=1C(O)=CC(O)=CC1O)CCCCCCCCC=2C=CC=CC2	OOGZWXIAHJKVAH-UHFFFAOYSA-N	4.99005e+07	3.61245e+07	5.29569e+07	4.5248e+07
Com_1902_neg	Butyl (S)-3-hydroxybutyrate glucoside	N	C14H26O8	322.163	321.155	1.82673	[M-H]-	5.546	-	3	C18	Lipids and lipid-like molecules	Fatty Acyls	Fatty acyl glycosides	"-"	HMDB0031694	Lipids and lipid-like molecules	Fatty Acyls	Fatty acyl glycosides	-	-	-	-	-	-	-	76463851	CCCCOC(=O)CC(C)OC1OC(CO)C(O)C(O)C1O	YUPCLHHTUNDMAN-UHFFFAOYSA-N	2.92835e+07	3.60872e+07	3.68769e+07	2.79541e+07
Com_4350_pos	Labienoxime	P	C13H23NO	209.178	210.186	1.20255	[M+H]+	6.127	0.54	2	C18	Organic nitrogen compounds	Organonitrogen compounds	Oximes	"81783-01-9"	HMDB0036031	Organic nitrogen compounds	Organonitrogen compounds	Oximes	-	-	-	-	-	-	-	6432934	CC(C)C(=N\O)\C(C)(C)C\C=C(/C)C=C	MEJYWDUBOCZFFS-FENWIEIGSA-N	2.53417e+07	3.60396e+07	2.44687e+07	1.54488e+07
Com_2250_neg	Tinocordifolioside	N	C21H32O8	412.21	411.2	5.84253	[M-H]-	5.971	-	3	C18	Organic oxygen compounds	Organooxygen compounds	Carbohydrates and carbohydrate conjugates	-	-	-	-	-	-	-	-	-	-	-	-	-	CC1=CC(=O)C2(C(CC1)C(C3C2O3)C(C)(C)OC4C(C(C(C(O4)CO)O)O)O)C	AUAJDLKIRGSSTH-FBNONBAFSA-N	3.027e+07	3.59633e+07	3.06199e+07	3.32031e+07
Com_5414_pos	N(alpha)-Benzyloxycarbonyl-L-leucine	P	C14H19NO4	265.131	266.137	5.29746	[M+H]+	5.683	-	3	C18	Organic acids and derivatives	Carboxylic acids and derivatives	Amino acids, peptides, and analogues	-	-	-	-	-	-	C04335	-	-	-	-	-	-	CC(C)CC(C(=O)O)NC(=O)OCC1=CC=CC=C1	USPFMEKVPDBMCG-LBPRGKRZSA-N	2.84688e+07	3.59045e+07	3.42987e+07	2.63999e+07
Com_3303_pos	Panaxadiol	P	C30H52O3	460.392	483.377	7.1846	[M+Na]+	9.685	0.5	1	C18	Lipids and lipid-like molecules	Prenol lipids	Triterpenoids	"19666-76-3"	HMDB0038243	Lipids and lipid-like molecules	Prenol lipids	Triterpenoids	-	-	-	LMPR0106080019	Prenol Lipids [PR]	Isoprenoids [PR01]	C30 isoprenoids (triterpenes) [PR0106]	328778	CC12CCC(C1C(O)CC1C3(C)CCC(O)C(C)(C)C3CCC21C)C1(C)CCCC(C)(C)O1	PVLHOJXLNBFHDX-UHFFFAOYSA-N	1.22369e+07	3.55228e+07	5.36892e+06	1.44523e+06
Com_7898_pos	Thioproperazine	P	C22H30N4O2S2	446.181	447.185	7.78168	[M+H]+	5.625	-	3	C18	Organoheterocyclic compounds	Benzothiazines	Phenothiazines	"316-81-4"	HMDB0015559	Organoheterocyclic compounds	Benzothiazines	Phenothiazines	-	-	-	-	-	-	-	9429	CN(C)S(=O)(=O)C1=CC2=C(SC3=CC=CC=C3N2CCCN2CCN(C)CC2)C=C1	VZYCZNZBPPHOFY-UHFFFAOYSA-N	2.62907e+07	3.55009e+07	3.03577e+07	3.62822e+07
Com_1435_neg	Cycasin	N	C8H16N2O7	252.096	251.09	5.54825	[M-H]-	5.884	-	3	C18	Lipids and lipid-like molecules	Fatty Acyls	Fatty acyl glycosides	"14901-08-7"	HMDB0038850	Lipids and lipid-like molecules	Fatty Acyls	Fatty acyl glycosides	-	C01418	-	-	-	-	-	-	CN(=O)=NCOC1OC(CO)C(O)C(O)C1O	YHLRMABUJXBLCK-KTKRTIGZSA-N	2.18742e+07	3.54918e+07	3.64302e+07	2.21377e+07
Com_7596_pos	Eryvarin E	P	C26H28O4	404.199	405.204	4.70233	[M+H]+	6.18	0.5	2	C18	Phenylpropanoids and polyketides	Isoflavonoids	Furanoisoflavonoids	-	-	-	-	-	-	-	-	-	-	-	-	-	CC(=CCC1=CC2=C(C=C1O)OCC3=C2OC4=C3C=CC(=C4CC=C(C)C)OC)C	NEMBSOAQFIXBRX-UHFFFAOYSA-N	2.85027e+07	3.54566e+07	2.46854e+07	2.38755e+07
Com_1160_neg	Phellodendric acid A	N	C9H16O5	204.1	203.093	1.33925	[M-H]-	5.955	0.7	2	C18	Lipids and lipid-like molecules	Fatty Acyls	Fatty acid esters	-	-	-	-	-	-	-	-	-	-	-	-	-	CCCCOC(=O)C(CCC(=O)O)O	IRYKWGXAAUZTJT-SSDOTTSWSA-N	3.78399e+07	3.54316e+07	3.45773e+07	3.33605e+07
Com_3718_pos	Mephentermine	P	C11H17N	163.136	164.144	2.27718	[M+H]+	5.569	-	3	C18	Benzenoids	Benzene and substituted derivatives	Phenethylamines	"100-92-5"	HMDB0015452	Benzenoids	Benzene and substituted derivatives	Phenethylamines	-	C07889	-	-	-	-	-	-	CC(C)(CC1=CC=CC=C1)NC	RXQCGGRTAILOIN-UHFFFAOYSA-N	3.95667e+07	3.53876e+07	3.3253e+07	3.89222e+07
Com_2058_pos	Hexaethylene glycol	P	C12H26O7	282.168	300.202	1.03002	[M+NH4]+	5.305	0.74	1	C18	Organic oxygen compounds	Organooxygen compounds	Ethers	"2615-15-8"	HMDB0061822	Organic oxygen compounds	Organooxygen compounds	Ethers	-	-	-	-	-	-	-	17472	C(COCCOCCOCCOCCOCCO)O	IIRDTKBZINWQAW-UHFFFAOYSA-N	2.8717e+07	3.53613e+07	3.73469e+07	2.96242e+07
Com_866_neg	Apigenin6-C-alpha-L-arabinopyranosyl-8-C-beta-D-xylopyranoside	N	C25H26O13	534.137	533.128	3.14291	[M-H]-	5.532	0.94	1	C18	Phenylpropanoids and polyketides	Flavonoids	Flavonoid glycosides	"677021-30-6"	-	-	-	-	-	-	-	-	-	-	-	21576180	C1[C@@H]([C@@H]([C@H]([C@@H](O1)C2=C(C(=C3C(=C2O)C(=O)C=C(O3)C4=CC=C(C=C4)O)[C@H]5[C@@H]([C@H]([C@@H](CO5)O)O)O)O)O)O)O	LDVNKZYMYPZDAI-KOLVQPCJSA-N	3.18725e+07	3.53361e+07	3.64353e+07	3.10107e+07
Com_2816_pos	Dehydropipernonaline	P	C21H25NO3	339.183	362.171	4.08385	[M+Na]+	5.982	-	3	C18	Organoheterocyclic compounds	Benzodioxoles	-	"107584-38-3"	HMDB0040811	Organoheterocyclic compounds	Benzodioxoles	-	-	-	-	-	-	-	-	6439947	C1CCN(CC1)C(=O)/C=C/C=C/CC/C=C/C2=CC3=C(C=C2)OCO3	KAYVDASZRFLFRZ-PQECNABGSA-N	3.86119e+07	3.53154e+07	3.09222e+07	3.1009e+07
Com_7421_pos	Muramine	P	C22H27NO5	385.189	386.193	8.50312	[M+H]+	5.934	-	3	C18	Alkaloids and derivatives	Protopine alkaloids	-	-	-	-	-	-	-	-	-	-	-	-	-	-	CN1CCC2=CC(=C(C=C2C(=O)CC3=C(C1)C(=C(C=C3)OC)OC)OC)OC	HUIJAZQRYSCNED-UHFFFAOYSA-N	3.97215e+07	3.52999e+07	3.66063e+07	3.22213e+07
Com_1170_neg	Phomolide A	N	C12H16O3	208.11	207.103	0.20895	[M-H]-	6.333	0.59	2	C18	Organic acids and derivatives	Carboxylic acids and derivatives	Carboxylic acid derivatives	-	-	-	-	-	-	-	-	-	-	-	-	-	CCCC1CC2C(O2)C=CC=CC(=O)O1	PBTXLWGLUDWVOG-XYTDYBDDSA-N	4.256e+07	3.52344e+07	6.56829e+07	4.83602e+07
Com_2600_pos	N-[2-(cyclohex-1-en-1-yl)ethyl]-2-(7-methyl-2-oxo-2H-chromen-4-yl)acetamide	P	C20H23NO3	325.168	348.155	6.74551	[M+Na]+	5.854	0.68	1	C18	Phenylpropanoids and polyketides	Coumarins and derivatives	-	"919855-72-4"	-	-	-	-	-	-	-	-	-	-	-	41180216	CC1=CC2=C(C=C1)C(=CC(=O)O2)CC(=O)NCCC3=CCCCC3	OMMKRKCZOPHMHV-UHFFFAOYSA-N	3.8062e+07	3.51199e+07	4.36139e+07	3.8073e+07
Com_2295_neg	Buclizine	N	C28H33ClN2	432.233	431.227	2.70367	[M-H]-	5.999	0.52	2	C18	Benzenoids	Benzene and substituted derivatives	Diphenylmethanes	"82-95-1"	HMDB0014498	Benzenoids	Benzene and substituted derivatives	Diphenylmethanes	-	C07777	-	-	-	-	-	-	CC(C)(C)C1=CC=C(C=C1)CN2CCN(CC2)C(C3=CC=CC=C3)C4=CC=C(C=C4)Cl	MOYGZHXDRJNJEP-UHFFFAOYSA-N	4.63343e+07	3.50498e+07	3.32235e+07	4.56716e+07
Com_8015_pos	Conivaptan	P	C32H26N4O2	498.206	499.215	4.66343	[M+H]+	6.192	0.51	2	C18	Benzenoids	Benzene and substituted derivatives	Anilides	"210101-16-9"	HMDB0015010	Benzenoids	Benzene and substituted derivatives	Anilides	-	-	-	-	-	-	-	-	CC1=NC2=C(N1)CCN(C3=CC=CC=C32)C(=O)C4=CC=C(C=C4)NC(=O)C5=CC=CC=C5C6=CC=CC=C6	IKENVDNFQMCRTR-UHFFFAOYSA-N	3.11549e+07	3.4964e+07	3.94856e+07	3.22073e+07
Com_735_pos	Spathulenol	P	C15H24O	220.183	203.18	1.03512	[M+H-H2O]+	6.42	0.83	1	C18	Lipids and lipid-like molecules	Prenol lipids	Sesquiterpenoids	"6750-60-3"	HMDB0036420	Lipids and lipid-like molecules	Prenol lipids	Sesquiterpenoids	-	-	-	-	-	-	-	92231	[H][C@@]12CC[C@](C)(O)[C@@]1([H])[C@H]1[C@@H](CCC2=C)C1(C)C	FRMCCTDTYSRUBE-BGPZULBFSA-N	8.39442e+07	3.4877e+07	5.6483e+07	3.95362e+07
Com_6474_pos	D-Fructofuranose 1,2':2,3'-dianhydride	P	C12H20O10	324.106	325.113	1.31831	[M+H]+	1.429	0.87	2	C18	Organic oxygen compounds	Organooxygen compounds	Carbohydrates and carbohydrate conjugates	-	-	-	-	-	-	C04420	-	-	-	-	-	-	C1C2(C(C(C(O2)CO)O)O)OC3C(C(OC3(O1)CO)CO)O	KSRQDWNGXKYIDO-IYDDCBTQSA-N	1.19624e+07	3.48221e+07	3.28994e+07	1.63646e+07
Com_266_pos	Anabasine	P	C10H14N2	162.116	163.123	1.33424	[M+H]+	1.438	0.87	2	C18	Alkaloids and derivatives	-	-	"494-52-0"	HMDB0004350	Alkaloids and derivatives	-	-	Anabasine	C06180	map00960;map01064;map01110	-	-	-	-	2181	C1CCC(NC1)C1=CN=CC=C1	MTXSIJUGVMTTMU-UHFFFAOYSA-N	3.82406e+07	3.48044e+07	2.53774e+07	3.02106e+07
Com_1587_neg	Dicranin	N	C18H26O2	274.193	273.185	4.35259	[M-H]-	5.936	0.56	2	C18	Lipids and lipid-like molecules	Fatty Acyls	Fatty acids and conjugates	-	-	-	-	-	-	-	-	LMFA01031109	Fatty Acyls [FA]	Fatty Acids and Conjugates [FA01]	Unsaturated fatty acids [FA0103]	-	CCC=CCC=CCC=CCC#CCCCCC(=O)O	UXMMIMGEKFYPFK-PDBXOOCHSA-N	1.57958e+07	3.46619e+07	3.3971e+07	1.64206e+07
Com_3274_pos	N-[2-(1H-indol-3-yl)ethyl]-1-(2-methoxyphenyl)-5-(pyridin-2-yl)-1H-1,2,3-triazole-4-carboxamide	P	C25H22N6O2	438.18	461.174	8.47049	[M+Na]+	5.769	0.52	1	C18	Organoheterocyclic compounds	Pyridines and derivatives	Pyridyltriazoles	"1396764-91-2"	-	-	-	-	-	-	-	-	-	-	-	71793937	COC1=CC=CC=C1N2C(=C(N=N2)C(=O)NCCC3=CNC4=CC=CC=C43)C5=CC=CC=N5	IFSXALUHZCWLKB-UHFFFAOYSA-N	2.988e+07	3.46025e+07	3.2143e+07	2.58897e+07
Com_7809_pos	Tylopiol B	P	C28H44O3	428.329	429.338	3.70129	[M+H]+	6.586	0.57	2	C18	Lipids and lipid-like molecules	Prenol lipids	Sesquiterpenoids	-	-	-	-	-	-	-	-	-	-	-	-	-	CC(C)C(C)C=CC(C)C1CCC2C1(C(=O)CC3C4(CCC(CC4CC=C2O3)O)C)C	XFCWPFNQLVJSCP-HPYBVJLHSA-N	2.61227e+07	3.4583e+07	3.23142e+07	2.69374e+07
Com_19_pos	4-Dimethylaminobutylamine	P	C6H16N2	116.131	117.139	1.24144	[M+H]+	1.304	0.72	1	C18	Organic nitrogen compounds	Organonitrogen compounds	Amines	"3529-10-0"	-	-	-	-	-	-	-	-	-	-	-	77063	CN(C)CCCCN	GCOWZPRIMFGIDQ-UHFFFAOYSA-N	3.70239e+07	3.45177e+07	7.07e+07	4.25321e+07
Com_4219_pos	6-octenoylglycine	P	C10H17NO3	199.121	200.128	1.69807	[M+H]+	5.763	0.56	2	C18	Organic acids and derivatives	Carboxylic acids and derivatives	Amino acids, peptides, and analogues	"-"	HMDB0094805	Organic acids and derivatives	Carboxylic acids and derivatives	Amino acids, peptides, and analogues	-	-	-	-	-	-	-	-	CC=CCCCCC(O)=NCC(O)=O	FHPQCJLYUSGOIC-UHFFFAOYSA-N	3.5808e+07	3.45055e+07	3.62827e+07	3.30541e+07
Com_1200_neg	3-Oxododecanoic acid	N	C12H22O3	214.157	213.15	0.05486	[M-H]-	6.441	0.68	2	C18	Organic acids and derivatives	Keto acids and derivatives	Medium-chain keto acids and derivatives	-	HMDB0010727	Organic acids and derivatives	Keto acids and derivatives	Medium-chain keto acids and derivatives	-	C02367	-	LMFA01060091	Fatty Acyls [FA]	Fatty Acids and Conjugates [FA01]	Oxo fatty acids [FA0106]	-	CCCCCCCCCC(=O)CC(=O)O	DZHSPYMHDVROSM-UHFFFAOYSA-N	4.52122e+07	3.44305e+07	4.02518e+07	4.50606e+07
Com_4633_pos	Halaminol C	P	C14H29NO	227.225	228.232	0.89351	[M+H]+	6.18	0.78	2	C18	Organic nitrogen compounds	Organonitrogen compounds	Amines	-	-	-	-	-	-	-	-	-	-	-	-	-	CCCCCCCCC=CCC(C(C)N)O	APIMNRBWCSRKIX-HBZFWMSSSA-N	2.34104e+07	3.43541e+07	3.48481e+07	3.28412e+07
Com_5878_pos	Dimethylphysostigmine	P	C16H23N3O2	289.179	290.184	9.19446	[M+H]+	6.042	-	3	C18	Organoheterocyclic compounds	Indoles and derivatives	Pyrroloindoles	"-"	HMDB0243517	Organoheterocyclic compounds	Indoles and derivatives	Pyrroloindoles	-	-	-	-	-	-	-	551604	CN(C)C(=O)OC1=CC2=C(C=C1)N(C)C1N(C)CCC21C	IUHMWLMDASQDJQ-UHFFFAOYSA-N	2.90061e+07	3.43397e+07	3.62372e+07	2.44192e+07
Com_2260_pos	5Alpha-Androstan-17-Beta-Ol-3-One	P	C19H30O2	290.225	313.215	2.41658	[M+Na]+	7.937	0.88	1	C18	Lipids and lipid-like molecules	Steroids and steroid derivatives	Androstane steroids	"521-18-6"	HMDB0002961	Lipids and lipid-like molecules	Steroids and steroid derivatives	Androstane steroids	Dihydrotestosterone; 17beta-Hydroxyandrostan-3-one; Androstanolone; 17beta-Hydroxy-5alpha-androstan-3-one	C03917	map00140;map05200;map05215	LMST02020042	Sterol Lipids [ST]	Steroids [ST02]	C19 steroids (androgens) and derivatives [ST0202]	10635	[H][C@@]12CC[C@H](O)[C@@]1(C)CC[C@@]1([H])[C@@]2([H])CC[C@@]2([H])CC(=O)CC[C@]12C	NVKAWKQGWWIWPM-ABEVXSGRSA-N	4.46656e+07	3.40986e+07	4.35316e+07	3.71381e+07
Com_246_neg	Monobutyl phthalate	N	C12H14O4	222.089	221.082	0.12364	[M-H]-	6.202	0.83	1	C18	Benzenoids	Benzene and substituted derivatives	Benzoic acids and derivatives	"131-70-4"	HMDB0013247	Benzenoids	Benzene and substituted derivatives	Benzoic acids and derivatives	-	-	-	-	-	-	-	8575	CCCCOC(=O)C1=CC=CC=C1C(O)=O	YZBOVSFWWNVKRJ-UHFFFAOYSA-N	4.26792e+07	3.4063e+07	3.60197e+07	4.89464e+07
Com_257_neg	(6S,9S)-vomifoliol	N	C13H20O3	224.141	223.134	0.24298	[M-H]-	6.423	0.9	1	C18	Lipids and lipid-like molecules	Prenol lipids	Sesquiterpenoids	"189351-15-3"	-	-	-	-	-	-	-	-	-	-	-	10537120	CC1=CC(=O)CC([C@]1(/C=C/[C@H](C)O)O)(C)C	KPQMCAKZRXOZLB-ZOLRFCATSA-N	5.91029e+07	3.40508e+07	4.05875e+07	5.20733e+07
Com_2002_neg	2,3-Dinor-TXB1	N	C19H34O5	342.241	341.232	2.91809	[M-H]-	6.852	0.55	2	C18	Lipids and lipid-like molecules	Fatty Acyls	Fatty acids and conjugates	"-"	HMDB0245413	Lipids and lipid-like molecules	Fatty Acyls	Fatty acids and conjugates	-	-	-	LMFA03030012	Fatty Acyls [FA]	Eicosanoids [FA03]	Thromboxanes [FA0303]	53394492	CCCCCC(O)C=CC1CC(O)CC(O)C1CCCCC(O)=O	URVGHNOQCRQJTD-UHFFFAOYSA-N	6.26549e+07	3.40457e+07	5.00163e+07	3.24939e+07
Com_272_neg	gamma-Glutamyl-valine	N	C10H18N2O5	246.122	227.104	0.57651	[M-H-H2O]-	5.268	0.81	1	C18	Organic acids and derivatives	Carboxylic acids and derivatives	Amino acids, peptides, and analogues	"2746-34-1"	HMDB0011172	Organic acids and derivatives	Carboxylic acids and derivatives	Amino acids, peptides, and analogues	-	-	-	-	-	-	-	7015683	CC(C)[C@H](NC(=O)CC[C@H](N)C(O)=O)C(O)=O	AQAKHZVPOOGUCK-XPUUQOCRSA-N	2.31002e+07	3.40185e+07	4.4196e+07	2.29772e+07
Com_593_pos	BETAMIPRON	P	C10H11NO3	193.074	194.082	3.10747	[M+H]+	5.413	0.56	1	C18	Benzenoids	Benzene and substituted derivatives	-	-	HMDB0034250	Benzenoids	Benzene and substituted derivatives	-	-	D01331	-	-	-	-	-	71651	C1=CC=C(C=C1)C(=O)NCCC(=O)O	CWXYHOHYCJXYFQ-UHFFFAOYSA-N	3.0434e+07	3.39261e+07	3.1673e+07	3.116e+07
Com_5331_pos	Thenyldiamine	P	C14H19N3S	261.13	262.135	9.88308	[M+H]+	5.214	-	3	C18	Organic nitrogen compounds	Organonitrogen compounds	Amines	"91-79-2"	HMDB0240241	Organic nitrogen compounds	Organonitrogen compounds	Amines	-	-	-	-	-	-	-	-	CN(C)CCN(CC1=CSC=C1)C1=CC=CC=N1	RCGYDFVCAAKKNG-UHFFFAOYSA-N	2.8695e+07	3.37527e+07	3.4681e+07	2.82519e+07
Com_7668_pos	Saliniketal B	P	C22H37NO6	411.262	412.268	3.82388	[M+H]+	5.809	-	3	C18	Lipids and lipid-like molecules	Prenol lipids	Sesquiterpenoids	-	-	-	-	-	-	-	-	-	-	-	-	-	CC1C2CCC(O2)(OC1C(C)C(C(C)C(C(C)C=CC=C(CO)C(=O)N)O)O)C	QWSYKJZSJYRUSS-RGQYTZIJSA-N	2.17061e+07	3.37356e+07	2.74815e+07	2.22566e+07
Com_4059_pos	N-Methyl-calystegine B2	P	C8H15NO4	189.1	190.108	1.499	[M+H]+	5.269	-	3	C18	Alkaloids and derivatives	Tropane alkaloids	-	-	-	-	-	-	-	-	-	-	-	-	-	-	C1C[C@H]2[C@@H]([C@H]([C@@H]([C@]1(N2C)O)O)O)O	GZDWTPRPLBRISA-VIMFLTCINA-N	4.69081e+07	3.36751e+07	3.47085e+07	4.99608e+07
Com_7417_pos	N-Palmitoyl Lysine	P	C22H44N2O3	384.335	385.342	0.26909	[M+H]+	6.711	-	3	C18	Organic acids and derivatives	Carboxylic acids and derivatives	Amino acids, peptides, and analogues	"-"	HMDB0241929	Organic acids and derivatives	Carboxylic acids and derivatives	Amino acids, peptides, and analogues	-	-	-	-	-	-	-	9821462	CCCCCCCCCCCCCCCC(=O)NC(CCCCN)C(O)=O	OLDGKSQBWGEFNM-UHFFFAOYSA-N	1.67952e+08	3.35927e+07	1.19035e+08	1.36848e+08
Com_1954_neg	Ethyl abietate	N	C22H34O2	330.256	329.252	9.37006	[M-H]-	6.324	0.6	2	C18	Lipids and lipid-like molecules	Prenol lipids	Diterpenoids	"631-71-0"	HMDB0032257	Lipids and lipid-like molecules	Prenol lipids	Diterpenoids	-	-	-	-	-	-	-	61182	CCOC(=O)[C@]1(C)CCC[C@]2(C)[C@H]3CCC(=CC3=CC[C@@H]12)C(C)C	AGUBCDYYAKENKG-YVNJGZBMSA-N	5.23152e+07	3.35913e+07	4.12067e+07	4.54891e+07
Com_775_pos	Sinapaldehyde	P	C11H12O4	208.074	209.081	2.01859	[M+H]+	5.96	0.78	1	C18	Benzenoids	Phenols	Methoxyphenols	"4206-58-0"	HMDB0258301	Benzenoids	Phenols	Methoxyphenols	Sinapoyl aldehyde; Sinapaldehyde	C05610	map00940;map01061;map01100;map01110	-	-	-	-	119216	COC1=CC(C=CC=O)=CC(OC)=C1O	CDICDSOGTRCHMG-UHFFFAOYSA-N	2.20593e+07	3.35709e+07	2.80676e+07	2.09607e+07
Com_2762_pos	Leonuriside A	P	C14H20O9	332.111	355.1	0.38217	[M+Na]+	5.017	0.81	1	C18	Organic oxygen compounds	Organooxygen compounds	Carbohydrates and carbohydrate conjugates	"121748-12-7"	HMDB0031721	Organic oxygen compounds	Organooxygen compounds	Carbohydrates and carbohydrate conjugates	-	-	-	-	-	-	-	14237626	COC1=CC(=CC(=C1O[C@H]2[C@@H]([C@H]([C@@H]([C@H](O2)CO)O)O)O)OC)O	NOQYJICHFNSIFZ-DIACKHNESA-N	3.39055e+07	3.34634e+07	3.58733e+07	3.31509e+07
Com_4319_pos	1-Methyl-corypalline	P	C12H17NO2	207.126	208.134	2.4495	[M+H]+	5.528	0.69	2	C18	Organoheterocyclic compounds	Tetrahydroisoquinolines	-	-	-	-	-	-	-	-	-	-	-	-	-	-	CC1C2=CC(=C(C=C2CCN1C)OC)O	QFSVLNAGJRAZFV-UHFFFAOYSA-N	3.00916e+07	3.34303e+07	3.55307e+07	3.06646e+07
Com_4634_pos	n-Pentadecylamine	P	C15H33N	227.261	228.269	0.67886	[M+H]+	7.181	0.66	2	C18	Organic nitrogen compounds	Organonitrogen compounds	Amines	"2570-26-5"	-	-	-	-	-	-	-	-	-	-	-	-	CCCCCCCCCCCCCCCN	JPZYXGPCHFZBHO-UHFFFAOYSA-N	3.06096e+07	3.34057e+07	4.00028e+07	3.74505e+07
Com_5907_pos	9-Geranyl-alpha-terpineol	P	C20H34O	290.261	291.268	0.55604	[M+H]+	6.363	0.87	2	C18	Lipids and lipid-like molecules	Prenol lipids	Sesquiterpenoids	-	-	-	-	-	-	-	-	-	-	-	-	-	CC1=CCC(CC1)C(C)(CCC=C(C)CCC=C(C)C)O	YGPABMQZQTXEOE-RKBZZOKASA-N	2.4111e+07	3.33392e+07	5.13688e+07	2.36286e+07
Com_6815_pos	Val Asp Leu	P	C15H27N3O6	345.19	346.198	0.78555	[M+H]+	5.49	0.64	2	C18	Organic acids and derivatives	Peptidomimetics	Hybrid peptides	-	-	-	-	-	-	-	-	-	-	-	-	-	CC(C)CC(C(=O)O)NC(=O)C(CC(=O)O)NC(=O)C(C(C)C)N	TZVUSFMQWPWHON-NHCYSSNCSA-N	2.06347e+07	3.33307e+07	4.04415e+07	3.08191e+07
Com_2995_pos	(S)-10-Hydroxycamptothecin	P	C20H16N2O5	364.106	387.096	3.40926	[M+Na]+	9.458	0.65	2	C18	Alkaloids and derivatives	Camptothecins	-	"19685-09-7"	-	-	-	-	-	C17939	-	-	-	-	-	97226	CCC1(C2=C(COC1=O)C(=O)N3CC4=C(C3=C2)N=C5C=CC(=CC5=C4)O)O	HAWSQZCWOQZXHI-FQEVSTJZSA-N	3.54273e+07	3.32594e+07	3.80668e+07	2.57924e+07
Com_4854_pos	Isoetharine	P	C13H21NO3	239.152	240.16	1.55186	[M+H]+	5.491	0.68	2	C18	Benzenoids	Phenols	Benzenediols	-	HMDB0014366	Benzenoids	Phenols	Benzenediols	-	C07053	-	-	-	-	-	-	CCC(C(C1=CC(=C(C=C1)O)O)O)NC(C)C	HUYWAWARQUIQLE-UHFFFAOYSA-N	2.9811e+07	3.32535e+07	4.38854e+07	2.95263e+07
Com_2864_pos	Jasminoside B	P	C16H26O8	346.163	369.153	1.98031	[M+Na]+	5.834	1	1	C18	Organic oxygen compounds	Organooxygen compounds	Carbohydrates and carbohydrate conjugates	"214125-04-9"	-	-	-	-	-	-	-	-	-	-	-	102507168	CC1(CC(=O)C=C([C@H]1CO)CO[C@H]2[C@@H]([C@H]([C@@H]([C@H](O2)CO)O)O)O)C	XBRXLXOCHNGHBC-PLJUSGQGSA-N	4.91695e+07	3.32486e+07	2.56684e+07	4.25342e+07
Com_6590_pos	Kisantamine	P	C21H33NO2	331.251	332.256	6.96403	[M+H]+	7.881	0.52	2	C18	Lipids and lipid-like molecules	Steroids and steroid derivatives	Oxosteroids	-	-	-	-	-	-	-	-	-	-	-	-	-	C1[C@@H](C[C@H]2[C@](C1)([C@@H]1[C@@H](CC2)[C@H]2[C@]([C@@H](C1)O)(C(=CC2)C(=O)C)C)C)N	UYIDGSXWJICEAO-SFRJJDCKNA-N	4.88414e+07	3.31581e+07	9.99539e+06	2.23319e+07
Com_3518_pos	Tranylcypromine	P	C9H11N	133.089	134.097	1.44284	[M+H]+	1.497	-	3	C18	Organic nitrogen compounds	Organonitrogen compounds	Amines	"95-62-5"	HMDB0014890	Organic nitrogen compounds	Organonitrogen compounds	Amines	-	C07155	-	-	-	-	-	-	C1C(C1N)C2=CC=CC=C2	AELCINSCMGFISI-DTWKUNHWSA-N	2.65223e+07	3.29843e+07	2.6579e+07	3.48268e+07
Com_3211_pos	Methyl chanofruticosinate	P	C23H26N2O5	410.184	433.169	9.45645	[M+Na]+	5.481	0.54	1	C18	Alkaloids and derivatives	Aspidofractine alkaloids	-	"14050-92-1"	-	-	-	-	-	-	-	-	-	-	-	91895274	COC(=O)[C@]12CC[C@@]34CCCN5[C@@H]3[C@@]1([C@H](C5)C(=O)C4)C6=CC=CC=C6N2C(=O)OC	WLIDZKOEMWHMRI-UYUNAAPYSA-N	3.14085e+07	3.29745e+07	3.48742e+07	3.77785e+07
Com_4806_pos	(-)-Pellotine	P	C13H19NO3	237.136	238.144	0.56099	[M+H]+	5.537	0.57	2	C18	Organoheterocyclic compounds	Tetrahydroisoquinolines	-	-	-	-	-	-	-	C09604	-	-	-	-	-	-	CC1C2=C(C(=C(C=C2CCN1C)OC)OC)O	NKHMWHLJHODBEP-MRVPVSSYSA-N	7.53859e+07	3.28277e+07	3.57484e+07	3.51937e+07
Com_1404_pos	Diethyl 2,5-dihydroxyterephthalate	P	C12H14O6	254.079	255.086	0.26652	[M+H]+	6.366	0.75	1	C18	Benzenoids	Benzene and substituted derivatives	Benzoic acids and derivatives	"5870-38-2"	-	-	-	-	-	-	-	-	-	-	-	79980	CCOC(=O)C1=CC(=C(C=C1O)C(=O)OCC)O	UQOUOXLHXPHDHF-UHFFFAOYSA-N	3.43536e+07	3.28139e+07	3.16964e+07	3.28342e+07
Com_4315_pos	2-Formaminobenzoylacetate	P	C10H9NO4	207.053	208.059	7.4186	[M+H]+	5.078	0.56	2	C18	Organic oxygen compounds	Organooxygen compounds	Carbonyl compounds	-	-	-	-	-	2-Formaminobenzoylacetate	C05835	map00380	-	-	-	-	-	C1=CC=C(C(=C1)C(=O)CC(=O)O)NC=O	ZGQVEYFFYPOUKD-UHFFFAOYSA-N	3.43536e+07	3.28139e+07	3.16964e+07	3.28342e+07
Com_7571_pos	IRIGENIN TRIMETHYL ETHER	P	C21H22O8	402.131	403.141	5.19042	[M+H]+	6.999	0.55	2	C18	Phenylpropanoids and polyketides	Isoflavonoids	O-methylated isoflavonoids	-	-	-	-	-	-	-	-	-	-	-	-	-	COC1=CC(=CC(=C1OC)OC)C2=COC3=CC(=C(C(=C3C2=O)OC)OC)OC	NCEXCGUAXVAJMI-UHFFFAOYSA-N	3.43536e+07	3.28139e+07	3.16964e+07	3.28342e+07
Com_3329_pos	Ganoderic acid C2	P	C30H46O7	518.324	519.328	7.16572	[M+H]+	8.881	-	3	C18	Lipids and lipid-like molecules	Prenol lipids	Triterpenoids	"103773-62-2"	HMDB0035304	Lipids and lipid-like molecules	Prenol lipids	Tetraterpenoids	-	-	-	-	-	-	-	131752094	CC(CC(=O)CC(C)C(O)=O)C1CC(O)C2(C)C3=C(C(=O)CC12C)C1(C)CCC(O)C(C)(C)C1CC3O	RERVSJVGWKIGTJ-UHFFFAOYSA-N	3.43536e+07	3.28139e+07	3.16964e+07	3.28342e+07
Com_2233_neg	Zoamide D	N	C22H26N6O2	406.212	405.204	0.72998	[M-H]-	6.335	-	3	C18	Benzenoids	Benzene and substituted derivatives	-	-	-	-	-	-	-	-	-	-	-	-	-	-	CCC(C)C(=O)NC1=NC2=C(N1)CCC3=C(C2C)N=C(N3)NC(=O)C4=CC=CC=C4	IQLKTYKQMWNGPV-STQMWFEESA-N	3.01298e+07	3.27839e+07	3.64122e+07	2.71318e+07
Com_5710_pos	Met Met	P	C10H20N2O3S2	280.092	281.1	4.36926	[M+H]+	5.959	0.63	2	C18	Organic acids and derivatives	Carboxylic acids and derivatives	Amino acids, peptides, and analogues	-	-	-	-	-	-	-	-	-	-	-	-	-	CSCCC(C(=O)NC(CCSC)C(=O)O)N	ZYTPOUNUXRBYGW-YUMQZZPRSA-N	3.94325e+07	3.27352e+07	2.5717e+07	4.09678e+07
Com_3298_pos	Obacunone	P	C26H30O7	454.199	477.187	3.57209	[M+Na]+	5.604	0.53	1	C18	Lipids and lipid-like molecules	Prenol lipids	Triterpenoids	"751-03-1"	HMDB0035858	Lipids and lipid-like molecules	Prenol lipids	Triterpenoids	-	C08775	-	-	-	-	-	500031	CC12CCC3C4(C)C=CC(=O)OC(C)(C)C4CC(=O)C3(C)C11OC1C(=O)OC2C1=COC=C1	MAYJEFRPIKEYBL-UHFFFAOYSA-N	2.4675e+07	3.26544e+07	2.95491e+07	2.40401e+07
Com_7812_pos	11-Hydroxyheptadecanoylcarnitine	P	C24H47NO5	429.345	430.353	0.59185	[M+H]+	6.765	-	3	C18	Lipids and lipid-like molecules	Fatty Acyls	Fatty acid esters	"-"	HMDB0241514	Lipids and lipid-like molecules	Fatty Acyls	Fatty acid esters	-	-	-	-	-	-	-	-	CCCCCCC(O)CCCCCCCCCC(=O)OC(CC([O-])=O)C[N+](C)(C)C	PHOYWWUWAMRPJA-UHFFFAOYSA-N	4.7176e+07	3.26098e+07	3.96264e+07	3.8857e+07
Com_2083_neg	Syringic acid beta-glucopyranosyl ester	N	C15H20O10	360.106	359.098	1.91028	[M-H]-	5.195	0.72	2	C18	Phenylpropanoids and polyketides	Tannins	Hydrolyzable tannins	-	-	-	-	-	-	-	-	-	-	-	-	-	COC1=CC(=CC(=C1O)OC)C(=O)OC2C(C(C(C(O2)CO)O)O)O	CIYLTHWUJCCASO-APACUCGBSA-N	2.99997e+07	3.26084e+07	3.79614e+07	2.87232e+07
Com_4733_pos	Tymazoline	P	C14H20N2O	232.158	233.163	9.11829	[M+H]+	6.046	-	3	C18	Lipids and lipid-like molecules	Prenol lipids	Monoterpenoids	"24243-97-8"	HMDB0015693	Lipids and lipid-like molecules	Prenol lipids	Monoterpenoids	-	-	-	-	-	-	-	34154	CC(C)C1=C(OCC2=NCCN2)C=C(C)C=C1	QRORCRWSRPKEHR-UHFFFAOYSA-N	3.18589e+07	3.25923e+07	4.35479e+07	2.76673e+07
Com_168_neg	Isoferulic acid	N	C10H10O4	194.058	193.051	0.75395	[M-H]-	5.295	0.93	1	C18	Phenylpropanoids and polyketides	Cinnamic acids and derivatives	Hydroxycinnamic acids and derivatives	"537-73-5"	HMDB0000955	Phenylpropanoids and polyketides	Cinnamic acids and derivatives	Hydroxycinnamic acids and derivatives	-	C10470	-	-	-	-	-	736186	COC1=C(O)C=C(\C=C\C(O)=O)C=C1	QURCVMIEKCOAJU-HWKANZROSA-N	2.24545e+07	3.25795e+07	2.41809e+07	2.04653e+07
Com_463_pos	Dulcin	P	C9H12N2O2	180.09	181.097	1.58508	[M+H]+	5.6	0.5	1	C18	Benzenoids	Benzene and substituted derivatives	N-phenylureas	"150-69-6"	HMDB0032565	Benzenoids	Benzene and substituted derivatives	N-phenylureas	-	C19415	-	-	-	-	-	9013	CCOC1=CC=C(C=C1)NC(=O)N	GGLIEWRLXDLBBF-UHFFFAOYSA-N	3.76127e+07	3.25691e+07	3.2033e+07	3.48422e+07
Com_3265_pos	Ruscogenin	P	C27H42O4	430.308	453.298	1.08886	[M+Na]+	6.912	0.89	1	C18	Lipids and lipid-like molecules	Prenol lipids	Triterpenoids	"472-11-7"	HMDB0257364	Lipids and lipid-like molecules	Prenol lipids	Triterpenoids	-	C08909	-	LMST01080038	Sterol Lipids [ST]	Sterols [ST01]	Spirostanols and derivatives [ST0108]	-	CC1CCC2(C(C3C(O2)CC4C3(CCC5C4CC=C6C5(C(CC(C6)O)O)C)C)C)OC1	QMQIQBOGXYYATH-IDABPMKMSA-N	3.30617e+07	3.25617e+07	4.13825e+07	2.60645e+07
Com_4223_pos	Halaminol B	P	C12H25NO	199.194	200.201	1.36193	[M+H]+	5.771	0.61	2	C18	Organic nitrogen compounds	Organonitrogen compounds	Amines	-	-	-	-	-	-	-	-	-	-	-	-	-	CC(C(CCCCCCCC=C)O)N	DYBRAHBPARLKOA-NWDGAFQWSA-N	3.00049e+07	3.24647e+07	2.89664e+07	3.71863e+07
Com_5560_pos	Alismorientol A	P	C15H28O4	272.199	273.206	0.10906	[M+H]+	6.273	0.78	2	C18	Lipids and lipid-like molecules	Prenol lipids	Sesquiterpenoids	-	-	-	-	-	-	-	-	-	-	-	-	-	CC(C)C1(CCC(C2CCC(C2C1O)(C)O)(C)O)O	MAZFBCJNIUKTID-MNQBEEPXSA-N	3.49476e+07	3.24626e+07	3.87084e+07	2.91603e+07
Com_641_neg	Beta-Zearalanol	N	C18H26O5	322.178	321.17	1.20146	[M-H]-	6.04	0.6	1	C18	Phenylpropanoids and polyketides	Macrolides and analogues	-	"42422-68-4"	-	-	-	-	-	C14753	-	-	-	-	-	-	CC1CCCC(CCCCCC2=C(C(=CC(=C2)O)O)C(=O)O1)O	DWTTZBARDOXEAM-JSGCOSHPSA-N	3.6726e+07	3.24545e+07	2.04599e+07	3.21749e+07
Com_6134_pos	Glycerol tributanoate	P	C15H26O6	302.173	303.18	1.98387	[M+H]+	5.92	-	3	C18	Lipids and lipid-like molecules	Glycerolipids	Triradylcglycerols	"60-01-5"	HMDB0031094	Lipids and lipid-like molecules	Glycerolipids	Triradylcglycerols	-	C13870	-	-	-	-	-	6050	CCCC(=O)OCC(COC(=O)CCC)OC(=O)CCC	UYXTWWCETRIEDR-UHFFFAOYSA-N	4.01509e+07	3.23233e+07	1.63212e+07	4.34923e+07
Com_1258_pos	Oxychlororaphine	P	C13H9N3O	223.075	246.063	3.38173	[M+Na]+	5.189	0.71	1	C18	Benzenoids	Indanes	Indanones	"550-89-0"	-	-	-	-	-	-	-	-	-	-	-	-	C1=CC=C2C(=C1)N=C3C=CC=C(C3=N2)C(=O)N	WXBOIFNRTNVRBT-UHFFFAOYSA-N	3.39293e+07	3.23129e+07	3.13991e+07	3.25181e+07
Com_5207_pos	2,6-dihydroxyanthraquinone	P	C14H8O4	240.042	258.076	1.30791	[M+NH4]+	6.116	0.51	2	C18	Benzenoids	Anthracenes	Anthraquinones	-	-	-	-	-	-	C14267	-	-	-	-	-	-	O=C1C2=CC=C(O)C=C2C(=O)C3=CC=C(O)C=C13	APAJFZPFBHMFQR-UHFFFAOYSA-N	3.39293e+07	3.23129e+07	3.13991e+07	3.25181e+07
Com_8003_pos	Vinylamycin	P	C26H43N3O6	493.315	494.324	3.30786	[M+H]+	9.132	0.85	2	C18	Organic acids and derivatives	Peptidomimetics	Depsipeptides	-	-	-	-	-	-	-	-	-	-	-	-	-	CCCCCCC(C)C1C(C(=O)NC(=C)C=CC(=O)NC(C(=O)NC(C(=O)O1)C(C)C)C)CCO	ONGSLGFACDWAIV-OIXFFAKGSA-N	3.39293e+07	3.23129e+07	3.13991e+07	3.25181e+07
Com_7667_pos	1-Decanoyllysolecithin	P	C18H38NO7P	411.239	412.246	0.57223	[M+H]+	7.088	0.85	2	C18	Lipids and lipid-like molecules	Glycerophospholipids	Glycerophosphocholines	-	HMDB0003752	Lipids and lipid-like molecules	Glycerophospholipids	Glycerophosphocholines	-	-	-	LMGP01050005	Glycerophospholipids [GP]	Glycerophosphocholines [GP01]	Monoacylglycerophosphocholines [GP0105]	-	CCCCCCCCCC(=O)OCC(COP(=O)([O-])OCC[N+](C)(C)C)O	SECPDKKEUKDCPG-QGZVFWFLSA-N	3.39293e+07	3.23129e+07	3.13991e+07	3.25181e+07
Com_8024_pos	1,2-Dioctanoyl PC	P	C24H48NO8P	509.312	510.32	1.07251	[M+H]+	7.253	0.86	2	C18	Lipids and lipid-like molecules	Glycerophospholipids	Glycerophosphocholines	"19191-91-4"	-	-	-	-	-	-	-	-	-	-	-	-	CCCCCCCC(=O)OCC(COP(=O)([O-])OCC[N+](C)(C)C)OC(=O)CCCCCCC	YHIXRNNWDBPKPW-UHFFFAOYSA-N	3.39293e+07	3.23129e+07	3.13991e+07	3.25181e+07
Com_8223_pos	Chalcomycin	P	C35H56O14	700.367	701.373	2.24103	[M+H]+	8.257	0.62	2	C18	Phenylpropanoids and polyketides	Macrolides and analogues	-	-	-	-	-	-	-	C15678	-	-	-	-	-	-	CC1CC(C(C(O1)OC2C(CC(C(=O)C=CC3C(O3)C(C(OC(=O)C=CC2C)C)COC4C(C(C(C(O4)C)O)OC)OC)(C)O)C)O)OC	KLGADJPDTCIJLO-JASOSIDASA-N	3.39293e+07	3.23129e+07	3.13991e+07	3.25181e+07
Com_8220_pos	Capsoside A	P	C33H58O15	694.378	695.385	0.23766	[M+H]+	6.775	-	3	C18	Lipids and lipid-like molecules	Glycerolipids	Glycosylglycerols	"-"	HMDB0037613	Lipids and lipid-like molecules	Glycerolipids	Glycosylglycerols	-	-	-	-	-	-	-	131752216	CCCCCCCCCCCC(=O)OCC(COC1OC(COC2OC(CO)C(O)C(O)C2O)C(O)C(O)C1O)OC(=O)C\C=C\CC	WMXPZMBCAXYUAO-AWNIVKPZSA-N	3.39293e+07	3.23129e+07	3.13991e+07	3.25181e+07
Com_5915_pos	(3R)-3,5-dihydroxy-3-methylpentanoylcarnitine	P	C13H25NO6	291.168	292.177	6.45001	[M+H]+	5.912	-	3	C18	Lipids and lipid-like molecules	Fatty Acyls	Fatty acid esters	"-"	HMDB0241031	Lipids and lipid-like molecules	Fatty Acyls	Fatty acid esters	-	-	-	-	-	-	-	-	CC(O)(CCO)CC(=O)OC(CC([O-])=O)C[N+](C)(C)C	SNUVPOUDTQKXTI-UHFFFAOYSA-N	3.39293e+07	3.23129e+07	3.13991e+07	3.25181e+07
Com_8207_pos	Dianthin C	P	C36H48N6O7	676.358	677.372	9.26315	[M+H]+	8.575	-	3	C18	Organic acids and derivatives	Carboxylic acids and derivatives	Amino acids, peptides, and analogues	-	-	-	-	-	-	-	-	-	-	-	-	-	CCC(C)C1C(=O)NC(C(=O)NC(C(=O)NC(C(=O)N2CCCC2C(=O)NCC(=O)N1)CC3=CC=CC=C3)CC4=CC=C(C=C4)O)C(C)C	HYJVANPNJUWJBY-LVPXBQTASA-N	3.39293e+07	3.23129e+07	3.13991e+07	3.25181e+07
Com_7916_pos	Citrinalin B	P	C25H31N3O5	453.226	454.232	3.83544	[M+H]+	5.564	-	3	C18	Organoheterocyclic compounds	Benzopyrans	1-benzopyrans	-	-	-	-	-	-	-	-	-	-	-	-	-	CC1(CC(=O)C2=C(O1)C=CC3=C2NC(=O)C34CC5(CN6CCCC6CC5C4(C)C)[N+](=O)[O-])C	QVBARITWSQCBBV-QBDGMKJCSA-N	3.39293e+07	3.23129e+07	3.13991e+07	3.25181e+07
Com_8176_pos	Limacusine 2'-beta-N-oxide	P	C37H40N2O7	624.284	625.29	1.40482	[M+H]+	6.351	-	3	C18	Lignans, neolignans and related compounds	-	-	-	-	-	-	-	-	-	-	-	-	-	-	-	CN1CCC2=CC(=C3C=C2C1CC4=CC(=C(C=C4)OC)OC5=CC=C(CC6C7=C(O3)C(=C(C=C7CC[N+]6(C)[O-])OC)O)C=C5)OC	BMNWTEXRVYGPQW-SYHDGPRRSA-N	3.39293e+07	3.23129e+07	3.13991e+07	3.25181e+07
Com_8105_pos	14-O-benzoylperegrine	P	C33H45NO7	567.32	568.325	2.99198	[M+H]+	6.221	-	3	C18	Lipids and lipid-like molecules	Prenol lipids	Diterpenoids	-	-	-	-	-	-	-	-	-	-	-	-	-	N1(CC)C[C@]2(CC[C@@H]([C@@]34[C@@H]1[C@@H]([C@@H]([C@@H]23)OC(=O)C)[C@]1([C@H]2[C@@H]4C[C@@H]([C@H](C1)OC)[C@H]2OC(=O)c1ccccc1)OC)OC)C	LSOJZRZHOZOMMR-UHFFFAOYNA-N	3.39293e+07	3.23129e+07	3.13991e+07	3.25181e+07
Com_8062_pos	Herbimycin B	P	C28H38N2O8	530.263	531.271	1.62655	[M+H]+	8.78	-	3	C18	Phenylpropanoids and polyketides	Macrolactams	-	-	-	-	-	-	-	-	-	-	-	-	-	-	CC1CC(C(C(C=C(C(C(C=CC=C(C(=O)NC2=CC(=O)C=C(C1)C2=O)C)OC)OC(=O)N)C)C)O)OC	ZRACUXWBSYZVLW-RJDZUQFESA-N	3.39293e+07	3.23129e+07	3.13991e+07	3.25181e+07
Com_4986_pos	2,4-Diamino-6,7-diisopropylpteridine	P	C12H18N6	246.159	247.165	4.53864	[M+H]+	5.622	-	3	C18	Organoheterocyclic compounds	Pteridines and derivatives	-	"3810-29-5"	-	-	-	-	-	-	-	-	-	-	-	-	CC(C)C1=NC2=C(N=C(N=C2N=C1C(C)C)N)N	LIVXWXAMTVJGCO-UHFFFAOYSA-N	3.39293e+07	3.23129e+07	3.13991e+07	3.25181e+07
Com_4297_pos	Pisonin D	P	C10H6O5	206.022	207.029	1.91282	[M+H]+	5.303	0.84	2	C18	Organoheterocyclic compounds	Benzopyrans	1-benzopyrans	-	-	-	-	-	-	-	-	-	-	-	-	-	C1OC2=C(O1)C(=C3C(=O)C=COC3=C2)O	AHAIEGDZOQITKC-UHFFFAOYSA-N	4.22196e+07	3.22085e+07	3.69271e+07	3.14205e+07
Com_2829_pos	16,16-dimethyl-PGA2	P	C22H34O4	362.246	363.251	5.31561	[M+H]+	6.822	0.5	1	C18	Lipids and lipid-like molecules	Fatty Acyls	Eicosanoids	"41691-92-3"	-	-	-	-	-	-	-	LMFA03010086	Fatty Acyls [FA]	Eicosanoids [FA03]	Prostaglandins [FA0301]	5283083	CCCCC(C)(C)C(C=CC1C=CC(=O)C1CC=CCCCC(=O)O)O	MOTPSJUHMGPRFZ-QEJIITRLSA-N	2.72194e+07	3.2122e+07	4.32045e+07	1.2203e+07
Com_7907_pos	6-Deoxocastasterone	P	C28H50O4	450.371	451.382	7.9308	[M+H]+	6.601	-	3	C18	Lipids and lipid-like molecules	Steroids and steroid derivatives	Bile acids, alcohols and derivatives	-	HMDB0033984	Lipids and lipid-like molecules	Steroids and steroid derivatives	Bile acids, alcohols and derivatives	6-Deoxocastasterone	C15802	map00905;map01100;map01110	LMST01030127	Sterol Lipids [ST]	Sterols [ST01]	Ergosterols and C24-methyl derivatives [ST0103]	-	CC(C)C(C)C(C(C(C)C1CCC2C1(CCC3C2CCC4C3(CC(C(C4)O)O)C)C)O)O	VXBLCLVRWCLEOX-BFYSZXNBSA-N	1.96849e+07	3.20431e+07	2.54744e+07	2.43084e+07
Com_2387_pos	17-Methyltestosterone	P	C20H30O2	302.225	325.213	3.35867	[M+Na]+	8.444	0.92	1	C18	Lipids and lipid-like molecules	Steroids and steroid derivatives	Androstane steroids	"58-18-4"	HMDB0015655	Lipids and lipid-like molecules	Steroids and steroid derivatives	Androstane steroids	-	C07198	-	LMST02020029	Sterol Lipids [ST]	Steroids [ST02]	C19 steroids (androgens) and derivatives [ST0202]	6010	CC12CCC(=O)C=C1CCC3C2CCC4(C3CCC4(C)O)C	GCKMFJBGXUYNAG-HLXURNFRSA-N	6.53535e+07	3.19973e+07	8.14549e+07	5.31164e+07
Com_399_neg	14-Methylpentadecanoic Acid	N	C16H32O2	256.24	255.232	1.80176	[M-H]-	9.236	0.66	1	C18	Lipids and lipid-like molecules	Fatty Acyls	Fatty acids and conjugates	"4669-02-7"	HMDB0031068	Lipids and lipid-like molecules	Fatty Acyls	Fatty acids and conjugates	-	-	-	LMFA01020010	Fatty Acyls [FA]	Fatty Acids and Conjugates [FA01]	Branched fatty acids [FA0102]	36247	CC(C)CCCCCCCCCCCCC(=O)O	ZONJATNKKGGVSU-UHFFFAOYSA-N	2.9009e+07	3.19887e+07	2.18466e+07	3.17338e+07
Com_3502_pos	6-Methyl indole	P	C9H9N	131.073	132.081	1.93089	[M+H]+	1.505	0.7	2	C18	Organoheterocyclic compounds	Indoles and derivatives	Indoles	-	-	-	-	-	-	-	-	-	-	-	-	-	CC1=CC2=C(C=C1)C=CN2	ONYNOPPOVKYGRS-UHFFFAOYSA-N	2.54495e+07	3.19348e+07	2.8028e+07	2.47923e+07
Com_201_neg	N-Acetyl-DL-phenylalanine	N	C11H13NO3	207.09	206.082	0.06618	[M-H]-	5.667	0.87	1	C18	Organic acids and derivatives	Carboxylic acids and derivatives	Amino acids, peptides, and analogues	"2901-75-9"	HMDB0255056	Organic acids and derivatives	Carboxylic acids and derivatives	Amino acids, peptides, and analogues	-	C11341	-	-	-	-	-	2000	CC(=O)NC(CC1=CC=CC=C1)C(=O)O	CBQJSKKFNMDLON-UHFFFAOYSA-N	3.17349e+07	3.1876e+07	3.32181e+07	3.26787e+07
Com_3772_pos	3-METHYLGLUTARIC ACID	P	C6H10O4	146.058	169.045	9.90563	[M+Na]+	1.545	0.56	2	C18	Lipids and lipid-like molecules	Fatty Acyls	Fatty acids and conjugates	-	HMDB0000752	Lipids and lipid-like molecules	Fatty Acyls	Fatty acids and conjugates	-	-	-	LMFA01170117	Fatty Acyls [FA]	Fatty Acids and Conjugates [FA01]	Dicarboxylic acids [FA0117]	-	O=C(O)CC(C)CC(=O)O	XJMMNTGIMDZPMU-UHFFFAOYSA-N	1.98235e+07	3.18166e+07	3.17466e+07	2.47515e+07
Com_4960_pos	(+)-Sattazolin	P	C15H19NO2	245.142	246.149	0.54757	[M+H]+	6.214	-	3	C18	Organoheterocyclic compounds	Indoles and derivatives	Indoles	-	-	-	-	-	-	-	-	-	-	-	-	-	CC(C)CC(=O)C(CC1=CNC2=CC=CC=C21)O	AYJJYONYYXAVTL-HNNXBMFYSA-N	5.68806e+07	3.17875e+07	1.85787e+07	1.77741e+07
Com_2266_pos	Ricinoleic acid, methyl ester	P	C19H36O3	312.266	313.274	0.15026	[M+H]+	7.385	0.83	1	C18	Lipids and lipid-like molecules	Fatty Acyls	Fatty alcohols	"141-24-2"	-	-	-	-	-	-	-	-	-	-	-	5354133	CCCCCC[C@H](C/C=C\CCCCCCCC(=O)OC)O	XKGDWZQXVZSXAO-ADYSOMBNSA-N	3.08436e+07	3.16797e+07	1.22153e+07	3.56111e+07
Com_1498_pos	4-Methyl-6-(3',4'-dihydroxystyryl)-2-pyrone	P	C14H12O5	260.068	261.074	6.3821	[M+H]+	5.815	0.5	1	C18	Phenylpropanoids and polyketides	Kavalactones	-	"149947-22-8"	-	-	-	-	-	-	-	-	-	-	-	11065162	COC1=CC(=O)OC(=C1)C=CC2=CC(=C(C=C2)O)O	DEVZTLWLEZLGST-DUXPYHPUSA-N	3.49659e+07	3.16551e+07	3.07214e+07	3.15995e+07
Com_4434_pos	12-Aminododecanoic acid	P	C12H25NO2	215.189	216.196	1.18367	[M+H]+	6.156	0.75	2	C18	Lipids and lipid-like molecules	Fatty Acyls	Fatty acids and conjugates	"693-57-2"	-	-	-	-	-	-	-	LMFA01100005	Fatty Acyls [FA]	Fatty Acids and Conjugates [FA01]	Amino fatty acids [FA0110]	-	C(CCCCCC(=O)O)CCCCCN	PBLZLIFKVPJDCO-UHFFFAOYSA-N	1.70291e+07	3.16484e+07	3.98898e+07	1.35267e+07
Com_74_pos	2-Methylcyclohexanone	P	C7H12O	112.089	130.123	2.58803	[M+NH4]+	5.399	0.62	1	C18	Organic oxygen compounds	Organooxygen compounds	Carbonyl compounds	"583-60-8"	HMDB0031539	Organic oxygen compounds	Organooxygen compounds	Carbonyl compounds	-	-	-	-	-	-	-	11419	CC1CCCCC1=O	LFSAPCRASZRSKS-UHFFFAOYSA-N	4.34773e+07	3.16414e+07	4.85309e+07	3.68785e+07
Com_1860_neg	1alpha-Hydroxypseudoanisatin	N	C15H22O7	314.137	313.127	5.79452	[M-H]-	5.651	0.56	2	C18	Organoheterocyclic compounds	Lactones	-	-	-	-	-	-	-	-	-	-	-	-	-	-	CC1(CC(C2(C13CC(=O)C(C2(COC(=O)C3)C)(C)O)O)O)O	WBOZJIDVGOGODB-SVJDTZHWSA-N	2.57214e+07	3.16269e+07	3.27623e+07	2.57287e+07
Com_496_pos	Methyl geranate	P	C11H18O2	182.131	183.138	1.26451	[M+H]+	6.4	0.65	1	C18	Lipids and lipid-like molecules	Prenol lipids	Monoterpenoids	"1189-09-9"	HMDB0059816	Lipids and lipid-like molecules	Prenol lipids	Monoterpenoids	-	-	-	-	-	-	-	5365910	CC(=CCCC(=CC(=O)OC)C)C	ACOBBFVLNKYODD-CSKARUKUSA-N	4.1117e+07	3.16216e+07	3.02191e+07	3.64373e+07
Com_6090_pos	Strobilol C	P	C15H24O6	300.157	301.163	6.35895	[M+H]+	5.893	0.8	2	C18	Lipids and lipid-like molecules	Prenol lipids	Sesquiterpenoids	-	-	-	-	-	-	-	-	-	-	-	-	-	CC1CC2(C(C3C1CC(C(C3O)(C)O)O)(C(=C)CO2)O)O	MAJSRJMNSSVXFN-OKZILRDZSA-N	6.85595e+07	3.14901e+07	7.06729e+07	8.82914e+07
Com_1945_neg	11beta-Hydroxy-4-pregnen-3,20-dione	N	C21H30O3	330.219	329.21	6.32168	[M-H]-	6.33	0.6	2	C18	Lipids and lipid-like molecules	Steroids and steroid derivatives	Pregnane steroids	"-"	HMDB0244361	Lipids and lipid-like molecules	Steroids and steroid derivatives	Pregnane steroids	-	-	-	-	-	-	-	220502	CC(=O)C1CCC2C3CCC4=CC(=O)CCC4(C)C3C(O)CC12C	BFZHCUBIASXHPK-UHFFFAOYSA-N	2.98839e+07	3.14618e+07	3.78108e+07	2.75548e+07
Com_1677_pos	phenol glucuronide	P	C12H14O7	270.074	271.081	0.08874	[M+H]+	5.357	0.54	1	C18	Organic oxygen compounds	Organooxygen compounds	Carbohydrates and carbohydrate conjugates	"17685-05-1"	HMDB0060014	Organic oxygen compounds	Organooxygen compounds	Carbohydrates and carbohydrate conjugates	-	-	-	-	-	-	-	87235	C1=CC=C(C=C1)OC2C(C(C(C(O2)C(=O)O)O)O)O	WVHAUDNUGBNUDZ-GOVZDWNOSA-N	3.0724e+07	3.12533e+07	3.29905e+07	2.61424e+07
Com_466_neg	2'-O-methyl-5-methyluridine	N	C11H16N2O6	272.101	271.093	0.85832	[M-H]-	5.497	0.54	1	C18	Nucleosides, nucleotides, and analogues	Pyrimidine nucleosides	-	"55486-09-4"	-	-	-	-	-	-	-	-	-	-	-	191372	CC1=CN(C(=O)NC1=O)C2C(C(C(O2)CO)O)OC	YHRRPHCORALGKQ-FDDDBJFASA-N	3.56667e+07	3.11844e+07	3.86555e+07	3.14502e+07
Com_4057_pos	(R)-1-Methyl-4-(1-methyl-5-hexenyl)-benzene	P	C14H20	188.156	189.164	0.52618	[M+H]+	6.407	-	3	C18	Lipids and lipid-like molecules	Prenol lipids	Monoterpenoids	-	-	-	-	-	-	-	-	-	-	-	-	-	CC1=CC=C(C=C1)C(C)CCCC=C	DZEUFPKQXVLZSZ-CYBMUJFWSA-N	3.81113e+07	3.11785e+07	4.19705e+07	2.7883e+07
Com_1676_neg	Furamizole	N	C12H8N4O5	288.049	287.041	5.66502	[M-H]-	5.304	0.56	2	C18	Organoheterocyclic compounds	Furans	Nitrofurans	-	-	-	-	-	-	C14304	-	-	-	-	-	-	C1=COC(=C1)C(=CC2=CC=C(O2)[N+](=O)[O-])C3=NN=C(O3)N	YOWVEYCZVUOQAB-SOFGYWHQSA-N	2.7514e+07	3.11396e+07	3.23711e+07	2.67671e+07
Com_3429_pos	(4S)-2-METHYL-2,4-PENTANEDIOL	P	C6H14O2	118.099	119.107	1.30099	[M+H]+	1	-	3	C18	Organic oxygen compounds	Organooxygen compounds	Alcohols and polyols	-	-	-	-	-	-	-	-	-	-	-	-	-	CC(CC(C)(C)O)O	SVTBMSDMJJWYQN-YFKPBYRVSA-N	3.18659e+07	3.11313e+07	3.13403e+07	3.50357e+07
Com_1077_neg	Indolepropionamide	N	C11H12N2O	188.095	187.088	1.94564	[M-H]-	5.854	-	3	C18	Organoheterocyclic compounds	Indoles and derivatives	Tryptamines and derivatives	"5814-93-7"	HMDB0240640	Organoheterocyclic compounds	Indoles and derivatives	Tryptamines and derivatives	-	-	-	-	-	-	-	351791	NC(=O)CCC1=CNC2=C1C=CC=C2	OTVHXWFANORBAK-UHFFFAOYSA-N	5.08251e+07	3.10013e+07	1.9566e+07	2.89859e+07
Com_4_pos	beta-Alanine methyl ester	P	C4H9NO2	103.063	104.071	1.74541	[M+H]+	1.419	0.7	1	C18	Organic acids and derivatives	Carboxylic acids and derivatives	Amino acids, peptides, and analogues	"4138-35-6"	-	-	-	-	-	-	-	-	-	-	-	192794	COC(=O)CCN	UZCXPYDBYUEZCV-UHFFFAOYSA-N	1.77352e+07	3.0973e+07	2.24745e+07	2.52425e+07
Com_2073_pos	Pentoxifylline	P	C13H18N4O3	278.138	301.125	6.29718	[M+Na]+	7.275	1	1	C18	Organoheterocyclic compounds	Imidazopyrimidines	Purines and purine derivatives	"6493-05-6"	HMDB0014944	Organoheterocyclic compounds	Imidazopyrimidines	Purines and purine derivatives	-	C07424	-	-	-	-	-	4740	CC(=O)CCCCN1C(=O)C2=C(N=CN2C)N(C1=O)C	BYPFEZZEUUWMEJ-UHFFFAOYSA-N	3.29352e+07	3.09568e+07	5.4687e+07	2.71755e+07
Com_2767_pos	Rosiridin	P	C16H28O7	332.183	355.173	1.50444	[M+Na]+	6.364	0.9	1	C18	Lipids and lipid-like molecules	Prenol lipids	Terpene glycosides	"100462-37-1"	-	-	-	-	-	-	-	-	-	-	-	25068281	CC(=CC[C@@H](/C(=C/CO[C@H]1[C@@H]([C@H]([C@@H]([C@H](O1)CO)O)O)O)/C)O)C	PBPYEEMQIFDGSQ-MOIFMYGASA-N	4.04455e+07	3.0929e+07	4.80323e+07	1.32107e+08
Com_3135_pos	(2E)-2-[(2-chlorophenyl)methylidene]-9a,11a-dimethyl-hexadecahydro-1H-cyclopenta[a]phenanthrene-1,7-diol	P	C26H35ClO2	414.233	415.237	7.33352	[M+H]+	11.987	0.79	1	C18	-	-	-	-	-	-	-	-	-	-	-	-	-	-	-	-	CC12CCC3C(CCC4CC(O)CCC34C)C1C\C(=C/C1=CC=CC=C1Cl)C2O	-	3.01486e+07	3.09114e+07	2.36757e+07	3.08329e+07
Com_2301_pos	12-hydroxystearic acid	P	C18H36O3	300.266	318.3	0.5286	[M+NH4]+	7.14	0.72	1	C18	Lipids and lipid-like molecules	Fatty Acyls	Fatty acids and conjugates	"106-14-9"	HMDB0061706	Lipids and lipid-like molecules	Fatty Acyls	Fatty acids and conjugates	-	-	-	LMFA02000130	Fatty Acyls [FA]	Octadecanoids [FA02]	Other Octadecanoids [FA0200]	7789	CCCCCCC(O)CCCCCCCCCCC(O)=O	ULQISTXYYBZJSJ-UHFFFAOYSA-N	5.13145e+06	3.07696e+07	5.21575e+07	8.73952e+07
Com_3616_pos	(2R)-2-(2-Hydroxyhydrazinyl)-3-sulfanylidenepropanoic acid	P	C3H6N2O3S	150.01	151.016	5.50542	[M+H]+	0.538	0.53	2	C18	Organic acids and derivatives	Carboxylic acids and derivatives	Amino acids, peptides, and analogues	"-"	HMDB0242764	Organic acids and derivatives	Carboxylic acids and derivatives	Amino acids, peptides, and analogues	-	-	-	-	-	-	-	76081153	ONNC(C=S)C(O)=O	HOHKUZCJTSUTLE-UHFFFAOYSA-N	2.56096e+07	3.07677e+07	3.15519e+07	2.81884e+07
Com_7501_pos	Heteranthin	P	C26H34O3	394.251	395.26	3.93053	[M+H]+	6.108	0.6	2	C18	Lipids and lipid-like molecules	Prenol lipids	Diterpenoids	-	-	-	-	-	-	-	-	LMPR01070602	Prenol Lipids [PR]	Isoprenoids [PR01]	C40 isoprenoids (tetraterpenes) [PR0107]	-	CC1=CC(=O)CC(C1C=CC(=CC=CC(=CC=CC=C(C)C(=O)OC)C)C)(C)C	NRLVZXUWVPUCFW-WFCITUQGSA-N	1.30516e+07	3.0721e+07	2.84646e+07	1.843e+07
Com_6622_pos	CARBETAPENTANE	P	C20H31NO3	333.23	334.238	0.60265	[M+H]+	5.905	-	3	C18	Benzenoids	Benzene and substituted derivatives	-	"23142-01-0"	HMDB0249630	Benzenoids	Benzene and substituted derivatives	-	-	-	-	-	-	-	-	-	CCN(CC)CCOCCOC(=O)C1(CCCC1)C2=CC=CC=C2	CFJMRBQWBDQYMK-UHFFFAOYSA-N	4.60372e+07	3.06584e+07	3.27465e+07	4.0394e+07
Com_6643_pos	Gibberellin A10	P	C19H26O5	334.178	335.183	6.28975	[M+H]+	6.443	0.81	2	C18	Lipids and lipid-like molecules	Prenol lipids	Diterpenoids	-	-	-	-	-	-	-	-	-	-	-	-	-	CC12CCCC3(C1C(C45C3CCC(C4)C(C5)(C)O)C(=O)O)OC2=O	WGVIRXSVGNPFAX-PXWMZSRESA-N	7.4719e+07	3.06464e+07	4.81523e+07	5.85248e+07
Com_328_neg	Hexylresorcinol	N	C12H18O2	194.131	239.129	0.73857	[M+HCOOH-H]-	6.525	0.87	1	C18	Benzenoids	Phenols	Benzenediols	"136-77-6"	HMDB0032567	Benzenoids	Phenols	Benzenediols	-	D04441	-	-	-	-	-	3610	CCCCCCC1=C(O)C=C(O)C=C1	WFJIVOKAWHGMBH-UHFFFAOYSA-N	5.85558e+07	3.06398e+07	3.84139e+07	3.74191e+07
Com_121_pos	4-Chlorobenzoate	P	C7H5ClO2	155.998	138.994	2.01941	[M+H-H2O]+	2.027	0.84	2	C18	Benzenoids	Benzene and substituted derivatives	Benzoic acids and derivatives	"74-11-3"	HMDB0246393	Benzenoids	Benzene and substituted derivatives	Benzoic acids and derivatives	4-Chlorobenzoate; 4-Chlorobenzoic acid	C02370	map00351;map00364;map00621;map01100;map01120;map01220	-	-	-	-	6318	C1=CC(=CC=C1C(=O)O)Cl	XRHGYUZYPHTUJZ-UHFFFAOYSA-N	1.47465e+07	3.0601e+07	2.2468e+07	1.70051e+07
Com_3749_pos	3-(4-Methyl-3-pentenyl)thiophene	P	C10H14S	166.082	167.09	5.5361	[M+H]+	4.855	-	3	C18	Organoheterocyclic compounds	Heteroaromatic compounds	-	"62469-65-2"	HMDB0038183	Organoheterocyclic compounds	Heteroaromatic compounds	-	-	-	-	-	-	-	-	566107	CC(C)=CCCC1=CSC=C1	UAGFAMQTBLSQSU-UHFFFAOYSA-N	1.53916e+07	3.05788e+07	4.28458e+07	1.49813e+07
Com_2014_pos	Cryptotanshinone	P	C19H20O3	296.141	297.148	3.26784	[M+H]+	5.931	0.61	1	C18	Lipids and lipid-like molecules	Prenol lipids	Diterpenoids	"35825-57-1"	HMDB0035220	Lipids and lipid-like molecules	Prenol lipids	Diterpenoids	-	-	-	-	-	-	-	496348	CC1COC2=C1C(=O)C(=O)C1=C2C=CC2=C1CCCC2(C)C	GVKKJJOMQCNPGB-UHFFFAOYSA-N	2.46605e+07	3.05745e+07	2.46305e+07	2.32207e+07
Com_4393_pos	2-(2-Cyclohexylethylhydrazono)propionic acid	P	C11H20N2O2	212.152	213.16	0.07336	[M+H]+	5.848	0.55	2	C18	Organic nitrogen compounds	Organonitrogen compounds	Hydrazines and derivatives	"-"	HMDB0249399	Organic nitrogen compounds	Organonitrogen compounds	Hydrazines and derivatives	-	-	-	-	-	-	-	129685	CC(=NNCCC1CCCCC1)C(O)=O	IPGKROMWTLUUOT-UHFFFAOYSA-N	2.86369e+07	3.05507e+07	2.63168e+07	2.42001e+07
Com_6876_pos	Phe Ala Leu	P	C18H27N3O4	349.2	350.208	0.4613	[M+H]+	5.622	0.51	2	C18	Organic acids and derivatives	Carboxylic acids and derivatives	Amino acids, peptides, and analogues	-	-	-	-	-	-	-	-	-	-	-	-	-	CC(C)CC(C(=O)O)NC(=O)C(C)NC(=O)C(CC1=CC=CC=C1)N	BBDSZDHUCPSYAC-QEJZJMRPSA-N	2.95529e+07	3.0523e+07	3.01734e+07	2.70853e+07
[truncated: 2,376 more rows]

## Sheet: Table S2
Table S2 KEGG pathway enrichment analysis for differentially expressed genes in the control vs. treatment group.
UP regulated
[truncated: 21 more rows]

## Sheet: Table S3
Table S3 Gene IDs and annotation information in transcriptome data.
[truncated: 55 more rows]

[truncated: 3 more sheets: Table S4, Table S5, Table S6]
